# Supplementary material for: Macrofungal Diversity and Distribution Patterns in the Primary Forests of the Shaluli Mountains
Source: J Fungi (Basel). 2023 Apr 19;9(4):491. doi: 10.3390/jof9040491 (PMC10141676; doi:10.3390/jof9040491)
Supplement: Supplementary file 1 [file jof-09-00491-s001.zip]

Archive with 1 entries (1 files):
- jof-2257646-supplementary.xlsx
