# Supplementary material for: Macrofungal Diversity and Distribution Patterns in the Primary Forests of the Shaluli Mountains
Source: J Fungi (Basel). 2023 Apr 19;9(4):491. doi: 10.3390/jof9040491 (PMC10141676; doi:10.3390/jof9040491)
Supplement: Supplementary file 1 [file jof-09-00491-s001.zip › jof-2257646-supplementary.xlsx]

## Sheet: Table S1
Vegetation type	Sample Plot	Longitude	Latitude	Altitude	Collection No.	Phylum	Class	Order	Family	Genus	Species	Individuals	Threatened status VU(Vulnerable); NT(Near Threatened); LC(Least Concern); DD(Data Deficient); NE(Not Evaluated)	ITS
Abi	Abi1	99°5′20.87″	29°39′36.97″	4102	Abi0091	Basidiomycota	Agaricomycetes	Agaricales	Hygrophoraceae	Hygrophorus	Hygrophorus cf. pudorinus	1	NE	TACCTGATTTGAGGTCAAAATATCAAGTTGTCCTAAAAGGACCATTAGAGAGCTGACATTTGCTTCACGGCAATGGCATATATGATAATTATCAAACCAAAAGCCTATCCACAAAGGGTACACGCTGATATATTTAAGAGGAGCTGATTTAAAAAGCCAGCAACACCCCAAATCCAAGCCTCCCACAAACAAAATAGTACGAGGAGATTGAGAATTTAATGACACTCAAACAGGCATGCTCCTCGGAATACCAAGGAGCGCAAGGTGCGTTCAAAGATTCGATGATTCACTGAATTCTGCAATTCACATTACTTATCGCATTTCGCTGCGTTCTTCATCGATGCGAGAGCCAAGAGATCCGTTGTTGAAAGTTGTATAAACTTTTAAGCTTGCAAGCAA…
Abi	Abi1	99°5′20.87″	29°39′36.97″	4102	Abi0092	Basidiomycota	Agaricomycetes	Agaricales	Lycoperdaceae	Lycoperdon	Lycoperdon molle	1	DD	TACCTGATTTGAGGTCAGAAGTTCATTAAGTGTTGTCCATAGTGGACGATTAGCAGCTGAACTAGTCAGAGAGCAATCATCACAGTGTAGATAATTATCACACTAGTGACGGGACTGCAAACGGTTCCGCTAATGCATTTCAGGAGAGCTGACCTTTATTGATAAAGACCCGCAAACTCCCAGATCCAAGCCCCATCACAACTCGCAAAAGCTGGAGGGGTTGAGAATTTAATGACACTCAAACAGGCATGCTCCTCGGAATACCAAGGAGCGCAAGGTGCGTTCAAAGATTCGATGATTCACTGAATTCTGCAATTCACATTACTTATCGCATTTCGCTGCGTTCTTCATCGATGCGAGAGCCAAGAGATCCGTTGCTGAAAGTTGTATATCATTATT…
Abi	Abi1	99°5′20.87″	29°39′36.97″	4102	Abi0124	Basidiomycota	Agaricomycetes	Agaricales	Inocybaceae	Inocybe	Inocybe cf. proximella	3	NE	CCTGATTTGAGGTCAAATTTGTCAATAAAATGCGCAAGACGCAAGTTCAGAAGCAGCATGCATCGCATACACCAAGGCATAGATAGTTATCACACCAAAGGTACTCGGACACCGCTAATGCTTTTCAGGGGAGCCGACCTTCTTTGAAGCCTGCAGAACCCCCAGATCCAAGCCACACCGAGGTATGGTTGAGAACTTGATGACACTCAAACAGGCATGCTCCTCGGAATACCAAGGAGCGCAAGATGCGTTCAAAGATTCGATGATTCACTGAATTCTGCAATTCACATTACTTATCGCATTTCGCTGCGTTCTTCATCGATGCGAGAGCCAAGAGATCCGTTGCTGAAAGTTGTATATTTGTTATATCCCCAGTACCCGACATTCTAAAACGCATTG…
Abi	Abi1	99°5′20.87″	29°39′36.97″	4102	Abi0125	Basidiomycota	Agaricomycetes	Agaricales	Inocybaceae	Inocybe	Inocybe cf. nitidiuscula	6	NE	TGATTTGAGGTCAGTTTGTCAAAAATGTGCGGTTGGAAGCAGCACATGCGGCATAACCCAAAGGCATAAACAGTATTATCACACCTAGCGGTTTTCCACTCCATATACCACTAGTGCTTTTCAGAGGAGCAGGCTGAAAAAAGCCAGCAACCCCCACGTCCAAAGCCACGTCAAACGAATGATGTGGTTTGAGAGTTTAAATGACACTCAAACAGGCATGCTCCTCGGAATACCAGGGAGCGCAAGATGCGTTCAAAGATTCGATGATTCACTGAATTCTGCAATTCACATTACTTATCGCATTTCGCTGCGTTCTTCATCGATGCGAGAGCCAAGAGATCCGTTGCTGAAAGTTGTATTTTATTAACTGTTTCTTTATTTCAACATTCTAAACACATT…
Abi	Abi1	99°5′20.87″	29°39′36.97″	4102	Abi0126	Basidiomycota	Agaricomycetes	Agaricales	Inocybaceae	Inocybe	Inocybe cf. nitidiuscula	1	NE	TACCTGATTTGAGGTCAGTTTGTCAAGAATCGTGCGTTGGAAGCAGCACATGCGCGGCATACCAAAGGCGTAGATGATGTTATCACACCTAGCGGTTTCCGCTCCAGACACCACTGATGCATTTCAGGGGAGCAGACTCTGCAACGAAAGCCCGCAAAAGCCCCCACGTCCAAAGCCACGTCGAAATGAATCAATGTGGTGTTGAGAGGTTTAAATGACACTCAAACAGGCATGCTCCTCGGAATACCAAGGAGCGCAAGATGCGTTCAAAGATTCGATGATTCACTGAATTCTGCAATTCACATTACTTATCGCATTTCGCTGCGTTCTTCATCGATGCGAGAGCCAAGAGATCCGTTGCTGAAAGTTGTTTTTAATAACTTTTA
Abi	Abi1	99°5′20.87″	29°39′36.97″	4102	Abi0127	Basidiomycota	Agaricomycetes	Agaricales	Inocybaceae	Inocybe	Inocybe cf. pusio	1	NE	CCTGATTTGAGGTCAATTCATCAAGATGTGGTTCAACAACCACTTGTTAGAAGCGGTGCAATCTGTTCATGCAGCATACCAAAGGCATAGATAATTATCAACCCAATGGCAGTAGCTCAGATACCACTAATACATTTCAGGGGAGCCGACCTCTGTTTTACAGAAGCCTGCAAAATTGATAACCCCCACATCCAAACCCCACACCGATAGAATCAATGTGGATTGAGAAGTTTAAATGACACTCAAACAGGCATGCTCCTCGGAATACCAAGGAGCGCAAGATGCGTTCAAAGATTCGATGATTCACTGAATTCTGCAATTCACATTACTTATCGCATTTCGCTGCGTTCTTCATCGATGCGAGAGCCAAGAGATCCGTTGCTGAAAGTTGTATATTTC…
Abi	Abi1	99°5′20.87″	29°39′36.97″	4102	Abi0128	Basidiomycota	Agaricomycetes	Agaricales	Hygrophoraceae	Cuphophyllus	Cuphophyllus russocoriaceus	13	NE	TACCTGATTTGAGGTCAAAATGTCAATTAAGTATTGTCCTCTGAAAAGGACGGTTTGAAGCTGAAGTTCCCATTGTATAGCTGCTTCGCGGCGATGGCGTAGATAATTATCACACCAAGGACGGTCCACAAGGGTTTTCCGCTAATGCATTTAAGGGGAGCCGACTTGAAAAGCCCGCACAACCCCCACAATCCAAGCCTCATTCAACAAAAGCTAAATGAGGTTGAGAATTTAATGACACTCAAACAGGCATGCTCCTCGGAATACCAAGGAGCGCAAGGTGCGTTCAAAGATTCGATGATTCACTGAATTCTGCAATTCACATTACTTATCGCATTTCGCTGCGTTCTTCATCGATGCGAGAGCCAAGAGATCCGTTGTTGAAAGTTGTATATTTTT…
Abi	Abi1	99°5′20.87″	29°39′36.97″	4102	Abi0129	Basidiomycota	Agaricomycetes	Agaricales	Hygrophoraceae	Hygrophorus	Hygrophorus cf. roseobrunneus	3	NE	TACCTGATTTGAGGTCAAATATCAAGTTGTCCTAAAAGGACCATTAGAGAGCTGACATTTGCTTCACGGCAATGGCATATATGATAATTATCAAACCAAAAGCCTATCCACAAAGGGTACACGCTGATATATTTAAGAGGAGCTGATTTAAAAAGCCAGCAACACCCCAAATCCAAGCCTCCCACAAACAAAATAGTATGAGGAGATTGAGAATTTAATGACACTCAAACAGGCATGCTCCTCGGAATACCAAGGAGCGCAAGGTGCGTTCAAAGATTCGATGATTCACTGAATTCTGCAATTCACATTACTTATCGCATTTCGCTGCGTTCTTCATCGATGCGAGAGCCAAGAGATCCGTTGTTGAAAGTTGTATAAACTTTTAAGCTTGCAAGCAAG…
Abi	Abi1	99°5′20.87″	29°39′36.97″	4102	Abi0130	Basidiomycota	Agaricomycetes	Agaricales	Entolomataceae	Entoloma	Entoloma cf. llimonae	1	NE	TACCTGATTTGAGGTCAAAGTTGTCAAATTGTCTTTGAAAGACGATTAGAAGCAAGAGCTCTCCCGTGAAGGACACTGTTTATCAATGATATAGATAATTATCATACCAATGATGAGCAGCAAAGATCTTTGCTAATATATTTAAGAAGAGCTGAACGAGCCAGCAACTTCCAAATCCAAGCCTAACTGGTCGAAAAAACTAGAGAGGTTGAGAATTTCATGACACTCAAACAGGCATGCTCCTCGGAATACCAAGGAGCGCAAGGTGCGTTCAAAGATTCGATGATTCACTGAATTCTGCAATTCACATTACTTATCGCATTTCGCTGCGTTCTTCATCGATGCGAGAGCCAAGAGATCCGTTGTTGAAAGTTGTATTTGTTTTTAAAGGCACAAAGG…
Abi	Abi1	99°5′20.87″	29°39′36.97″	4102	Abi0131	Basidiomycota	Agaricomycetes	Agaricales	Hygrophoraceae	Hygrocybe	Hygrocybe miniata	7	LC	TGCCTGATTTGAGGTGATTGTTGGGTGAACGTAGTCTCTAGAGACCACTTGTAAAGCAAACCCGCCAAGCGTGTTCCCAGGGCATAGACAGATTATCAATGCCAAAAGAGCAGACGCAAGAGTCGCTCGCTAATGCTTTTCAGAGGAGCCGAACGTGCCGGCACTCTCCAAATCCAAGCTTGACCTCCAGAAGAAAGTCAAGTTGAGAGGGGTTCAATGACACTCAAACAGGCATGCCCCTCGGAATACCAAGGGGCGCAAGGTGCGTTCAAAGATTCGATGATTCACGGAATTCTGCAATTCACATTACGTATCGCATTTCGCTGCGTTCTTCATCGATGCGAGAGCCAAGAGATCCGTTGTTGAAAGTTGTGTTTTATTGACTCGGGCTAAAAAGCC…
Abi	Abi1	99°5′20.87″	29°39′36.97″	4102	Abi0132	Basidiomycota	Agaricomycetes	Agaricales	Cortinariaceae	Cortinarius	Cortinarius trivialis	1	LC	TACCTGATTTGAGGTCACATTAATAAATAGAGAATTGTCCAAGTCAATGGACTGTTATAAGCTGAACTTGCTTCACGTCAATAGCGTATGATATGCTATCACACCAATGAACGGTCAACAAATTGTTCCGCTAATACATTTCAGGGGAGCTGACCTTGGAGGAGGCCAGCAAAATAACACCCCCACATCCAAACACTCTCAAAATTTAAAGAGGTTGAGATATTAATGACACTCAAACAGGCATGCTCCTCGGAATACCAAGGAGCGCAAGGTGCGTTCAAAGATTCGATGATTCACTGAATTCTGCAATTCACATTACTTATCGCATTTCGCTGCGTTCTTCATCGATGCGAGAGCCAAGAGATCCGTTGCTGAAAGTTGTATAGGTTTATATTTATA…
Abi	Abi1	99°5′20.87″	29°39′36.97″	4102	Abi0133	Basidiomycota	Agaricomycetes	Russulales	Russulaceae	Lactarius	Lactarius pseudohatsudake	2	NE	GATTTGAGGTCAGGGTTCGTGGGGTTGAGAGAGTCTCCCGAGAAGGGAGACACGCCCAAACGTTGTCTCGTCGAGACGGTTAGAAGCGGGTCCCAAAGGCAACAGAGCCAGAAACCAAGTCATGGAAACATCTTATCACATGTCGAGGATCGGCAAAGAGGACCCCGCTAATTCGTTTAAGAGGAGCTGGCTCTCAAGAAGAGAGACGCCAGCAAAGGCCTCCAAAGTCCAAGCCTCCTTCGGTGTCCAGAAGAAAACCGAGAAGGTTGAGATTTTCACGACACTCAAACGGGTGTGCCCCTCGGAATACCAAGGGGCGCAAGGTGCGTTCAAAGATTCGATGATTCACTGAATTCTGCAATTCACATTACGTATCGCATTTCGCTGCGTTCTTCATCG…
Abi	Abi1	99°5′20.87″	29°39′36.97″	4102	Abi0134	Ascomycota	Pezizomycetes	Rhytismatales	Cudoniaceae	Spathularia	Spathularia flavida	30	LC	CCTACCTGATTCGAGGTCAACCTGTAAAAGTGGGGGGTTCATGGCAGGCCTCCATCCAGCGCCCAGAAGCGAGATGTATTACTACGCTTAGGGGTCAGACAGCGCTGCCACTGACTTTGAGGCAGGCCCTGCAGGGCGAGCCCAAGACCACGCGGGGCGTGAGGGTTGTAATGACGCTCGAACAGGCATGCCCCCTGGAATACCAGAGGGCGCAATGTGCGTTCAAAGATTCGATGATTCACTGAATTCTGCAATTCACATTACTTATCGCATTTCGCTGCGTTCTTCATCGATGCCAGAACCAAGAGATCCGTTGTTGAAAGTTTTAACTATTATATAGTGCTCAGACAGCAGAGATTCTAGGGTTTGTGGTCCACTGGCAGGCTGGCAACAGCCTGC…
Abi	Abi1	99°5′20.87″	29°39′36.97″	4102	Abi0135	Basidiomycota	Agaricomycetes	Agaricales	Hygrophoraceae	Cuphophyllus	Cuphophyllus russocoriaceus	2	NE	TACCTGATTTGAGGTCAAATGTCAATTAAGTATTGTCCTTTGAAAAGGACAGTTTGAAGCTGAAGTTCCCATTGTATAGCTGCTTCACGGCGATGGCGTAGATAATTATCACACCAAAGACGGTCCACAAGGGTTTTCCGCTAATGCATTTAAGGGGAGCCGACTTGAAAAGCCCGCACAACCCCCCACAATCCAAGCCTCATTCAACAAAAAGCTAAATGAGGTTGAGAATTTAATGACACTCAAACAGGCATGCTCCTCGGAATACCAAGGAGCGCAAGGTGCGTTCAAAGATTCGATGATTCACTGAATTCTGCAATTCACATTACTTATCGCATTTCGCTGCGTTCTTCATCGATGCGAGAGCCAAGAGATCCGTTGTTGAAAGTTGTATA
Abi	Abi1	99°5′20.87″	29°39′36.97″	4102	Abi0136	Ascomycota	Pezizomycetes	Rhytismatales	Cudoniaceae	Spathularia	Spathularia flavida	20	LC	CCTACCTGATTCGAGGTCACCTGTAAAAGTGGGGGGTTCATGGCAGGCCTCCATCCAGCGCCCAGAAGCGAGATGTATTACTACGCTTAGGGGTCAGACAGCGCTGCCACTGACTTTGAGGCAGGCCCTGCAGGGCGAGCCCAAGACCACGCGGGGCGTGAGGGTTGTAATGACGCTCGAACAGGCATGCCCCCTGGAATACCAGAGGGCGCAATGTGCGTTCAAAGATTCGATGATTCACTGAATTCTGCAATTCACATTACTTATCGCATTTCGCTGCGTTCTTCATCGATGCCAGAACCAAGAGATCCGTTGTTGAAAGTTTTAACTATTATATAGTGCTCAGACAGCAGAGATTCTAGGGTTTGTGGTCCACTGGCAGGCTGGCAACAGCCTGCC…
Abi	Abi1	99°5′20.87″	29°39′36.97″	4102	Abi0137	Basidiomycota	Agaricomycetes	Agaricales	Hygrophoraceae	Cuphophyllus	Cuphophyllus cf. virgineus	7	NE	GAGCTCGGATCCACTAGTAACGGCCGCCAGTGTGCTGGAATTGCCCTTGGAAGTAAAAGTCGTAACAAGGTTTCCGTAGGTGAACCTGCGGAAGGATCATTATTGAATAAGTTGAGAGGTTGTAGCTGGCTCCTCGGGGCATGTGCACGCCTTTCAAACTCATCTCAACCACCTGTGCACCCTTTGTAGACCTGGAAATGGATTTCTCAAGGCAACTTGGATTTTGAGGGTTTTGCTGGCTTCCTTGAAGTCGGCTTCCCTTTGCTGTTTCCGGTGTCTATGTTTTATAATACACCCCTTTAAATGTTATAGAATGTCTTTGATGGGCCTGTCGTAAAAAAGCAGTGTCCTTTAAAAATATACAACTTTCAACAACGGATCTCTTGGCTCTCGCATCGA…
Abi	Abi1	99°5′20.87″	29°39′36.97″	4102	Abi0138	Basidiomycota	Agaricomycetes	Agaricales	Cortinariaceae	Cortinarius	Cortinarius flexipes	4	DD	CATTATTGAATAAACCTGATGGGTTGTTGCTGGTTCTCTTGGGAGCATGTGCACGCCTTGTCATCTTTATATCTCCACCTGTGCACCTTTTGTAGACCTTTCAGGTCTATGTTGCTTCATTTACCCCAATGTATGTTAATAGAATGTTGTGCCTTATATAATAATATACAACTTTCAGCAACGGATCTCTTGGCTCTCGCATCGATGAAGAACGCAGCGAAATGCGATAAGTAATGTGAATTGCAGAATTCAGTGAATCATCGAATCTTTGAACGCACCTTGCGCTCCTTGGTATTCTGAGGAGCATGCCTGTTTGAGTGTCATTAATATATCAAC
Abi	Abi1	99°5′20.87″	29°39′36.97″	4102	Abi0139	Basidiomycota	Agaricomycetes	Russulales	Russulaceae	Russula	Russula brevipes	1	LC	GATTTGAGGTCAAGGTTTCATGGGTCGAAAAGCTTCCCACCCCGTGAAGGGCGATCGGCTCGAACGATGTCCCCGATGGGACGGTTAGAAGCAGGTCCTTCCCGAGCAAAACCCAAGACGTAGAAACATCTTATCAACGTCGAGGATCTAGCAAAGCGGATCCCACTGATAGATTTAAGAGGAGCTGGCTTCAGAGGAGGCCAGCAGAAAACCTCCAAATTCCAAGCCTACTTTGTTTGGTAAAACCAAGCAGGTTGAGGATGTTCACGACACTCAAACGGGTGTGCCCCTCGGAATGCCAAGGGGCGCAAGGTGCGTTCAAAGATTCGATGATTCACTGAATTCTGCAATTCACATTACGTATCGCATTTCGCTGCGTTCTTCATCGATGCGAGAGCC…
Abi	Abi1	99°5′20.87″	29°39′36.97″	4102	Abi0140	Basidiomycota	Agaricomycetes	Agaricales	Hygrophoraceae	Hygrophorus	Hygrophorus cf. chrysodon	20	NE	TACCTGATTTGAGGTCAAAATTAAAAGAGTTGTCAAATAATGACCGTTGGAAGCTATCCTTTTGCTTCACGGCAATGGCATAGATATTATCAAACCAAAGCCTATCCGCAAATGATAGCTAATATATTTAAGAGGAGCCGACTTTGACAGCCAGCAAATACCCCCAAAATCCAAACTTCAATAATAAAAATTATTGAAGTTGAGAATTTAATGACACTCAAACAGGCATGCTCCTCGGAATACCAAGGAGCGCAAGGTGCGTTCAAAGATTCGATGATTCACTGAATTCTGCAATTCACATTACTTATCGCATTTCGCTGCGTTCTTCATCGATGCGAGAGCCAAGAGATCCGTTGTTGAAAGTTGTATTAAATTTGTTAAGCTTGCTAACAAGCTTAT…
Abi	Abi1	99°5′20.87″	29°39′36.97″	4102	Abi0141	Basidiomycota	Agaricomycetes	Agaricales	Hydnangiaceae	Laccaria	Laccaria cf. fulvogrisea	20	NE	TACCTGATTTGAGGTCAATTGTCAAAAATTGTCCAAGTCAATGGACTGTTAGAAGCTGAACTTCATAAAGCTGCTTCACATCCACGGCGTAGATAATTATCACACCAATAGACGGTCCACAAAAGTTCCGCTAATGCATTTAAGGAGAGCTGACCTCATAAGTGAAGCCAGCAACCCCCACATCCAAGCCTAACCAAGCTAATAAAAGCTGGAAGGTTGAGAATTTAATGACACTCAAACAGGCATGCTCCTCGGAATACCAAGGAGCGCAAGGTGCGTTCAAAGATTCGATGATTCACTGAATTCTGCAATTCACATTACTTATCGCATTTCGCTGCGTTCTTCATCGATGCGAGAGCCAAGAGATCCGTTGCTGAAAGTTGTATAATTTTTATAGGA…
Abi	Abi1	99°5′20.87″	29°39′36.97″	4102	Abi0142	Basidiomycota	Agaricomycetes	Russulales	Russulaceae	Lactarius	Lactarius olivaceoglutinus	1	NE	GATTTGAGGTCAGGGTTCGTGGGTTTGAGAGCGTTTCCCGAGAAGGGAGACACGCTCACAAACATCGTCTGTTGAGACGGTTAGAAGCGGGTCCCAAAGGCAACAGAGCCAGAAACCAAGACATGGAAACATCTTATCACATGTCGAGGATCGGCAAAGAGGACCCCGCTAATTCATTTGAGAGGAGCTGGCGAGAGACGCCAGCAAAGGCCTCCAAAGTCCAAGCCTCCTTCGGCGTCCAGAAGAAACCGAGAAGGTTGAGATTTTCACGACACTCAAACGGGTGTGCCCCTCGGAATACCAAGGGGCGCAAGGTGCGTTCAAAGATTCGATGATTCACTGAATTCTGCAATTCACATTACGTATCGCATTTCGCTGCGTTCTTCATCGATGCGAGAG…
Abi	Abi1	99°5′20.87″	29°39′36.97″	4102	Abi0143	Ascomycota	Pezizomycetes	Pezizales	Otideaceae	Otidea	Otidea cf. alutacea	10	NE	CTACCTGATCCGAGGTCAACATAAAAGATTGAAGGTTTGTGGCGAGATGGCCATGTAATCCAAGCGAAAGAGCAAACTTATAACGCCAGGGCAACACGGGGCAATCCGCCTCTGAATTTCGAAGGTGAGGTCACCAAAGGGTGTAGCTCAACCTCCATAACCAAGCCAAAGAGCTTGAGTGGGTTTTTATGACGCTCGAACAGGCATGCCTCCCGGAATGCCAGGAGGCGCAATGTGCGTTCAAAGATTCGATGATTCACTGAATTCTGCAATTCACACTACTTATCGCATTTCGCTGCGTTCTTCATCGATGCGAGAACCAAGAGATCCGTTGTTGAAAGTTTTAACAATTGTTATTAACAAAATTCAGACTGATGGCAAGATAATGCAAATGGTTTT…
Abi	Abi1	99°5′20.87″	29°39′36.97″	4102	Abi0144	Basidiomycota	Agaricomycetes	Gomphales	Clavariadelphaceae	Clavariadelphus	Clavariadelphus pakistanicus	5	NE	TACCTGATTTGAGGTCAGATGACATGAATTGTCCAAAGGACGATTAGAAGCAGTGCCCTTGATTAGAGACGACGCTACAGAAGAATGTATTCTTATCACACCGTTCTAATGACAAGTTTCACAGCTAATACATTTCAAGACGAGCCGATAGGAGAGGACTAGTTCCCCACAGCAGACGTCCAAAGTCCAAGCCCAAAACCCCCCACAGAAGAGGGAGAAGGGATTGAGGAGGGTCGCGACACTCAAACAGGCATGCTCCTCGGAATACCAAGGAGCGCAAGATGCGTTCAAAGATTCGATGATTCACTGAATTCTGCAATTCACATTACGTTTCGCACTTTCGCGGCGTTCTTCATCGATGCGAAAGCCAAGAGATCCGTTGTTGAAAGTTGTATTTAT…
Abi	Abi1	99°5′20.87″	29°39′36.97″	4102	Abi0145	Basidiomycota	Agaricomycetes	Gomphales	Clavariadelphaceae	Clavariadelphus	Clavariadelphus pakistanicus	20	NE	CATTACAGTATTGTTTTGGGGGGACTGCTGCTGGCTCCTAGGAGCATGTGCGCGTCTTCCTTTCTAACATTCACACCTGTGCACCTATGGATGAGGTCCTATGATATAGGACCTTGTCCATTATCATACATATAAAGCCTGTCTCTAATGCATGTATTAACGTTCTAAGGAGCGGATATATAAATACAACTTTCAACAACGGATCTCTTGGCTTTCGCATCGATGAAGAACGCCGCGAAAGTGCGAAACGTAATGTGAATTGCAGAATTCAGTGAATCATCGAATCTTTGAACGCATCTTGCGCTCCTTGGTATTCCGAGGAGCATGCCTGTTTGAGTGTCGCGACCCTCCTCAATCCCTTCTCCCTCTTCT
Abi	Abi1	99°5′20.87″	29°39′36.97″	4102	Abi0146	Ascomycota	Pezizomycetes	Rhytismatales	Cudoniaceae	Spathularia	Spathularia flavida	10	LC	CTACCTGATCCGAGGTCACCTGTAAAAATGGGGGGTTCATAGCAGGCCTCCATCCAGCGCCCAAAAGCGAGGTGTATTACTACGCTTAGGGGTCAGACAGCGCTGCCACTGACTTTGAGGCAGGCCCTACAGGGCGAGCCCAAGACCACGCTGGGCGTGAGGGTTGTAATGACGCTCGAACAGGCATGCCCCCTGGAATACCAGAGGGCGCAATGTGCGTTCAAAGATTCGATGATTCACTGAATTCTGCAATTCACATTACTTATCGCATTTCGCTGCGTTCTTCATCGATGCCAGAACCAAGAGATCCGTTGTTGAAAGTTTTAACTATTATATAGTACTCAGACGGCAGAGATTCTAGGGTTTGTGGTCCGCTGGCAGGCTGGTAACAGCCCGCCA…
Abi	Abi1	99°5′20.87″	29°39′36.97″	4102	Abi0147	Basidiomycota	Agaricomycetes	Agaricales	Cortinariaceae	Cortinarius	Cortinarius cf. azureovelatus	3	NE	CTACCTGATTTGAGGTCACATTAATGAAAATTGTCCAAGTCAATGGACTGTTAGAAGCTGAACTGTCTCACGTCAATAGCGTAGATAATTATCACACCAATAAACGGTCAACAAATTGTTCCGCTAATATATTTTAGGGGAGCTGACCTCTTGAAAAGACCAGCAAAAAGGCCCCCCACATCCAATACTCAACAAGCAAAAGCTGAAGAGATTGATATATTAATGACACTCAAACAGGCATGCTCCTCGGAATACCAAGGAGCGCAAGGTGCGTTCAAAGATTCGATGATTCACTGAATTCTGCAATTCACATTACTTATCGCATTTCGCTGCGTTCTTCATCGATGCGAGAGCCAAGAGATCCGTTGCTGAAAGTTGTATAGTGTTATAGGCACAAAG…
Abi	Abi1	99°5′20.87″	29°39′36.97″	4102	Abi0148	Basidiomycota	Agaricomycetes	Agaricales	Agaricaceae	Lepiota	Lepiota brunneolilace	1	NE	TCTACCTGATTTGAGGTCAATGTTCAATAGTTGTCTACAGAGAGACAATTGGAAGCAGAACAAAACAGAGAGCAGTCTTTGGTGTAGATAATTATCACACCAGTGACAAACTGCAAACAGTTCTACTAATGCATTTTAGGGGAGCTGACCCATATATAATGACGGGCCTGCAGAAACCCCCAACATTCCAAGCCACAATCACAGCCCACAAAGCTGGATGGGATTGAGAGTTTAATGACACTCAAACAGGCATACTCCTCGGAATACCAAGGAGTGCAAGATGCGTTCAAAGATTCGATGATTCACTGAATTCTGCAATTCACATTACTTATCGCATTTCGCTGCGTTCTTCATCGATGCGAGAGCCAAGAGATCCGTTGCTGAAAGTTGTATATAGCT…
Abi	Abi1	99°5′20.87″	29°39′36.97″	4102	Abi0149	Basidiomycota	Agaricomycetes	Agaricales	Inocybaceae	Inocybe	Inocybe cf. griseolilacina	4	NE	ATTATCGTATAACTTGAAGCAGGCTGTTGCTGGCCCCTCGTGGCATGTGCACGCTTGTCTCATCTTTGTCATTTCTCCAACTTTGTGCACATCTTGTAGATCCTGGATTGGGGAGCCTATTGTGAACTCGCGTTCGAGTCGGGACTGCTGTAGCTTTTTCTTCGGAAAGGCCGGCTTTTCCTTGCATCTTTTTTCCCAGGTCTATGTCGTTTTTCACAACCTCTTGAATACGTTTAGAATGTGTTGGAATATATATAATATATACAACTTTCAGCAACGGATCTCTTGGCTCTCGCATCGATGAAGAACGCAGCGAAATGCGATAAGTAATGTGAATTGCAGAATTCAGTGAATCATCGAATCTTTGAACGCATCTTGCGCTCCTTGGTATTCCGAGGA…
Abi	Abi1	99°5′20.87″	29°39′36.97″	4102	Abi0150	Basidiomycota	Agaricomycetes	Agaricales	Cortinariaceae	Cortinarius	Cortinarius laniger	2	DD	CATTATTGAATAAACCTGACGGGTTGTTGCTGGTTCCCTAGGGAGCATGTGCACACCTTGTCATCTTTATATCTCCACCTGTGCACCTTTTGTAGGCCTTTCAGGTCTATGTTGCTTCATTTACCCCAATGTATGTTAATAGAATGTTGTGACTATAATATCTATACAACTTTCAGCAACGGATCTCTTGGCTCTCGCATCGATGAAGAACGCAGCGAAATGCGATAAGTAATGTGAATTGCAGAATTCAGTGAATCATCGAATCTTTGAACGCACCTTGCGCTCCTTGGTATTCCGAGGAGCATGCCTGTTTGAGTGTCATTAATATATATATCAAACCCTCTCTTGTCGAGTGGTTTGGATGTGGGGGTTTGCT
Abi	Abi1	99°5′20.87″	29°39′36.97″	4102	Abi0151	Basidiomycota	Agaricomycetes	Agaricales	Lycoperdaceae	Lycoperdon	Lycoperdon cf. subcretaceum	1	NE	TACCTGATTTGAGGTCAGAAGTTCATTAAAGTGTTGTCCATAGTGGACGATTAGCAGCTGAACTAGTCAGAGAGCAATCCATCACAGTGTAGATAATTATCACACTAGTGACGGGACTGCAAACGGTTCCGCTAATGCATTTCAGGAGAGCTGACCTTTATTGAATAAAGGACCCGCAAACTCCCACATCCAAGCCCCATCACAACTCGCAAAAGCTGGAGGGGTTGAGAATTTAATGACACTCAAACAGGCATGCTCCTCGGAATACCAAGGAGCGCAAGGTGCGTTCAAAGATTCGATGATTCACTGAATTCTGCAATTCACATTACTTATCGCATTTCGCTGCGTTCTTCATCGATGCGAGAGCCAAGAGATCCGTTGCTGAAAGTTGTATATGAT…
Abi	Abi1	99°5′20.87″	29°39′36.97″	4102	Abi0152	Basidiomycota	Agaricomycetes	Agaricales	Hygrophoraceae	Cuphophyllus	Cuphophyllus cf. virgineus	2	NE	GAGCTCGGATCCACTAGTAACGGCCGCCAGTGTGCTGGAATTGCCCTTGGAAGTAAAAGTCGTAACAAGGTTTCCGTAGGTGAACCTGCGGAAGGATCATTATTGAATAAGTTGAGAGGTTGTAGCTGGCTCCTCGGGGCATGTGCACGCCTTTCAAACTCATCTCAACCACCTGTGCACCCTTTGTAGACCTGGAAATGGATTTCTCAAGGCAACTTGGATTTTGAGGGTTTTGCTGGCTTCCTTGAAGTCGGCTTCCCTTTGCTGTTTCCGGTGTCTATGTTTTATAATACACCCCTTTAAATGTTATAGAATGTCTTTGATGGGCCTGTCGTAAAAAAGCAGTGTCCTTTAAAAATATACAACTTTCAACAACGGATCTCTTGGCTCTCGCATCGA…
Abi	Abi1	99°5′20.87″	29°39′36.97″	4102	Abi0153	Basidiomycota	Agaricomycetes	Russulales	Russulaceae	Russula	Russula nauseosa	1	LC	TGCCTGATTTGAGATCAAGTTTCGTCATTCGTCCAAAGACAATTAGAAGCAATATGACCTTTACAAATGAAGGTACCATGTAAAGGTGTAGATAAATTATCACACCCAAGGAAACCAACAAAGGCACTGCTAATACATTTCAGGAGAGCAGACTCAATAAAAAGCCTGCAAAATCCCCCCACATCCAATCTGTAAACCAAAATAATTGGCACAGTTGATAATTTAATGATACTCAAACAGGCATGCTCCTCGGAATACCAAGGAGCGCAAGATGCGTTCAAAGATTCGATGATTCACTGAATTCTGCAATTCACATTACTTATCGCATTTCGCTGCGTTCTTCATCGATGCGAGAGCCAAGAGATCCGTTGCTGAAAGTTGTACTGATTTTATTATAGG…
Abi	Abi1	99°5′20.87″	29°39′36.97″	4102	Abi0154	Basidiomycota	Agaricomycetes	Agaricales	Hygrophoraceae	Lichenomphalia	Lichenomphalia umbellifera	15	LC	TACCTGATTTGAGGTCAAATTGTCAAATAGAGGTAAACCTCTGTCCTGTGAAGGACGGTTGATAAGCAGCCTCGACCTCTAAACCCAAGTCTGTGGAGACTCGGCCTTCACCAACCACGACGCAGATAATTATCACGTCAACAGTCAGATCTAACGAGGGAGACCGCTAATGAGTTTAAGAGGAGCCAACCACAAGGGGCCAGCACTGCTCCAAGTCCAATCCTCTCAGGGGCAAGCCCCTGTGAGGTCGAGAATTAAATGACACTCAAACAGGCATGCCCTTCGGAATACCAAAGGGCGCAAGGTGCGTTCAAAGATTCGATGATTCACTGAATTCTGCAATTCACATTACTTATCGCATTTCGCTGCGTTCTTCATCGATGCGAGAACCAAGAGATC…
Abi	Abi1	99°5′20.87″	29°39′36.97″	4102	Abi0155	Basidiomycota	Agaricomycetes	Agaricales	Cortinariaceae	Cortinarius	Cortinarius cf. azureovelatus	2	NE	CTACCTGATTTGAGGTCACATTAATGAAAATTGTCCAAGTCAATGGACTGTTAGAAGCTGAACTGTCTCACGTCAATAGCGTAGATAATTATCACACCAATAAACGGTCAACAAATTGTTCCGCTAATATATTTTAGGGGAGCTGACCTCTTGAAAAGACCAGCAAAAAGGCCCCCCACATCCAATACTCAACAAGCAAAAGCTGAAGAGATTGATATATTAATGACACTCAAACAGGCATGCTCCTCGGAATACCAAGGAGCGCAAGGTGCGTTCAAAGATTCGATGATTCACTGAATTCTGCAATTCACATTACTTATCGCATTTCGCTGCGTTCTTCATCGATGCGAGAGCCAAGAGATCCGTTGCTGAAAGTTGTATAGTGTTATAGGCACAAAG…
Abi	Abi1	99°5′20.87″	29°39′36.97″	4102	Abi0156	Basidiomycota	Agaricomycetes	Agaricales	Cortinariaceae	Cortinarius	Cortinarius variosimilis	2	NE	CATTATTGAATAAATCTGATGAGTTGCTGCTGGTTCTCTAGGGAGCATGTGCACACTTGTCATCTTTATATCTCCACCTGTGCACCTTTTGTAGACCTGGATCTCTCTCTGAATGCTAGTCACTCAGGTTTGAGGATTGACTTTATGTCTTTCCTTACATTTCCAGGCCTATGTTCTTCATATACCCCAATGTATGTTATAGAATGTAATCAATGGCCTTTGTGCCTATAAACCTATACAACTTTCAGCAACGGATCTCTTGGCTCTCGCATCGATGAAGAACGCAGCGAAATGCGATAAGTAATGTGAATTGCAGAATTCAGTGAATCATCGAATCTTTGAACGCACCTTGCGCTCCTTGGTATTCCGAGGAGCATGCCTGTTTGAGTGTCATTAATA…
Abi	Abi1	99°5′20.87″	29°39′36.97″	4102	Abi0157	Basidiomycota	Agaricomycetes	Agaricales	Lycoperdaceae	Bovista	Bovista cf. promontorii	2	NE	TCCTACCTGATTTGAGGTCAGAAGTTCATTAAATGTTGTCCAAGGGACGATTAGCAGCTGAACTAGTCAGAGAGCAATCATCACAGTGTAGATAATTATCACACTAGTGACGGGACTGCAAACGGTTCCGCTAATGCATTTCAGGAGAGCTGACCTCTTAATAAAGGCCCGCAAACCCCCATATCCAAGCCCTTCACAGCTCGCAAAAGCTGAAAGGGTTGAGAATTTAATGACACTCAAACAGGCATGCTCCTCGGAATACCAAGGAGCGCAAGGTGCGTTCAAAGATTCGATGATTCACTGAATTCTGCAATTCACATTACTTATCGCATTTCGCTGCGTTCTTCATCGATGCGAGAGCCAAGAGATCCGTTGCTGAAAGTTGTATATGATTATTAT…
Abi	Abi1	99°5′20.87″	29°39′36.97″	4102	Abi0158	Basidiomycota	Agaricomycetes	Agaricales	Cortinariaceae	Cortinarius	Cortinarius cf. biriensis	2	NE	TACCTGATTTGAGGTCACATTAACGATAAGCTGTCCGAGGACTGTTAGAAAGCTGAACGGCCCCTCACATTCAGTAGCGTAGATAGTTATCACACCAAAGAACAGGGTTGCTCTGCTAATGCATTTCAGAGGAGCTGAACTCTTTCAAAGAGGCCAGCAAGCCCCCAAATCCAAACCCGCTCAACAAAGAGAGAGGTTGATATATATTAATGACACTCAAACAGGCATGCTCCTCGGAATACCAAGGAGCGCAAGGTGCGTTCAAAGATTCGATGATTCACTGAATTCTGCAATTCACATTACTTATCGCATTTCGCTGCGTTCTTCATCGATGCGAGAGCCAAGAGATCCGTTGCTGAAAGTTGTATAGATTTTATAGGCACAACATTCTATTGACAT…
Abi	Abi1	99°5′20.87″	29°39′36.97″	4102	Abi0159	Basidiomycota	Agaricomycetes	Agaricales	Inocybaceae	Inocybe	Inocybe salicis-herbaceae	1	NE	TACCTGATTTGAGGTCAATTGGTCAACAACGAGGTTCGAAGCAGTTTGCGCAGCGTTTCACAAAGGCATAAATGGTTATCACACCCATATAGCAAAAGTCACTGCTCAGACACCACTAATTCATTTCAGGAGAGCAGACCTCTCAATTGAGAGGCCTGCAGGGCTCCCATATCCAATCCACATTGAAGCAAAATCAATGTGGTTGAGGACTTGATGACACTCAAACAGGCATGCTCCTCAGAATACCAAGGAGCGCAAGATGCGTTCAAAGATTCGATGATTCACTGAATTCTGCAATTCACATTACTTATCGCATTTCGCTGCGTTCTTCATCGATGCGAGAGCCAAGAGATCCGTTGCTGAAAGTTGTATATATATATTATGCAACTCGACATTCCA…
Abi	Abi1	99°5′20.87″	29°39′36.97″	4102	Abi0160	Basidiomycota	Agaricomycetes	Agaricales	Cortinariaceae	Cortinarius	Cortinarius cf. rigens	1	NE	TACCTGATTTGAGGTCACATTAATGAAAGATTGTCCAAGTCAATGGACTGTTAGAAGCTGAACTGCCTCACGTCAATAGCGTAGATAATTATCACACCAATGAACGGTCAACAAAATGTTCCGCTAATACATTTTAGGGGAGCTGATTCCTTTTTAAAAGACCAGCAAAAGGCCCCCACATCCAACACTCAACAAGCAAAAGCTGAAGAGATTGATATATTAATGACACTCAAACAGGCATGCTCCTCGGAATACCAAGGAGCGCAAGGTGCGTTCAAAGATTCGATGATTCACTGAATTCTGCAATTCACATTACTTATCGCATTTCGCTGCGTTCTTCATCGATGCGAGAGCCAAGAGATCCGTTGCTGAAAGTTGTATAGTGTTATAGGCACAAAG…
Abi	Abi1	99°5′20.87″	29°39′36.97″	4102	Abi0161	Basidiomycota	Agaricomycetes	Agaricales	Mycenaceae	Mycena	Mycena cf. diosma	3	NE	TACCTGATTTGAGGTCAAATTGTCAAAGATTGTCTCCGAAGAGACGATTATAAGCAGGTTCCCATAAGTCTTGTTTCAGAGTCAGGCGGCGTAGATAATTATCACACCAAGTGACCATCCACAAAGGATCCCACTAATGAATTTAAAGGGAGCAGACCATCCAACTGAAGGAAGCCAGCAAAACCCTCACATCCAAGCCTCGCAAGCAAGCTTGCAAGGTTGAGAATTTAATGACACTCAAACAGGCATGCCCTTCGGAATACCAAAGGGCGCAAGGTGCGTTCAAAGATTCGATGATTCACTGAATTCTGCAATTCACATTACTTATCGCATTTCGCTGCGTTCTTCATCGATGGGAGAGCCAAGAGATCCGTTGCTGAAAGTTGTATAGATTTACTG…
Abi	Abi1	99°5′20.87″	29°39′36.97″	4102	Abi0162	Basidiomycota	Agaricomycetes	Auriculariales	Auriculariaceae	Auricularia	Auricularia tibetica	1	NE	TACCTGATTTGAGGCCAAAGCTTTATTATAGTTGTCCACGAGGGACGGCTGTAAGCAGCGCCGCTGAAGAGGCCCAGGGCCGTCGGCGCAGATAATTATCACACCGTTCGCCCAGCACTCTAAAAGCGCCAGCTAATGCATTTCAAGACGAGCCGATTACGGCACGGTCCAAGTCCACCACGGGCGACTGTTACATCGCGAGGGTGAGGGTTTACGTGACACTCAAACAGGCATGCTCCATGGAATACCAAGGAGCGCAAGGTGCGTTCAAAGATTCGATGATTCACTGAATTCTGCAATTCACATTACTTATCGCATTTCGCTGCGTTCTTCATCGATGCGAGAGCCAAGAGATCCGTTGTTGAAAGTTGTTACTTTATAGTTTAGATCACATTCTGG…
Abi	Abi1	99°5′20.87″	29°39′36.97″	4102	Abi0163	Basidiomycota	Agaricomycetes	Russulales	Russulaceae	Lactarius	Lactarius olivaceoglutinus	2	NE	TACCCGATTTGAGGTCAAGGGTTTGTGGGTTTGAGAGCGTTTCCCGAGAAGGGAGACACGCTCACAAACATCGTCTGTTGAGACGGTTAGAAGCGGGTCCCAAAGGCAACAGAGCCAGAAACCAAGACATGGAAACATCTTATCACATGTCGAGGATCGGCAAAGAGGACCCCGCTAATTCATTTGAGAGGAGCTGGCGAGAGACGCCAGCAAAGGCCTCCAAAGTCCAAGCCTCCTTCGGCGTCCAGAAGAAACCGAGAAGGTTGAGATTTTCACGACACTCAAACGGGTGTGCCCCTCGGAATACCAAGGGGCGCAAGGTGCGTTCAAAGATTCGATGATTCACTGAATTCTGCAATTCACATTACGTATCGCATTTCGCTGCGTTCTTCATCGATG…
Abi	Abi2	99°5′20.87″	29°39′36.97″	4102	Abi0093	Basidiomycota	Agaricomycetes	Agaricales	Agaricaceae	Lepiota	Lepiota clypeolaria	1	LC	TACCTGATTTGAGGTCAATGTTCAATAGTTGTCCAAGAAGACAGTTGGAAGCTGAACAAGACAGAAAGCAGCCTTGGTGCAGATAATTATCACACCAGTGACAGACCGCAAACAGTTCTGCTAATGTATTTTAGGGGAGCTGACCCATAGAAGGCCTGCAGAAACCCCCAATATCCAAGCCACAACCAGCTTGTGAAAAACTGGAAGGGATTGAGAATTTAATGACACTCAAACAGGCATGCTCCTCGGAATACCAAGAAGCGCAAGGTGCGTTCAAAGATTCGATGATTCACTGAATTCTGCAATTCACATTACTTATCGCATTTCGCTGCGTTCTTCATCGATGCGAGAGCCAAGAGATCCGTTGCTGAAAGTTGTATAGAGTTCTATAGGCACAAA…
Abi	Abi2	99°5′20.87″	29°39′36.97″	4102	Abi0094	Basidiomycota	Agaricomycetes	Russulales	Russulaceae	Russula	Russula aeruginea	2	LC	GATTTGAGGTCAGGTTTATGATGTCGAGTCGCAACTCGAACGTCGTCTTGGTTCCAAGACGGTTGGAAGCGGGACAGTGCGAAACCTCAAGACGTAGAAGCGTACTTATCACGTCGAGGGTCGGCACGGCGGACCCCACTAATTCATTTAGGAGGAGCTGGCTTCGAACGAGGCCAGCAACAAAAACCTCCAAAGTCCAAGCCTTCCCGGTCGATAAACCAAGAAGGTTGAGGGTGTTCACGACACTCAAACGGGTGCGCCCCTCGGAATACCAAGGGGCGCAAGGTGCGTTCAAAGATTCGATGATTCACTGAATTCTGCAATTCACATTACGTATCGCATTTCGCTGCGTTCTTCATCGATGCGAGAGCCAAGAGATCCGTTGTTGAAAGTTGTATT…
Abi	Abi2	99°5′20.87″	29°39′36.97″	4102	Abi0095	Basidiomycota	Agaricomycetes	Agaricales	Cortinariaceae	Cortinarius	Cortinarius cf. badioflavidus	3	NE	TTTGAGGTCACATTAATGGTAAATTGTCCAAGGACTGTTAGAAAGCTGAACTGCCCCTTACATTCAATAGCGTAGATAGTTATCACACCAATGAACAGGGTTATTCTGCTAATGCATTTCAGGAGAGCTGAACCTTTCAAGAGGCCCAGCAAAAACCCCCACATCCAAACCACTCAACAAGAGAAGTTTGATATATATATATTAATGACACTCAAACAGGCATGCTCCTCGGAATACCAAGGAGCGCAAGGTGCGTTCAAAGATTCGATGATTCACTGAATTCTGCAATTCACATTACTTATCGCATTTCGCTGCGTTCTTCATCGATGCGAGAGCCAAGAGATCCGTTGCTGAAAGTTGTATATATTATATAGTCACAACATTCTATTAACATACATT…
Abi	Abi2	99°5′20.87″	29°39′36.97″	4102	Abi0096	Basidiomycota	Agaricomycetes	Agaricales	Inocybaceae	Inocybe	Inocybe cf. pusio	2	NE	TACCTGATTTGAGGTCAATTCATCAAGATGTGGTTCAACAACCACTTGTTAGAAGCGGTGCAATCTGTTCATGCAGCATACCAAAGGCATAGATAATTATCAACCCAATGGCAGTAGCTCAGATACCACTAATACATTTCAGGGGAGCCGACCTCTGTTTCACAGAAGCCTGCAAAAATGATAACCCCCACATCCAAACCCCACACCGATAGAATCAATGTGGATTGAGAAGTTTAAATGACACTCAAACAGGCATGCTCCTCGGAATACCAAGGAGCGCAAGATGCGTTCAAAGATTCGATGATTCACTGAATTCTGCAATTCACATTACTTATCGCATTTCGCTGCGTTCTTCATCGATGCGAGAGCCAAGAGATCCGTTGCTGAAAGTTGTATATT…
Abi	Abi2	99°5′20.87″	29°39′36.97″	4102	Abi0097	Basidiomycota	Agaricomycetes	Agaricales	Inocybaceae	Inocybe	Inocybe gymnocarpa	1	NE	CTGATTTGAGATCAAGATTGTCATAGATGTAAGTCTCAAAGAGACGACTAGAAGCAGTATGCATCCTCATATTTCAATGAAGGCACCCATGTAAAGGTGTAAGATAAGTTATCACACCAACAGAAGGCACTGCTAATTCATTTCAGGAGAGCTGACTTTTTCTCTTTCCAAAGAAGAAGCCTGCAAAAATAACCCCCATATCCAATCTATAAACCAAACAAAAAATTGATTGGCACAGTTGATAATTTAATGATACTCAAACAGGCATGCTCCTCGGAATACCAAGGAGCGCAAGGTGCGGTCAAAGATTCGATGATTCACTGAATTCTGCAATTCACATTACTTATCGCATTTCGCTGCGTTCTTCATCGATGCGAGAGCCAAGAGATCCGTTGCTGA…
Abi	Abi2	99°5′20.87″	29°39′36.97″	4102	Abi0098	Basidiomycota	Agaricomycetes	Russulales	Russulaceae	Russula	Russula adusta	1	LC	GATTTGAGGTCAGGTTCGTGGGTCGAGCATGCTCGAACGATGTCTCCCATGAGACGGTTATAAGCGGGTTCCCAAGGAACAGAGCAAATCCCGAGACGTAGAAACATCTTATCACGCCTGGGGATCGGCAAAGGGGACCCCACTAATGTATTTAAGAGGAGCTGGCTTTTCGCAAAGCCAGCAAAATGCCTCCAAAGTCCAAAGCCATCTTGATCGAGAAACCAAGAAGGTTTGAGAATTTCACGACACTCAAACGGGTGTGCCCCTCGGAATACCAAGGGGCGCAAGATGCGTTCAAAGATTCGATGATTCACTGAATTCTGCAATTCACATTACGTATCGCATTTCGCTGCGTTCTTCATCGATGCGAGAGCCAAGAGATCCGTTGTTGAAAGTTGT…
Abi	Abi2	99°5′20.87″	29°39′36.97″	4102	Abi0099	Basidiomycota	Agaricomycetes	Agaricales	Tricholomataceae	Tricholoma	Tricholoma atrosquamosum	1	DD	CCTGATTTGAGGTCAATTGTCAGAAGTGGTCTCAAAGAGACGACGATTAGAAGCTGAACCTCATTAACAGCTACTTTTACAATGGCGTAGATAATTATCACACCAAAGCTAGGCAACAAAGGTCCTGCTAATGCATTTAAGGAGAGCCGACTTCTGAGAAGCCCGCAAACTCCCACATCCAAGCCTGATCAACCAAAAAAGCTGAAAAGGTTGAGAATTTCATGACACTCAAACAGGCATGCTCCTCGGAATACCAAGGAGCGCAAGGTGCGTTCAAAGATTCGATGATTCACTGAATTCTGCAATTCACATTACTTATCGCATTTCGCTGCGTTCTTCATCGATGCGAGAGCCAAGAGATCCGTTGTTGAAAGTTGTATAGGTTTTTAAAGGCAATTA…
Abi	Abi2	99°5′20.87″	29°39′36.97″	4102	Abi0100	Basidiomycota	Agaricomycetes	Agaricales	Lycoperdaceae	Lycoperdon	Lycoperdon subcretaceum	1	NE	TACTGATTTGAGGTCAGAGTTCATTAAAGTGTTGTCCATAGTGGACGATTAGCAGCTGAACTAGTCAGAGAGCAATCCATCACAGTGTAGATAATTATCACACTAGTGACGGGACTGCAAACGGTTCCGCTAATGCATTTCAGGAGAGCTGACCTTTATTGAATAAAGGACCCGCAAACTCCCACATCCAAGCCCCATCACAACTCGCAAAAGCTGGAGGGGTTGAGAATTTAATGACACTCAAACAGGCATGCTCCTCGGAATACCAAGGAGCGCAAGGTGCGTTCAAAGATTCGATGATTCACTGAATTCTGCAATTCACATTACTTATCGCATTTCGCTGCGTTCTTCATCGATGCGAGAGCCAAGAGATCCGTTGCTGAAAGTTGTATATGATTA…
Abi	Abi2	99°5′20.87″	29°39′36.97″	4102	Abi0101	Basidiomycota	Agaricomycetes	Russulales	Russulaceae	Russula	Russula nauseosa	5	LC	GCCTGATTTGAGATCAGTTTCGTCATTCGTCCAAAGACAATTAGAAGCAATATGACCTTTACAAATGAAGGTACCATGTAAAGGTGTAGATAAATTATCACACCCAAGGAAACCAACAAAGGCACTGCTAATACATTTCAGGAGAGCAGACTCAATAAAAAGCCTGCAAAATCCCCCCACATCCAATCTGTAAACCAAAATAATTGGCACAGTTGATAATTTAATGATACTCAAACAGGCATGCTCCTCGGAATACCAAGGAGCGCAAGATGCGTTCAAAGATTCGATGATTCACTGAATTCTGCAATTCACATTACTTATCGCATTTCGCTGCGTTCTTCATCGATGCGAGAGCCAAGAGATCCGTTGCTGAAAGTTGTACTGATTTTATTATAGGTA…
Abi	Abi2	99°5′20.87″	29°39′36.97″	4102	Abi0102	Basidiomycota	Agaricomycetes	Russulales	Russulaceae	Russula	Russula cf. heterochroa	1	NE	GAGGTCAAGGTTCGTTTTTGTGGGTCCAGCCTCCCGCCGATGTGAATGGCGGTGACCGAAGCACCATCGTTGTCCGTGAGACGGACGAGTTGGGAGCAGGATCCAAAGGGACAGTGCCAAATCCAAAACGTAGAAACATCTTATCACGTCAAGGACCAGCAAAGCGGACCCCACTAATGTATTTGAGAGGAGCTCGCTTTCAAAAGCTGAAGGCGAGCATTGAACCTCCAAGTCCAAAAATCCGATCAAAGGAAAGGGTTTTTGAGAATTTCACGACACTCAAACGGGTGTGCCCCTCGGAATGCCAAGGGGCGCAAGGTGCGTTCAAAGATTCGATGATTCACTGAATTCTGCAATTCACATTACGTATCGCATTTCGCTGCGTTCTTCATCGATGCG…
Abi	Abi2	99°5′20.87″	29°39′36.97″	4102	Abi0103	Basidiomycota	Agaricomycetes	Agaricales	Agaricaceae	Lepiota	Lepiota clypeolaria	1	LC	TACTGATTTGAGGTCAATGTTCAATAGTTGTCCAAGAAGACAGTTGGAAGCTGAACAAGACAGAAAGCAGCCTTGGTGCAGATAATTATCACACCAGTGACAGACCGCAAACAGTTCTGCTAATGTATTTTAGGGGAGCTGACCCATAGAAGGCCTGCAGAAACCCCCAATATCCAAGCCACAACCAGCTTGTGAAAAACTGGAAGGGATTGAGAATTTAATGACACTCAAACAGGCATGCTCCTCGGAATACCAAGAAGCGCAAGGTGCGTTCAAAGATTCGATGATTCACTGAATTCTGCAATTCACATTACTTATCGCATTTCGCTGCGTTCTTCATCGATGCGAGAGCCAAGAGATCCGTTGCTGAAAGTTGTATAGAGTTCTATAGGCACAAAG…
Abi	Abi2	99°5′20.87″	29°39′36.97″	4102	Abi0104	Basidiomycota	Agaricomycetes	Agaricales	Inocybaceae	Inocybe	Inocybe cf. nitidiuscula	2	NE	CGGAGGTCATTATCGAATAAACTTGAACAGGCTGTTGCTGGTCCCAGGACAATGTGCACGCTTGTCATCTTTATCATTTCTCCCAACTGTGCACACATTGTAGACCCTGGAGGTTTTTGGATTTGTTCCGAGTGGGGACTGCTGTGCTTCAAATAAAAACAAGTCGGCTTTCCCTTGAACTTTTTCCAGGTCTATGTCATTTTTCACAACCTCTCGAATGTGTTTAGAATGTTGAAATAAAGAAAAGTTAATAAAATACAACTTTCAGCAACGGATCTCTTGGCTCTCGCATCGATGAAGAACGCAGCGAAATGCAATAAGTAATGTGAATTGCACAATTCACTGAATCATCGAATCTTTGAACGCATCTTGCGCTCCTTGGTATTCCGAGGAGCATGC…
Abi	Abi2	99°5′20.87″	29°39′36.97″	4102	Abi0105	Basidiomycota	Agaricomycetes	Agaricales	Mycenaceae	Mycena	Mycena cf. diosma	6	NE	CCTGATTTGAGGTCAATTGTCAAAGATTGTCTCCGAAGAGACGATTATAAGCAGGTTCCCATAAGTCTTGTTTCAGAGTCAGGCGGCGTAGATAATTATCACACCAAGTGACCATCCACAAAGGATCCCACTAATGAATTTAAAGGGAGCAGACCATCCAACTGAAGGAAGCCAGCAAAACCCTCACATCCAAGCCTCGCAAGCAAGCTTGCAAGGTTGAGAATTTAATGACACTCAAACAGGCATGCCCTTCGGAATACCAAAGGGCGCAAGGTGCGTTCAAAGATTCGATGATTCACTGAATTCTGCAATTCACATTACTTATCGCATTTCGCTGCGTTCTTCATCGATGGGAGAGCCAAGAGATCCGTTGCTGAAAGTTGTATAAATTTACTGACT…
Abi	Abi2	99°5′20.87″	29°39′36.97″	4102	Abi0106	Basidiomycota	Agaricomycetes	Agaricales	Cortinariaceae	Cortinarius	Cortinarius cf. rigens	2	NE	CTACCTGATTTGAGGTCACATTAATGAAAGATTGTCCAAGTCAATGGACTGTTAGAAGCTGAACTGCCTCACGTCAATAGCGTAGATAATTATCACACCAATGAACGGTCAACAAAATGTTCCGCTAATACATTTTAGGGGAGCTGATTCCTTTTTAAAAGACCAGCAAAAGGCCCCCACATCCAACACTCAACAAGCAAAAGCTGAAGAGATTGATATATTAATGACACTCAAACAGGCATGCTCCTCGGAATACCAAGGAGCGCAAGGTGCGTTCAAAGATTCGATGATTCACTGAATTCTGCAATTCACATTACTTATCGCATTTCGCTGCGTTCTTCATCGATGCGAGAGCCAAGAGATCCGTTGCTGAAAGTTGTATAGTGTTATAGGCACAAA…
Abi	Abi2	99°5′20.87″	29°39′36.97″	4102	Abi0107	Basidiomycota	Agaricomycetes	Russulales	Russulaceae	Lactarius	Lactarius pseudohatsudake	1	NE	GATTTGAGGTCAGGGTTCGTGGGGTTGAGAGAGTCTCCCGAGAAGGGAGACACGCCCAAACGTTGTCTCGTCGAGACGGTTAGAAGCGGGTCCCAAAGGCAACAGAGCCAGAAACCAAGTCATGGAAACATCTTATCACATGTCGAGGATCGGCAAAGAGGACCCCGCTAATTTGTTTAAGAGGAGCTGGCTCTCAAGAAGAGAGACGCCAGCAAAGGCCTCCAAAGTCCAAGCCTCCTTCGGTGTCCAGAAGAAAACCGAGAAGGTTGAGATTTTCACGACACTCAAACGGGTGTGCCCCTCGGAATACCAAGGGGCGCAAGGTGCGTTCAAAGATTCGATGATTCACTGAATTCTGCAATTCACATTACGTATCGCATTTCGCTGCGTTCTTCATCG…
Abi	Abi2	99°5′20.87″	29°39′36.97″	4102	Abi0108	Basidiomycota	Agaricomycetes	Agaricales	Hygrophoraceae	Hygrocybe	Hygrocybe conica	1	LC	GGAGGATCATTACTGAAGTGATTTGGGGATGTTGCTGGCCTCTTCTCAGAGGCAATGTGCACTCCCTGAACAACTCACAATTTCCATCACACCCTTGTGCACATCTTGTAGGTGCCCTCTCACCTCTTATTGGTCTGGGCATCCTATGTATTCCTTCATCTCACACTTTTCGAATGGTGCTCTTGAACGCATCTTATGGATTATTTGTAAAAAGTAATCACAGAAACAACTTTCAACAATGGATCTCTTGGCTCTCGCATCGATGAAGAACGCAGCGAAATGCGATACGTAATGTGAATTGCAGAATTCCGTGAATCATCGAATCTTTGAACGCACCTTGCGCCTCTTGGTATTCCGAGGGGCATGCCTGTTTGAGTGTCATTGAATCCTCAAAAGGGA…
Abi	Abi2	99°5′20.87″	29°39′36.97″	4102	Abi0109	Ascomycota	Pezizomycetes	Pezizales	Helvellaceae	Helvella	Helvella sp1	2	NE	CTACCTGATTCGAGGAGTTCCGATGTCTTGCTCTCCCCCGCCCGACGGACGGGCAAGGGCCGGCAGCCTCGCCGCGCGCGAGCGCCAATGCGTCATATCACGCTCGGCCACGCGGCAGGCCCCGGCCCATGTATTTCAGCGGGGTGGCCGCCGCAATCGGGCGCGCCACCGACCGCCATCACCACGCTTTCACTCGCGCGAGGATTCGTCCCAGAGACGCTCGAACAGGCATGCCCCCCGGAATGCCAGGGGGCGCAATGTGCGTTCAAAGATTCGATGATTCACTGAATTCTGCAATTCACATTACTTATCGCATTTCGCTGCGTTCTTCATCGATGCGGGAACCAAGAGATCCGTTGTTGAAAG
Abi	Abi2	99°5′20.87″	29°39′36.97″	4102	Abi0110	Basidiomycota	Agaricomycetes	Agaricales	Hygrophoraceae	Hygrophorus	Hygrophorus cf. roseobrunneus	2	NE	TACCTGATTTGAGGTCAAATATCAAAGTTGTCCTAAAAGGACCATTAGAGAGCTGACATTTGCTTCACGGCAATGGCATATATGATAATTATCAAACCAAAAGCCTATCCACAAAGGGTACACGCTGATATATTTAAGAGGAGCTGATTTAAAAAGCCAGCAACACCCCAAATCCAAGCCTCCCACAAACAAAATAGTATGAGGAGATTGAGAATTTAATGACACTCAAACAGGCATGCTCCTCGGAATACCAAGGAGCGCAAGGTGCGTTCAAAGATTCGATGATTCACTGAATTCTGCAATTCACATTACTTATCGCATTTCGCTGCGTTCTTCATCGATGCGAGAGCCAAGAGATCCGTTGTTGAAAGTTGTATAAACTTTTAAGCTTGCAAGCAA…
Abi	Abi2	99°5′20.87″	29°39′36.97″	4102	Abi0111	Basidiomycota	Agaricomycetes	Agaricales	Inocybaceae	Inocybe	Inocybe cf. leptocystis	4	NE	TACCTGATTTGAGGTCAAATTCATCAAACAAATAAGGTTTTTGTTAGAAGCAGTATACAGCTGCACACTAGCAGGGCATAGATAAATTTATCACACCACGTAGTAGCTCATACCACTAATGCATTTCAGGGGAGCAGACTTGTGAAAGCCAGCAAATCCCCCACCAATCCAAGCCACAACAGAAAAAAGAATCCAGTTGTGGTTGAGAACTTGAATGACACTCAAACAGGCATGCTCCACGGAATACCATGGAGCGCAAGATGCGTTCAAAGATTCGATGATTCACTGAATTCTGCAATTCACATTACTTATCGCATTTCGCTGCGTTCTTCATCGATGCGAGAGCCAAGAGATCCGTTGCTGAAAGTTGTATATTAAACTTTATAGGTACAAAAAGGA…
Abi	Abi2	99°5′20.87″	29°39′36.97″	4102	Abi0112	Basidiomycota	Agaricomycetes	Agaricales	Hygrophoraceae	Hygrophorus	Hygrophorus sp1	6	NE	CATTATTGAATTTTTGAATGGGTTGTAGCTGATCATTTATGATATGTGCACGCCCTTCATTCCAAATTTCACACCCTGTGCACTTTTTGTAGGCCGACTTGAAAAATCGGTCTATGTTTTTTTAATACACCCAAAGAAGTTTAGAATGTTTATTTGTAGCTTGCTTGCAAGCTTAAAAGTTTATACAACTTTCAACAACGGATCTCTTGGCTCTCGCATCGATGAAGAACGCAGCGAAATGCGATAAGTAATGTGAATTGCAGAATTCAGTGAATCATCGAATCTTTGAACGCACCTTGCGCTCCTTGGTATTCCGAGGAGCATGCCTGTTTGAGTGTCATTAAATTCTCAATCTCCTCATACTATTTTGTTTGTGGGAGGCTTGGATTTGGGGTGTTG…
Abi	Abi2	99°5′20.87″	29°39′36.97″	4102	Abi0113	Basidiomycota	Agaricomycetes	Russulales	Russulaceae	Lactarius	Lactarius olivaceoglutinus	4	NE	GATTTGAGGTCAAGGGTTCGTGGGTTTGAGAGTGTTTCCCGAGAAGGGAGACACGCTCACAAACATTGTCTGTTGAGACGGTTAGAAGCGGGTCCCAAAGGCAACAGAGCCATAAACCAAGACATGGAAACATCTTATCACATGTCGAGGATCGGCAAAGAGGACCCCGCTAATTCATTTGAGAGGAGCTGGCGAGAGACGCCAGCAAAGGCCTCCAAAGTCCAAGCCTCCTTCGGCGTCCAGAAGAAACCGAGAAGGTTGAGATTTTCACGACACTCAAACGGGTGTGCCCCTCGGAATACCAAGGGGCGCAAGGTGCGTTCAAAGATTCGATGATTCACTGAATTCTGCAATTCACATTACGTATCGCATTTCGCTGCGTTCTTCATCGATGCGAGA…
Abi	Abi2	99°5′20.87″	29°39′36.97″	4102	Abi0114	Basidiomycota	Agaricomycetes	Agaricales	Hygrophoraceae	Hygrophorus	Hygrophorus cf. chrysodon	3	NE	TACCTGATTTGAGGTCAAAATTAAAAGAGTTGTCAAATAATGACCGTTGGAAGCTATCCTTTTGCTTCACGGCAATGGCATAGATATTATCAAACCAAAGCCTATCCGCAAATGATAGCTAATATATTTAAGAGGAGCCGACTTTGACAGCCAGCAAATACCCCCAAAATCCAAACTTCAATAATAAAAATTATTGAAGTTGAGAATTTAATGACACTCAAACAGGCATGCTCCTCGGAATACCAAGGAGCGCAAGGTGCGTTCAAAGATTCGATGATTCACTGAATTCTGCAATTCACATTACTTATCGCATTTCGCTGCGTTCTTCATCGATGCGAGAGCCAAGAGATCCGTTGTTGAAAGTTGTATTAAATTTGTTAAGCTTGCTAACAAGCTTGT…
Abi	Abi2	99°5′20.87″	29°39′36.97″	4102	Abi0115	Basidiomycota	Agaricomycetes	Agaricales	Hygrophoraceae	Cuphophyllus	Cuphophyllus russocoriaceus	7	NE	TACCTGATTTGAGGTCAAATGTCAATTAAGTATTGTCCTTTGAAAAGGACAGTTTGAAGCTGAAGTTCCCATTGTATAGCTGCTTCACGGCGATGGCGTAGATAATTATCACACCAAAGACGGTCCACAAGGGTTTTCCGCTAATGCATTTAAGGGGAGCCGACTTGAAAAGCCCGCACAACCCCCCACAATCCAAGCCTCATTCAACAAAAAGCTAAATGAGGTTGAGAATTTAATGACACTCAAACAGGCATGCTCCTCGGAATACCAAGGAGCGCAAGGTGCGTTCAAAGATTCGATGATTCACTGAATTCTGCAATTCACATTACTTATCGCATTTCGCTGCGTTCTTCATCGATGCGAGAGCCAAGAGATCCGTTGTTGAAAGTTGTAT
Abi	Abi2	99°5′20.87″	29°39′36.97″	4102	Abi0116	Basidiomycota	Agaricomycetes	Agaricales	Inocybaceae	Inocybe	Inocybe cf. terrigena	3	NE	GGATCCACTAGTAACGGCCGCCAGTGTGCTGGAATTGCCCTTGGAAGTAAAAGTCGTAACAAGGTTTCCGTAGGTGAACCTGCGGAAGGATCATTATCGAATATAAGCTTGGGTAGACTGTTGCTGGCTTCTCTTGGAGGAGCATGTGCACGTTTATCCTCTTTATTTTTCCACCTGTGCACCTTTTATAAGATTGGAATTATTTTAATAGTGTCTTTCCCAAAGGCATAAGAATTTTTTGGGACTGCTGTGTTTAAACGCATGTTTATCGGCTTTCCCTTTTATTTTTCCAAGTCTATGTTTTTCATATACACTCCAGAAATTTGATAGAATGCTGTACATGTAGGTCATACCTATAATAAAATCAGTACAACTTTCAGCAACGGATCTCTTGGCTCT…
Abi	Abi2	99°5′20.87″	29°39′36.97″	4102	Abi0117	Basidiomycota	Agaricomycetes	Cantharellales	Hydnaceae	Hydnum	Hydnum melitosarx	1	NE	TGATTCGAGGTCAGAAATTAAGCAACTGTCCTCAAGACAATTTTTAGAAGCAATCCAGAGAGAGAGCTATGGCCAGTTCTGAGACTGTCCTCAACGTTAGATAATTATCACGCTGAGTAGAACCAAAACCCCCCAATGAGGACCAGCTAATACATTTAAGACTAGCCACATTAATGCAGCAAAGCCCAAATCCAAACAGAGATGGCTGCAAAGCCACCTTTATTTGAGAGTCTTAATGACACTCGAACAGGTGTGCTCCCCGGAATACCAGAGAGCGCAAGGTGCGTTCAAAGATTCGATGATTCACTGAATTCTGCAATTCACATTACTTATCGCATTTCGCTGCGTTCTTCATCGATGCGAGAGCCAAGAGATCCGTTGTTAAAAGTTGTATTAAAA…
Abi	Abi2	99°5′20.87″	29°39′36.97″	4102	Abi0118	Basidiomycota	Agaricomycetes	Agaricales	Hygrophoraceae	Hygrophorus	Hygrophorus sp.	9	NE	TGATTTGAGGTCAAATATCAAGTTGTCCTAAAAGGACCATTAGAGAGCTGACATTTGCTTCACGGCAATGGCATATATGATAATTATCAAACCAAAAGCCTATCCACAAAGGGTACACGCTGATATATTTAAGAGGAGCTGATTTAAAAAGCCAGCAACACCCCAAATCCAAGCCTCCCACAAACAAAATAGTACGAGGAGATTGAGAATTTAATGACACTCAAACAGGCATGCTCCTCGGAATACCAAGGAGCGCAAGGTGCGTTCAAAGATTCGATGATTCACTGAATTCTGCAATTCACATTACTTATCGCATTTCGCTGCGTTCTTCATCGATGCGAGAGCCAAGAGATCCGTTGTTGAAAGTTGTATAAACTTTTAAGCTTGCAAGCAAGCTAC…
Abi	Abi2	99°5′20.87″	29°39′36.97″	4102	Abi0119	Basidiomycota	Agaricomycetes	Gomphales	Gomphaceae	Ramaria	Ramaria cf. flavicingula	2	NE	GAAAAGCCTATTTGTCCCGAAGGGACGGTTGGGAGCAACCCCCACCACATATAAAAGTCGGTCCAAAACGGCGTCACACGTATTAATTATCACACCGTTCGTCGGTCCAACCCGAAGGGGGGGCCAGCTGATGCATTTAAAGACGAGCGACGGGAAAGAAACCCGCCGCAAGCGTCCAAATCCGACACCCAAACTCTCCGAGGAGAGTCAGGGGGGGTCGAGGGATGTTTCACGACACTCAAACAGGCATGCTCCTCGGAATACCAAGGAGCGCAAGATGCGTTCAAAGATTCGATGATTCACTGAATTCTGCAATTCACATTACGTTTCGCACTTTCGCGGCGTCCTTCATCGATGCGAAAGCCAAGAGATCCGTTGTTGAAAGTTATATTAACTTTG…
Abi	Abi2	99°5′20.87″	29°39′36.97″	4102	Abi0120	Basidiomycota	Agaricomycetes	Agaricales	Lycoperdaceae	Lycoperdon	Lycoperdon cf. subcretaceum	1	NE	TACCTGATTTGAGGTCAGAAGTTCATTAAAGTGTTGTCCATAGTGGACGATTAGCAGCTGAACTAGTCAGAGAGCAATCCATCACAGTGTAGATAATTATCACACTAGTGACGGGACTGCAAACGGTTCCGCTAATGCATTTCAGGAGAGCTGACCTTTATTGAATAAAGGACCCGCAAACTCCCACATCCAAGCCCCATCACAACTCGCAAAAGCTGGAGGGGTTGAGAATTTAATGACACTCAAACAGGCATGCTCCTCGGAATACCAAGGAGCGCAAGGTGCGTTCAAAGATTCGATGATTCACTGAATTCTGCAATTCACATTACTTATCGCATTTCGCTGCGTTCTTCATCGATGCGAGAGCCAAGAGATCCGTTGCTGAAAGTTGTATATGAT…
Abi	Abi2	99°5′20.87″	29°39′36.97″	4102	Abi0121	Basidiomycota	Agaricomycetes	Agaricales	Entolomataceae	Entoloma	Entoloma cf. llimonae	2	NE	CTACCTGATTTGAGGTCAAAAGTTGTCAAATTGTCTTTGAAAGACGATTAGAAGCAAGAGCTCTCCCGTGAAGGACACTGTTTATCAATGATATAGATAATTATCATACCAATGATGAGCAGCAAAGATCTTTGCTAATATATTTAAGAAGAGCTGAACGAGCCAGCAACTTCCAAATCCAAGCCTAACTGGTCGAAAAAACTAGAGAGGTTGAGAATTTCATGACACTCAAACAGGCATGCTCCTCGGAATACCAAGGAGCGCAAGGTGCGTTCAAAGATTCGATGATTCACTGAATTCTGCAATTCACATTACTTATCGCATTTCGCTGCGTTCTTCATCGATGCGAGAGCCAAGAGATCCGTTGTTGAAAGTTGTATTTGTTTTTAAAGGCACAAA…
Abi	Abi2	99°5′20.87″	29°39′36.97″	4102	Abi0122	Basidiomycota	Agaricomycetes	Agaricales	Inocybaceae	Inocybe	Inocybe cf. involuta	1	NE	CATTATCGAATAAACTTGAACAGGCTGTTGCTGGTCCCAGGACAATGTGCACGCTTGTCATCTTTATCATTTCTCCCAACTGTGCACACATTGTAGACCCTGGAGGTTTTTGGATTTGTTCCTAGTGGGGACTGCTGTGCTTCAAATAAAAACAAGTCGGCTTTCCCTTGAACTTTTTCCAGGTCTATGTCATTTTTCACAACCTCTCTAATGTGTTTAGAATGTTGAAATAAATAAAAGTTAATAAAATACAACTTTCAGCAACGGATCTCTTGGCTCTCGCATCGATGAAGAACGCAGCGAAATGCAATAAGTAATGTGAATTGCACAATTCACTGAATCATCGAATCTTTGAACGCATCTTGCGCTCCTTGGTATTCCGAGGATCATGCCTGTTTG…
Abi	Abi2	99°5′20.87″	29°39′36.97″	4102	Abi0123	Basidiomycota	Agaricomycetes	Agaricales	Cortinariaceae	Cortinarius	Cortinarius subtilior	3	NE	CATTATTGAATAAACCTGATGGGTTGTTGCTGGCTCTCTAGGGAGCATGTGCACGCCTTGTCATCTTTATATCTCCACCTGTGCACTTTTTGTAGACCTTTCAGGGTCTATGTTGCTTCATTCTACCCCAATGTATGTTAATAGAATGTTGTGCCTATATAATATATACAACTTTCAGCAACGGATCTCTTGGCTCTCGCATCGATGAAGAACGCAGCGAAATGCGATAAGTAATGTGAATTGCAGAATTCAGTGAATCATCGAATCTTTGAACGCACCTTGCGCTCCTTGGTATTCCGAGGAGCATGCCTGTTTGAGTGTCATTAATATAT
Abi	Abi3	99°57′15.336″	29°3′35.3376″	3300	Abi0001	Basidiomycota	Agaricomycetes	Agaricales	Tricholomataceae	Tricholoma	Tricholoma sinopardinum	19	NE	ATTGTCCACAAAGGAGACAGTTGGAAGCTGAGACCCTCATTTAATAGCTACTTGGTCAATGGCGTCGATAATTATCACACCAATGCTAAGCAACAGAAAGGTCCCTGCTAATACATTTAAGGAGAGCTGACTTCTTCAGAAGCCCGCAAACTCCCAGAATCCAAGCCTGATCAACCAAAAAGGCTGAAAAGGTTGAGAATTTTATGACACTCAAACAGGCATGCTCCTCGGAATACCAAGGAGCGCAAGGTGCGTTCAAAGATTCGATGATTCACTGAATTCTGCAATTCACATTACTTATCGCATTTCGCTGCGTTCTTCATCGATGCGAGAGCCAAGAGATCCGTTGTTGAAAGTTGTATAAGATTTTAAAGGCATAGAAGCCCATTTAAAATGCAT…
Abi	Abi3	99°57′15.336″	29°3′35.3376″	3300	Abi0002	Basidiomycota	Agaricomycetes	Polyporales	Polyporaceae	Daedaleopsis	Daedaleopsis cf. confragosa	5	NE	TTTCCGTAGGTGACCTGCGGAAGGATCATTAACGAGTTTTGAAAGGGGTTGTAGCTGGCCTTCCGAGGCATGTGCACGCCCTGCTCATTCCACTCTACACCTGTGCACTTACTGTGGGTCTCAGGCGAGCGTCGGTCGCTTCGCGGCGTCGTCGTTCAACTGGGCTCACGTTTTACTACAAACTATTAAAGTATCAGAATGTCTACTGCGAATTAACGCATTTAAATACAACTTTCAGCAACGGATCTCTTGGCTCTCGCATCGATGAAGAACGCAGCGAAATGCGATAAGTAATGTGAATTGCAGAATTCAGTGAATCATCGAATCTTTGAACGCACCTTGCGCTCCTTGGTATTCCGAGGAGCATGCCTGTTTGAGTGTCATGAAATTCTCAACCTA…
Abi	Abi3	99°57′15.336″	29°3′35.3376″	3300	Abi0003	Basidiomycota	Agaricomycetes	Agaricales	Tricholomataceae	Tricholoma	Tricholoma sp1	2	NE
Abi	Abi3	99°57′15.336″	29°3′35.3376″	3300	Abi0004	Basidiomycota	Agaricomycetes	Agaricales	Hymenogastraceae	Gymnopilus	Gymnopilus picreus	3	LC	AATTAAATGGACAGTTAGAAGCAGTATAACCCATTTAATGCAGATGTCTAATAGCGTAGATAATTATCACACCAATAGACGGTTCCGCACGGGCACCAGCTAATATATTTGAAGGGAGCAGACATCTTTCGAAGCCAGCATAAGCCCTCACATCCAATCCTTTACCAAGCTTGCGAAAGCTAATAAAGGTTGAGAATTTAATGACACTCAAACAGGCATGCTCCTCGGAATACCAAGGAGCGCAAGGTGCGTTCAAAGATTCGATGATTCACTGAATTCTGCAATTCACATTACTTATCGCATTTCGCTGCGTTCTTCATCGATGCGAGAGCCAAGAGATCCGTTGCTGAAAGTTGTATATAGTTTTATAGGCACAAAGCCCAATGATACATTCTGTTA…
Abi	Abi3	99°57′15.336″	29°3′35.3376″	3300	Abi0005	Basidiomycota	Agaricomycetes	Agaricales	Marasmiaceae	Marasmius	Marasmius occultatiformis	9	DD	GTGTTGTCCAATAACTTAGGACAGTTTGAAGCGAATACTATACTTGTGTAGGTCAAGTCAAACAGAGAGAGCACTATTCATGCACTCTCCAAACGAACACTACAAACAAGCTTGCAGCCACAACAGCGCAGATAATTATCACACCAATGCGGACTACAAACAGTTTCCACTAATGCATTTTAGAGGAGCTGACTCAAAAAAGAGCCGGCAAAAAACCTCCACATCCAAGCCTCATCAACAAAAAGTCTTTGAGGTTGAGAATTTAATGACACTCAAACAGGCATGCCTCTCGGAATACCAAGAGGCGCAAGGTGCGTTCAAAGATTCGATGATTCACTGAATTCTGCAATTCACATTACTTATCGCATTTCGCTGCGTTCTTCATCGATGCGAGAGCCA…
Abi	Abi3	99°57′15.336″	29°3′35.3376″	3300	Abi0006	Basidiomycota	Agaricomycetes	Agaricales	Inocybaceae	Mallocybe	Mallocybe leucoblema	2	NE	CAAAGACAATTAGAAGCAGTACGACCTTTACAAATGAAGGTACCATATGAAGATGTAGATAAATTATCACACCTAATGAACCAACAAAGGCACTGCTAATACATTTCAGGAGAGCAGACCTTGTTTTTCTCAAAGAGAAATCAAAAGCCTGCAAAAAATCTCCCACATCCAATCTGTAACCAAATTGGCACAGTTGATAATTTAATGATACTCAAACAGGCATGCTCCTTGGAATACCAAGGAGCGCAAGGTGCGTTCAAAGATTCGATGATTCACTGAATTCTGCAATTCACATTACTTATCGCATTTCGCTGCGTTCTTCATCGATGCGAGAGCCAAGAGATCCGTTGCTGAAAGTTGTACTGATTTATTATAGGTA
Abi	Abi3	99°57′15.336″	29°3′35.3376″	3300	Abi0007	Basidiomycota	Agaricomycetes	Agaricales	Cortinariaceae	Cortinarius	Cortinarius cf. cinnamomeus	2	NE	TCCAAAGACAATTAGAAGCAATATGACCTTTACAAATGAAGGTACCATGTAAAGGTGTAGATAAATTATCACACCCAAGGAAACCAACAAAGGCACTGCTAATACATTTCAGGAGAGCAGACTCAATAAAAAGCCTGCAAAATCCCCCCACATCCAATCTGTAAACCAAAATAATTGGCACAGTTGATAATTTAATGATACTCAAACAGGCATGCTCCTCGGAATACCAAGGAGCGCAAGATGCGTTCAAAGATTCGATGATTCACTGAATTCTGCAATTCACATTACTTATCGCATTTCGCTGCGTTCTTCATCGATGCGAGAGCCAAGAGATCCGTTGCTGAAAGTTGTACTGATTTTATTATAGGTATGACCTACAAGTACAGCATTCTATCAAAT…
Abi	Abi3	99°57′15.336″	29°3′35.3376″	3300	Abi0008	Basidiomycota	Agaricomycetes	Agaricales	Pluteaceae	Pluteus	Pluteus sp1	1	NE
Abi	Abi3	99°57′15.336″	29°3′35.3376″	3300	Abi0009	Basidiomycota	Agaricomycetes	Agaricales	Cortinariaceae	Cortinarius	Cortinarius subexitiosus	1	NE	CCGAAGACTGTTAGAAAGCTGAACTGCCCCCTCACATCCAATAGCGTAGATAGTTATCACACCAATGAACAAGGGTTGTTCTGCTAATGCATTTCAGGGGAGCTGAACTTTGGAAAGGCCAGCATATAAAAACCCCCCACATCCAAGCCAACTCAAGAAGAGAAGGTTGATTATATTAATGACACTCAAACAGGCATGCTCCTCGGAATACCAAGGAGCGCAAGGTGCGTTCAAAGATTCGATGATTCACTGAATTCTGCAATTCACATTACTTATCGCATTTCGCTGCGTTCTTCATCGATGCGAGAGCCAAGAGATCCGTTGCTGAAAGTTGTATACATTATAAAGGCACAACATTCTATCGACATACATTGGGGTAAAATGAGCAAACATAGACCT…
Abi	Abi3	99°57′15.336″	29°3′35.3376″	3300	Abi0010	Basidiomycota	Agaricomycetes	Agaricales	Tricholomataceae	Tricholoma	Tricholoma triste	1	NE	AAGCTGAACCTCCTTATAAAGCTGCTCTTCACAATGGCGTAGATAATTATCACACCAAAGCCAGGCAACAAAGGTCCCGCTAATGCATTTCAGGAGAGCCGACTTCTGAGAAGCCCGCATACTCCCACATCCAAGCCTGATCAACAGAAAAAGTTGAAAAGGTTGAGAATTTCATGACACTCAAACAGGCATGCTCCTCGGAATACCAAGGAGCGCAAGGTGCGTTCAAAGATTCGATGATTCACTGAATTCTGCAATTCACATTACTTATCGCATTTCGCTGCGTTCTTCATCGATGCGAGAGCCAAGAGATCCGTTGTTGAAAGTTGTATTAAGTTTAAAGGCATTCAAGCCCAACAACAAACATTCTGAGACATACTGGTAGGGGTATATATAAAA…
Abi	Abi3	99°57′15.336″	29°3′35.3376″	3300	Abi0011	Basidiomycota	Agaricomycetes	Agaricales	Inocybaceae	Inocybe	Inocybe cf. terrigena	1	NE	ATCCAAAGCGGCGAACACAAACGACCCCTCGGATGCAGATAAAGCTATCACACCCAACAAGGAGGCCTTTTTATTTCGCTCATGTATTTCAGGGGAGCAGACTGACCGAGTCGGAGCCTGCATCATCCCCCAAGTCCAAGCCATGCCACTTCCGTGCATGGTTGAGATATTAATGACACTCAAACAGGCATGCTCCTCGGAATACCAAGGAGCGCAAGATGCGTTCAAAGATTCGATGATTCACTGAATTCTGCAATTCACATTACTTATCGCATTTCGCTGCGTTCTTCATCGATGCGAGAGCCAAGAGATCCGTTGCTGAAAGTTGTATATTTATATTATTCCAACCCTTCTCTATTATTTCTAGTGGTATGTGAAGAAAATGAGGATCTACCACGA…
Abi	Abi3	99°57′15.336″	29°3′35.3376″	3300	Abi0012	Basidiomycota	Agaricomycetes	Boletales	Suillaceae	Suillus	Suillus bovinus	4	LC	AAGAAGGAGGGAGAGCTGTAGCTGGCCCTAGGCACGTGCACGCTTTCTTTCTGGACTTTGGTCGTATGGGCGCGGAGGGTCAACCCCCTCTGCGTCTTCATATGCCCCTCTTCGTGTAGAAAGTCTTTGAATGTTTTTACCATCATCGAGTCGCGACTTCCAGGAGACGCGATTCTTTGAGACAAAAGTTATTACAACTTTCAGCAATGGATCTCTTGGCTCTCGCATCGATGAAGAACGCAGCGAATAGCGATATGTAATGTGAATTGCAGATCTACAGTGAATCATCGAATCTTTGAACGCACCTTGCGCTCCTCGGTGTTCCGAGGAGCATGCCTGTTTGAGCGTCAGTAAATTCTCAACTCCTCTCGATCGACTTCGAGTGGAGCTTGGATGGTG…
Abi	Abi3	99°57′15.336″	29°3′35.3376″	3300	Abi0013	Basidiomycota	Agaricomycetes	Boletales	Suillaceae	Suillus	Suillus sp.	14	NE	CCTAGAGGCATCGACGCATTAGAGGCACGGGACCATTCTGTCTTGCACTTCGGCGAACGGCGATCATTATCACGCCAAAGGCCTTGTCATGCAAAGTCGAAAGTCGACCGCGAGCCGATTCATTTAAGAGGAGCCCGAGTCCTGGACGAATCCAGTGTCTCCGGCAGCCCCCAACATCCAAGCACCCACTCGAAGCAAATCGAGAGGGGTTGAGAATTTACTGACACTCAAACAGGCATGCTCCTCGGAACACCGAGGAGCGCAAGGTGCGTTCAAAGATTCGATGATTCACTGTAGATCTGCAATTCACATTACATATCGCGATTCGCTGCGTTCTTCATCGATGCGAGAGCCAAGAGATCCGTTGCTGAAAGTTGTAATAACTTTTTTCTCAAAGAA…
Abi	Abi3	99°57′15.336″	29°3′35.3376″	3300	Abi0014	Basidiomycota	Agaricomycetes	Agaricales	Hydnangiaceae	Laccaria	Laccaria sp1	2	NE	GGTCAATTGTCAAAAATTGTCCAAGTCAATGGACTGTTAGAAGCTGAACTTCATAAAGCTGCTTCACATCCACGGCGTAGATAATTATCACACCAATAGACGGTCCACAAAAGTTCCGCTAATGCATTTAAGGAGAGCCGACCTCATAAGTGAAGCCAGCAACCCCCACATCCAAGCCTAACCAAGCTAATAAAAGCTGGAAGGTTGAGAATTTAATGACACTCAAACAGGCATGCTCCTCGGAATACCAAGGAGCGCAAGGTGCGTTCAAAGATTCGATGATTCACTGAATTCTGCAATTCACATTACTTATCGCATTTCGCTGCGTTCTTCATCGATGCGAGAGCCAAGAGATCCGTTGCTGAAAGTTGTATAGTTTTTATAGGAAACAAGTTCCTA…
Abi	Abi3	99°57′15.336″	29°3′35.3376″	3300	Abi0015	Basidiomycota	Agaricomycetes	Agaricales	Hygrophoraceae	Hygrophorus	Hygrophorus cf. russula	1	NE	TGAATTTGGGTTTCCATATTCTTACACCTGTGCACTTTTTGTAGGCCATTTACTTGGTCTATGTCTTTTTAATAACATGTCTTTGTAAATGTGAATGGAAATGGGATAAATAATACAACTTTCAACAACGGATCTCTTGGCTCTCGCATCGATGAAGAACGCAGCGAAATGCGATAAGTAATGTGAATTGCAGAATTCAGTGAATCATCAAATCTTTGAACGCACCTTGCGCTCCTTGGTATTCCGAGGAGCATGCCTGTTTGAGTGTCATTAGATTCTCAAAGAGTCTTTCTTAGACTTTTTTGGACTTGGAGTGTTTGCTGGCTTCATCAAAGTCAGCTCCTCTTAAATGCATTAGCTTGTGCTCTGTGGATTAGGCTTTGGTTTGATAGTATCTAT…
Abi	Abi3	99°57′15.336″	29°3′35.3376″	3300	Abi0016	Basidiomycota	Agaricomycetes	Russulales	Russulaceae	Russula	Russula sp1	1	NE	GAGGTCAAGGGTCTATATAAGGTCGAGTCATGACTCGAAGTTGGAAGCGAGAACGGTGCGAAACCCCAAGACGTAGAAGCGTACTTATCACGTCGAGGATCGGCACGGCAGACCCCACTAATTCATTTAGGAGGAGCTGGCTTCAAACAAGGCCAGCAAACAAAGACCTCCAAAGTCCAATCCTTCCCGGTCGATAAACCGAGAAGGTTGAGGGTGTTCACGACACTCAAACGGGTGCACCCCTCGGAATACCAAGGGGCGCAAGGTGCGTTCAAAGATTCGATGATTCACTGAATTCTGCAATTCACATTACGTATCGCATTTCGCTGCGTTCTTCATCGATGCGAGAGCCAAGAGATCCGTTGTTGAAAGTTGTATTTAAAATAAGTAAGACATTCT…
Abi	Abi3	99°57′15.336″	29°3′35.3376″	3300	Abi0017	Basidiomycota	Agaricomycetes	Agaricales	Psathyrellaceae	Homophron	Homophron spadiceum	1	LC	AGTTGTCCAAAGGACGATTAGAAGCTGGTCTGAAAGCCAAACCCATCCACGGCGTAGATAATTATCACACCAATAGACGGAAGCCAACCCGCTAATACATTTCAGGGGAGCAGACCGCACAATTAAGGCAGACCTGCAAAACCCCCACATCCAAGCCTCATCAACAAAAGCTGAAGGAGGTTGAGAATTTAATGACACTCAAACAGGCATGCTCCTCGGAATACCAAGGAGCGCAAGGTGCGTTCAAAGATTCGATGATTCACTGAATTCTGCAATTCACATTACTTATCGCATTTCGCTGCGTTCTTCATCGATGCGAGAGCCAAGAGATCCGTTGCTGAAAGTTGTATTGTGTTTTATAGGCATAAGCCCATTGATGACATTCGGTAACATTCTATT…
Abi	Abi3	99°57′15.336″	29°3′35.3376″	3300	Abi0018	Basidiomycota	Dacrymycetes	Dacrymycetales	Dacrymycetaceae	Dacrymyces	Dacrymyces cf. australis	6	NE	GTCCGAGGACGGTTGGATGCGGCCTTCGGCGAGTAGTCAACGGAATACTTATTACGTTGGTACAGCTTCAGGTCACAAATGCATTCAGAGCGAGCCTACGGCAACACTCAAGTCGGTCTAGCAGCAAGCTGCTAGCCCATGGTTATAAGGCGCTCAAACCGGCATGCCTCATAGAGGCGCAAGGTGCGTTCAAAGATTCGATGATTCACTATTCTGCAATTCACATTACTTATCGCATTTCGCTGCGTTCTTCATCGATGCGAGAGCCAAGAGATCCGTTGTTGAAAGTTATATTTGTTAGGTATAACAAGACATGCATGACGACACTAGAGTTTGTATAACCCCGAAGGGACGGTTCAC
Abi	Abi3	99°57′15.336″	29°3′35.3376″	3300	Abi0019	Basidiomycota	Agaricomycetes	Agaricales	Physalacriaceae	Armillaria	Armillaria cf. aurantia	1	NE	GAAGTAAAAGTCGTAACAAGGTTTCCGTAGGTGAACCTGCGGAAGGATCATTATTGAATAAGCTTGGTTGGGTTGTTGCTGGCTCTTCGGGGCATGTGCACGCCTAACACCAATCTTCTTTACCACCTGTGCACCTTTTGTAGACCTGGATATCTCTCGAGGAAACTCGGTATGAGGACTGCTGTGCGTCAAAGCCGGCTTTCCTTACATTTCCGGTCTATGTCTTCATATACACCATTTGTATGTCATAAGAATGTTATTATTGGACTTGACTGTCCATATAAACCTTATACAACTTTCAACAACGGATCTCTTGGCTCTCGCATCGATGAAGAACGCAGCGAAATGCGATAAGTAATGTGAATTGCAGAATTCAGTGAATCATCGAATCTTTGAACG…
Abi	Abi3	99°57′15.336″	29°3′35.3376″	3300	Abi0020	Basidiomycota	Agaricomycetes	Agaricales	Entolomataceae	Clitopilus	Clitopilus piperitus	1	NE	AAGTTAATAGACGATTAGAAGCTGAACCCCATGTAAAGCTGCTTCACAACCATGGCGTAGATAATTATCACACCAAAGCTGGTCCACAAAGGTTCCGCTAATATATTTAAGAGGAGCCGACTTCTGAGAAGCCCGCAAACCCCCATATCCAAGCCAATCCAGCTCACAAAAGCTGAAAGGGTTGAGAATTTAATGACACTCAAACAGGCATGCTCCTCGGAATACCAAGGAGCGCAAGGTGCGTTCAAAGATTCGATGATTCACTGAATTCTGCAATTCACATTACTTATCGCATTTCGCTGCGTTCTTCATCGATGCGAGAACCAAGAGATCCGTTGTTGAAAGTTGTATTAATTAGAGGCAATAAAGCCTATTAATGACATTCTAAAACATTCTGAT…
Abi	Abi3	99°57′15.336″	29°3′35.3376″	3300	Abi0021	Basidiomycota	Agaricomycetes	Auriculariales	incertae sedis	Ovipoculum	Ovipoculum cf. album	1	NE
Abi	Abi3	99°57′15.336″	29°3′35.3376″	3300	Abi0032	Basidiomycota	Agaricomycetes	Russulales	Russulaceae	Lactarius	Lactarius cf. laeticolorus	1	NE
Abi	Abi3	99°57′15.336″	29°3′35.3376″	3300	Abi0033	Basidiomycota	Agaricomycetes	Boletales	Boletaceae	Leccinum	Leccinum sp1	1	NE	AAGTCAATGGACTGTTAGAAGCTGAACCCCATATAAAAGCTGCTTCACAACCATGGTATAGATAATTATCACACCAAAGCTGGTCCACAAAGGTTCCGCTAATGCATTTAAGAGGAGCTGACTTCTGAGAAGCCTGCAAAACCTCCACATCCAAGCCAATCCAACTCGCAAAAGCTGAAAAGGTTGAGAATTTAATGACACTCAAACAGGCATGCTCCTCGGAATACCAAGGAGCGCAAGGTGCGTTCAAAGATTCGATGATTCACTGAATTCTGCAATTCACATTACTTATCGCATTTCGCTGCGTTCTTCATCGATGCGAGAACCAAGAGATCCGTTGTTGAAAGTTGTATTAATTTAAAGGCAATAAAGCCCATTAATGACATTCTATTACATTCT…
Abi	Abi3	99°57′15.336″	29°3′35.3376″	3300	Abi0034	Basidiomycota	Agaricomycetes	Boletales	Boletaceae	Boletus	Boletus sp1	1	NE	GTTTCGAAACGGAAGGCGCCGCACGTTCGTCAGCCTCACCGGCCAACTAGTAGCTAAGCGACACTCGGAATTGGAAGCACAGGACGATTCATGCATGCCAGACGCTCCAGCCCACGACGATCATTATCACGTCGAAGGCCGTGCACGTCAAAGACTTGCCCGCCCTTTGCTAATGCATTTCAGGAGAGCCGACAGCCATTTCGCCGCCAGCAACCCCCAACATCCAAGCCATGGGCTCGACAGGCGAGACATGGTTGAGAATTCATTGACACTCAAACAGGCATGCTCCTCGGAATACCAAGGAGCGCAAGGTGCGTTCAAAGATTCGATGATTCACTGAAAATCTGCAATTCACATTACTTATCGCAATTCGCTGCGTTCTTCATCGATGCGAGAGCC…
Abi	Abi3	99°57′15.336″	29°3′35.3376″	3300	Abi0035	Basidiomycota	Agaricomycetes	Agaricales	incertae sedis	Lepista	Lepista nuda	3	LC	AAATGGACTGTTAGAAGCTGAACCCCATATAAAGCTGCTTTACAACCATGGCGTAGATAATTATCACACCAAAGCTGGTCCACAAAGGTTCCGCTAATGTATTTAAGAGGAGCTGACTTCTTAAGAAGCCTGCAAAACCTCCACATCCAAGCCAATCCAACTTGTAAAAGCTGAAAAGGTTGAGAATTTAATGACACTCAAACAGGCATGCTCCTCGGAATACCAAGGAGCGCAAGGTGCGTTCAAAGATTCGATGATTCACTGAATTCTGCAATTCACATTACTTATCGCATTTCGCTGCGTTCTTCATCGATGCGAGAGCCAAGAGATCCGTTGTTGAAAGTTGTATTAATTTAAAGGCTATAAGCCCATTAATGACATTCTATTACATTCGTATGG…
Abi	Abi3	99°57′15.336″	29°3′35.3376″	3300	Abi0036	Basidiomycota	Agaricomycetes	Gomphales	Clavariadelphaceae	Clavariadelphus	Clavariadelphus cf. pakistanicus	8	NE	TTCCCCTAGTAACGGCGAGTGAAGCGGGAAGAGCTCAAATTTGTAATCTGGCGGCCTCTGGCTGTCCGAGTTGTAGTCTGGAGAAGTGTTTTCTGTGCCGGACCGTGTACAAGTCCCTTGGAACAGGGCGTCATAGAGGGTGAGAATCCCGTCTCTGACACGGACTCCCGGTGCTTTGTGATGCGCTCTCGAAGAGTCGAGTTGTTTGGGAATGCAGCTCAAAATGGGTGGTAAATTCCATCTAAAGCTAAATATTGGCGAAAGACCGATAGCGAACAAGTACCGTGAGGGAAAGATGAAAAGCACTTTGGAAAGAGAGTTAAACAGTACGTGAAATTGTTGAAAGGGAAACGCTTGAAGTCAGTCGCGTCTGGTGGGACTCAGCCTTACTTCTGTATG…
Abi	Abi3	99°57′15.336″	29°3′35.3376″	3300	Abi0037	Basidiomycota	Agaricomycetes	Agaricales	Agaricaceae	Leucocoprinus	Leucocoprinus sp1	3	NE
Abi	Abi3	99°57′15.336″	29°3′35.3376″	3300	Abi0038	Basidiomycota	Agaricomycetes	Agaricales	Hymenogastraceae	Gymnopilus	Gymnopilus picreus	12	LC	CATGTATTGTCTAATTAAATGGACAGTTAGAAGCAGTATAACCCATTTAATGCAGATGTCTAATAGCGTAGATAATTATCACACCAATAGACGGTTCCGCACGGGCACCAGCTAATATATTTGAAGGGAGCAGACATCTTTCGAAGCCAGCATAAGCCCTCACATCCAATCCTTTACCAAGCTTGCGAAAGCTAATAAAGGTTGAGAATTTAATGACACTCAAACAGGCATGCTCCTCGGAATACCAAGGAGCGCAAGGTGCGTTCAAAGATTCGATGATTCACTGAATTCTGCAATTCACATTACTTATCGCATTTCGCTGCGTTCTTCATCGATGCGAGAGCCAAGAGATCCGTTGCTGAAAGTTGTATATAGTTTTATAGGCACAAAGCCCAATGA…
Abi	Abi4	99°57′27.736″	29°3′30.8576″	3406	Abi0022	Basidiomycota	Agaricomycetes	Agaricales	incertae sedis	Lepista	Lepista nuda	2	LC	ATGGACTGTTAGAAGCTGAACCCCATATAAAGCTGCTTTACAACCATGGCGTAGATAATTATCACACCAAAGCTGGTCCACAAAGGTTCCGCTAATGTATTTAAGAGGAGCTGACTTCTTAAGAAGCCTGCAAAACCTCCACATCCAAGCCAATACAACTTGTAAAAGCTGAAAAGGTTGAGAATTTAATGACACTCAAACAGGCATGCTCCTCGGAATACCAAGGAGCGCAAGGTGCGTTCAAAGATTCGATGATTCACTGAATTCTGCAATTCACATTACTTATCGCATTTCGCTGCGTTCTTCATCGATGCGAGAGCCAAGAGATCCGTTGTTGAAAGTTGTATTAATTTAAAGGCTACAAGCCCATTAATGACATTCTATTACATTCGTATGGGG…
Abi	Abi4	99°57′27.736″	29°3′30.8576″	3406	Abi0023	Basidiomycota	Agaricomycetes	Russulales	Russulaceae	Russula	Russula versicolor	1	LC	TCAGCCTCCCGCCATAGATGGCGACGACCGAAGCACCATCGTTGTCCCATGGGACAGTTAGGAGCGGAGAAAACAATGCCAAATCCAAAACGTAGAAGCATCTTATCACGTCAAGGACCAGCAAAGCGGACCCCACTGATTCATTTGAGAGGAGCTCGCTTTCAAAGGCGAAAGCGAGCATTGAACCTCCAAGTCCAAAAGTCCTATTCCGATCAAAGAAAAGGATTTTGAGAATTTCACGACACTCAAACGGGTGTGCCCCTCGGAATGCCAAGGGGCGCAAGGTGCGTTCAAAGATTCGATGATTCACTGAATTCTGCAATTCACATTACGTATCGCATTTCGCTGCGTTCTTCATCGATGCGAGAGCCAAGAGATCCGTTGTTGAAAGTTGTATTG…
Abi	Abi4	99°57′27.736″	29°3′30.8576″	3406	Abi0024	Basidiomycota	Agaricomycetes	Auriculariales	Auriculariaceae	Auricularia	Auricularia villosula	2	NE	GTTGTCCACGAGGGACGGCTGTAAGCAGCGCCGCTGAAGAGGCCCAGGGCAGTCGGCGCAGATAATTATCACACCGTTCGCCCAGCACTCTAAAAGCGCCAGCTAATGCATTTCAAGACGAGCCGATTACGGCACAGTCCAAGTCCACCGCACGCGACTGTTACATCGCAGGGGTGAGGGTTTACGTGACACTCAAACAGGCATGCTCCATGGAATACCAAGGAGCGCAAGGTGCGTTCAAAGATTCGATGATTCACTGAATTCTGCAATTCACATTACTTATCGCATTTCGCTGCGTTCTTCATCGATGCGAGAGCCAAGAGATCCGTTGTTGAAAGTTGTTACT
Abi	Abi4	99°57′27.736″	29°3′30.8576″	3406	Abi0025	Basidiomycota	Agaricomycetes	Stereopsidales	Stereopsidaceae	Stereopsis	Stereopsis cf. burtianum	2	NE	TAGTGACTGCGGAGGATCATTACTGAATGTGTTTATATCTATATTACCTGTGCACATTTTATAAAGACAGTGAATGTATGTTGGTTGGCTTATATTATAACTTTCAACAACGGATCTCTAGGCTCTCGCATCGATGAAGAACGCAGCGAAATGCGATAAGTAATGTGAATTGCAGAATTCAGTGAATCATCGAATCTTTGAACGCAACTTGCGCTCCTTGGTATTCCAAGGAGCATGCCTGTTTGAGTGTCGCGAAATACACTTCAGAAATCATTTCTGAGACTTGGGTGTTTGTCCTTTATTGGGCTCACCTGAAATGTATAGAAGCGAGTTGGACAGTAAATTGAAAGCCCAACTGTTTTAATCTCTTTTTGACCTCAAATCAGGTAGGACTACCCG…
Abi	Abi4	99°57′27.736″	29°3′30.8576″	3406	Abi0026	Basidiomycota	Agaricomycetes	Russulales	Russulaceae	Russula	Russula sp1	1	NE	TTTGAGGTCAAGGGTCTATATAAGGTCGAGTCATGACTCGAAGTTGGAAGCGAGAACGGTGCGAAACCCCAAGACGTAGAAGCGTACTTATCACGTCGAGGATCGGCACGGCAGACCCCACTAATTCATTTAGGAGGAGCTGGCTTCAAACAAGGCCAGCAAACAAAGACCTCCAAAGTCCAATCCTTCCCGGTCGATAAACCGAGAAGGTTGAGGGTGTTCACGACACTCAAACGGGTGCACCCCTCGGAATACCAAGGGGCGCAAGGTGCGTTCAAAGATTCGATGATTCACTGAATTCTGCAATTCACATTACGTATCGCATTTCGCTGCGTTCTTCATCGATGCGAGAGCCAAGAGATCCGTTGTTGAAAGTTGTATTTAAAATAAGTAAGACAT…
Abi	Abi4	99°57′27.736″	29°3′30.8576″	3406	Abi0027	Basidiomycota	Agaricomycetes	Polyporales	Polyporaceae	Trametes	Trametes sp1	2	NE
Abi	Abi4	99°57′27.736″	29°3′30.8576″	3406	Abi0028	Basidiomycota	Agaricomycetes	Agaricales	Hymenogastraceae	incertae sedis	Hymenogastraceae sp1	3	NE	AGTTTGTCTCTCAACAGGAGACCATTAGAAGCTTGCCCCAAAAACGCTTCACGGTCACGGCGTACACAACTATCACACCGAGAGCCGATCCACAAGGAACCAAGCTAATGCATTTGAGAGGAGCCAGTGTCGTCAAGAGACTACGCCGGCAAAAATACCTCCAAGTCCAAGCCTACAAAGACCGCAAGGATTTGTAGGTTGAGAATTTCACGACGCTCAAACAGGCGTGCTCCTCGGAATGCCAAGGAGCGCAAGGTGCGTTCAAAGATTCGATGATTCACTGAATTCTGCAATTCACATTACTTATCGCATTTCGCTGCGTTCTTCATCGATGCGAGAGCCAAGAGATCCGTTGCTGAAAGTTGTATATAAGATGCGTTACATTTATACATCGTGATA…
Abi	Abi4	99°57′27.736″	29°3′30.8576″	3406	Abi0029	Basidiomycota	Agaricomycetes	Russulales	Russulaceae	Lactarius	Lactarius aquizonatus	2	NE	TTTCCCGAGAAGGGAGACGCACTCAAACATTGTCTCGATGCAAGGTTGAGACGGTTAGAAGCGGGTCCCAGGAGCAACAGAGCCAGAAACCAAGACATGGAAACATCTTATCACACGTCGAGGATCAGCAAAGAGGACCCCGCTAATTCATTTAAGAGGAGCTGGGTTTCAGAAGAGAGAGACGCCAGCAAAGGCCTCCAAAGTCCAAGCCTCCTTCGGTGTCCAGAAGAAACCGAGAAGGTTGAGATATTCACGACACTCAAACGGGTGTGCCCCTCGGAATACCAAGGGGCGCAAGGTGCGTTCAAAGATTCGATGATTCACTGAATTCTGCAATTCACATTACGTATCGCATTTCGCTGCGTTCTTCATCGATGCGAGAGCCAAGAGATCCGTTGT…
Abi	Abi4	99°57′27.736″	29°3′30.8576″	3406	Abi0030	Basidiomycota	Agaricomycetes	Agaricales	Physalacriaceae	Armillaria	Armillaria cepistipes	2	DD	TCCAAGTCAATGGACGGTTAGAAGCTGAATCCTTCTACAAAGTCAAAGGGAAAAATCAAGGAAAGCTAAGCTCGCGCTAAGCAACTCCTCTCTTAGAATCGGACAAGTATCTCCGCAAAGGGAGAAAGCAGAAGGAGCCGTTAAGCACCTTCCAAACCGATTCTAAGCCAGACCCGAAAGCCTGATTAGTTACCACTGTATGACTCGTATTCCGACCTAACTACAAGGCGTAGATATTATCACAGCCTAGCAGCCAAAGTCAAACGGTTTCTGCTAATGCATTTCAGAGGAGCTGATCTCGTTAGAAACCAGCAAACCCCCATATCCAATCCGCCGCACTCCTAATGAAAGAAGAGGAGGTTGAGAATTTAATGACACTCAAACAGGCATGCCCTTCGG…
Abi	Abi4	99°57′27.736″	29°3′30.8576″	3406	Abi0031	Basidiomycota	Agaricomycetes	Russulales	Russulaceae	Lactifluus	Lactifluus piperatus	1	NE	TTATTGTAACACAGGGGGGGTGCCGGGGCTGTCGCTGACCTTTCAAGGTCGTGCACGCCCCGAGCATTCTCTCATTCACATCCATCACACCTTTGTGCATCACCGCGTGGGCTCCCTTCAATTTAAAAAAGGGGGGTGCTTGCGTTTTCACACGTACACACAATAGTATAGAATGTTCACACTTGCGATCACACGCAAATCAATACAACTTTCAACAACGGATCTCTTGGCTCTCGCATCGATGAAGAACGCAGCGAAATGCGATACGTAATGTGAATTGCAGAATTCAGTGAATCATCGAATCTTTGAACGCACCTTGCGCCCCTTGGCATTCCGAGGGGCACACCCGTTTGAGTGTCGTGAAATCTTCAACCTTCTCTGCTTCTTTTTGATCGGGGA…
Abi	Abi4	99°57′27.736″	29°3′30.8576″	3406	Abi0039	Basidiomycota	Agaricomycetes	Agaricales	incertae sedis	Floccularia	Floccularia sp.	3	NE	CCAAGTTAATGGACTGTTATAAGCTGAAACCTATTCATGTCTAGTCAATAGCGTAGATAATTATCACACCATTAGACGGTCCGACAAAGGTTCGACTAATAAATTTAAAGGGAGCTGACTTCTAAGAAGCCTGCAAGACCCCTCACATCCAAGCCTAATCGATAATAAAAATTATGGAAAGGTTGATAATTTAATGACACTCAAACAGGCATGCTCCTCGGAATACCAAGGAGCGCAAGGTGCGTTCAAAGATTCGATGATTCACTGAATTCTGCAATTCACATTACTTATCGCATTTCGCTGCGTTCTTCATCGATGCGAGAGCCAAGAGATCCGTTGCTGAAAGTTGTATATTGTTTTATAGGCATAAGCCCATTGACAAACGTTCTGTAACATACT…
Abi	Abi4	99°57′27.736″	29°3′30.8576″	3406	Abi0040	Basidiomycota	Agaricomycetes	Agaricales	Mycenaceae	Mycena	Mycena laevigata	6	DD	ATTGTTGTCCGGTAAAGGACGGTTATAAGCAGGTTCCCATAAATTTGCTTCAAGGTCAAACGGCATAGATAATTATCACACCAAGTGACGGTCCACAAGAGATCCCACTAATGCATTTAAAGGGAGCAGACCAATCCACTGAAGGAAGCCAGCAAAACCCTCACATCCAAGCCAAGCGACACTAGTAAAAGCACGCAAGGTTGATAATTTAATGACACTCAAACAGGCATGCCCTTCGGAATACCAAAGGGCGCAAGGTGCGTTCAAAGATTCGATGATTCACTGAATTCTGCAATTCACATTACTTATCGCATTTCGCTGCGTTCTTCATCGATGGGAGAGCCAAGAGATCCGTTGCTGAAAGTTGTATAGGTTTAATGACTGCGACTAGCACAATCG…
Abi	Abi4	99°57′27.736″	29°3′30.8576″	3406	Abi0041	Basidiomycota	Agaricomycetes	Boletales	Rhizopogonaceae	Rhizopogon	Rhizopogon sp1	1	NE
Abi	Abi4	99°57′27.736″	29°3′30.8576″	3406	Abi0042	Basidiomycota	Agaricomycetes	Boletales	Suillaceae	Suillus	Suillus cf. kunmingensis	1	NE
Abi	Abi4	99°57′27.736″	29°3′30.8576″	3406	Abi0043	Basidiomycota	Agaricomycetes	Agaricales	incertae sedis	Lepista	Lepista cf. nuda	2	NE	GGGCATTGATACTTGGTTGGGTTGTGCTGGCTTTTCGGAGCATGTGCACGCCTAGCGCCATTTTTACCACCTGTGCACATTTTGTAGATTTGGAACAATTCTCGGGTTTACTCGGTTTGAGGAATGCTATGCCAAAAGCTTAGCTTTCCTTGTGTTTCAAGTCTATGTTTTTATATACCCCATACGAATGTAATAGAATGTCATTAATGGGCTTATAGCCTTTAAATTAATACAACTTTCAACAACGGATCTCTTGGCTCTCGCATCGATGAAGAACGCAGCGAAATGCGATAAGTAATGTGAATTGCAGAATTCAGTGAATCATCGAATCTTTGAACGCACCTTGCGCTCCTTGGTATTCCGAGGAGCATGCCTGTTTGAGTGTCATTAAATTCTCAA…
Abi	Abi4	99°57′27.736″	29°3′30.8576″	3406	Abi0044	Basidiomycota	Agaricomycetes	Agaricales	Agaricaceae	Leucoagaricus	Leucoagaricus sp1	1	NE
Abi	Abi5	99°57′33.953″	29°3′26.9958″	3380	Abi0045	Basidiomycota	Agaricomycetes	Boletales	Boletaceae	Xanthoconium	Xanthoconium cf. affine	2	NE	AATCTCAAAGTCTTGGGAGAGGCGAGGGATTGTCGCTGGCCGGCGGGTGATTCCGCCCGGCATGTGCACGTCTCTCGTTTGTTCCATCTCTTTTTCACACCTGTGCACTCATTGTAGGTCCTCGAGAGAGGATCTATGTTTTCAATCCACCGTCGATAACGTATGTTTGTAGAAGGTCATGATAAATTTATACAACTTTCAGCAATGGATCTCTTGGCTCTCGCATCGATGAAGAACGCAGCGAATTGCGATAAGTAATGTGAATTGCAGATTTTCAGTGAATCATCGAATCTTTGAACGCACCTTGCGCTCCTTGGTATTCCGAGGAGCATGCCTGTTTGAGTGTCATTTAANTCTCAACCGTGTCTCGATTGATTTCGAAGCCATGGCTTGGACTTT…
Abi	Abi5	99°57′33.953″	29°3′26.9958″	3380	Abi0046	Basidiomycota	Agaricomycetes	Boletales	Suillaceae	Suillus	Suillus granulatus	1	LC	GCGGAGAGTTGTAGCTGGCCTTAGGGCAACGTGCACGCTCTCTTCCGGACTTTCGTCGTATGGGCGTGGGGGGGCGACCCCTCGCGTCTTCATATACCTCTTCGTGTAGAAAGTCTTGGAATGTTATCATCATCATGGAGTCGCGACTTCCAGGAGACGCGGTTCTTTGAGACAAAAGTTATTACAACTTTCAGCAACGGATCTCTTGGCTCTCGCATCGATGAAGAACGCAGCGAATCGCGATATGTAATGTGAATTGCAGATCTACAGTGAATCATCGAATCTTTGAACGCACCTTGCGCTCCTCGGTGTTCCGAGGAGCATGCCTGTTTGAGCGTCAGTAAATTCTCAACCCCTCTCGATCTTTTTCGAGCGGGCGCTTGGATGGTGGGGGCTGCC…
Abi	Abi5	99°57′33.953″	29°3′26.9958″	3380	Abi0047	Basidiomycota	Agaricomycetes	Agaricales	incertae sedis	Floccularia	Floccularia luteovirens	2	LC	CTGATTTGAGGTCAATTGTCAAAGATTGTCCAAGTTAATGGACTGTTATAAGCTGAAACCTATTCATGTCTAGTCAATAGCGTAGATAATTATCACACCATTAGACGGTCCGACAAAGGTTCGACTAATAAATTTAAAGGGAGCTGACTTCCAAGAAGCCTGCAAGACCCCTCACATCCAAGCCTAACCGATAATAAAAATTATGGAAAGGTTGATAATTTAATGACACTCAAACAGGCATGCTCCTCGGAATACCAAGGAGCGCAAGGTGCGTTCAAAGATTCGATGATTCACTGAATTCTGCAATTCACATTACTTATCGCATTTCGCTGCGTTCTTCATCGATGCGAGAGCCAAGAGATCCGTTGCTGAAAGTTGTATATTGTTTTATAGGCATAA…
Abi	Abi5	99°57′33.953″	29°3′26.9958″	3380	Abi0048	Basidiomycota	Agaricomycetes	Agaricales	Lycoperdaceae	Lycoperdon	Lycoperdon cf. perlatum	3	NE	CCGTAGGGGTGAACCTGCGGAGGGRTCATTACAGAGYTGCAAAACTCCCAAACCATTGTGAACGTTACCTTTACCGTTGCTTCGGCGGGCGGCCCGGGTCCTGCCCGGCGCCCCTCGGCCCTCGCGGGCGCCCGCCGGAGGAAAACCAAACTATTGCATTGTATGGCCTCTCTGAGTCTTCTGTACTGAATAAGTCAAAACTTTCAACAACGGATCTCTTGGTTCTGGCATCGATGAAGAACGCAGCGAAATGCGATAAGTAATGTGAATTGCAGAATTCAGTGAATCATCGAATCTTTGAACGCACATTGCGCCCGCCAGTATTCTGGCGGGCATGCCTGTTCGAGCGTCATTTCAACCATCAAGCCCCCGGCTTGTGTTGGGGACCTGCGGCTGCCG…
Abi	Abi5	99°57′33.953″	29°3′26.9958″	3380	Abi0049	Basidiomycota	Agaricomycetes	Gomphales	Clavariadelphaceae	Clavariadelphus	Clavariadelphus sp.	2	NE	GACATGAATTGTCCAAAGGACGATTAGAAGCAGTGCCCTTGATTAGAGACGACGCTACAGAAGAATGTATTCTTATCACACCGTTCTAATGACAAGTTTCACAGCTAATACATTTCAAGACGAGCCGATAG
Abi	Abi5	99°57′33.953″	29°3′26.9958″	3380	Abi0050	Basidiomycota	Agaricomycetes	Agaricales	incertae sedis	Clitocybula	Clitocybula cf. familia	19	NE	AAGAGTCGTTCCCGATTAAGAGAACAAGACTTGGAGGGTTAGAAGCAGATACGAAAGTGATCATTTCAAAGGCGTAGATAACTATCACACCAAATGAAAGGGGATCCATGTAAACCCACTAATGTATTTCAAGGAAGCCGATCCTCATGCAAGTACCGGCAAATCCTCACATCCAAAGCCTTACAAAAAGCCTACATATAAGAGACTCGAAGGTTTGAGAAGTTAATGACACTCAAACAGGCATACTCCTCGGAATACCAAGGAGTGCAAGGTGCGTTCAAAGATTCGATGATTCACTGAATTCTGCAATTCACATTACTTATCGCATTTCGCTGCGTTCTTCATCGATGCGAGAGCCAAGAGATCCGTTGCTGAAAGTTGTATATAACGTTTTATCGG…
Abi	Abi5	99°57′33.953″	29°3′26.9958″	3380	Abi0051	Basidiomycota	Agaricomycetes	Russulales	Russulaceae	Russula	Russula sp1	1	NE	TTGAGGTCAAGGGTCTATATAAGGTCGAGTCATGACTCGAAGTTGGAAGCGAGAACGGTGCGAAACCCCAAGACGTAGAAGCGTACTTATCACGTCGAGGATCGGCACGGCAGACCCCACTAATTCATTTAGGAGGAGCTGGCTTCAAACAAGGCCAGCAAACAAAGACCTCCAAAGTCCAATCCTTCCCGGTCGATAAACCGAGAAGGTTGAGGGTGTTCACGACACTCAAACGGGTGCACCCCTCGGAATACCAAGGGGCGCAAGGTGCGTTCAAAGATTCGATGATTCACTGAATTCTGCAATTCACATTACGTATCGCATTTCGCTGCGTTCTTCATCGATGCGAGAGCCAAGAGATCCGTTGTTGAAAGTTGTATTTAAAATAAGTAAGACATT…
Abi	Abi5	99°57′33.953″	29°3′26.9958″	3380	Abi0052	Basidiomycota	Agaricomycetes	Agaricales	Hymenogastraceae	Hebeloma	Hebeloma subtortum	7	NE	GTCCGAGTAAACAGACGGCTGGAAGCAGTGCAAACCCATATGATTGTAGATGTCCACGGCGTAGATAATTATCACACCAATAGACAGTCCACGCGGGGCACCGGCTAATGCATTTAAGGGGAGCTGACATTCTGTGAAGCCAGCAAAATAAACCCCCATATCCAAGCCATCATCAGCAAAAGCTGATAATAGTTGATAATTTAATGACACTCAAACAGGCATGCTCCTCGGAATACCAAGGAGCGCAAGGTGCGTTCAAAGATTCGATGATTCACTGAATTCTGCAATTCACATTACTTATCGCATTTCGCTGCGTTCTTCATCGATGCGAGAGCCAAGAGATCCGTTGCTGAAAGTTGTATAAGTTTTTATAGGCACAAAGGCCCAATATGTTACATT…
Abi	Abi5	99°57′33.953″	29°3′26.9958″	3380	Abi0053	Basidiomycota	Agaricomycetes	Agaricales	Hymenogastraceae	Gymnopilus	Gymnopilus picreus	36	LC	ATGTATTGTCTAATTAAATGGACAGTTAGAAGCAGTATAACCCATTTAATGCAGATGTCTAATAGCGTAGATAATTATCACACCAATAGACGGTTCCGCACGGGCACCAGCTAATATATTTGAAGGGAGCAGACATCTTTCGAAGCCAGCATAAGCCCTCACATCCAATCCTTTACCAAGCTTGCGAAAGCTAATAAAGGTTGAGAATTTAATGACACTCAAACAGGCATGCTCCTCGGAATACCAAGGAGCGCAAGGTGCGTTCAAAGATTCGATGATTCACTGAATTCTGCAATTCACATTACTTATCGCATTTCGCTGCGTTCTTCATCGATGCGAGAGCCAAGAGATCCGTTGCTGAAAGTTGTATATAGTTTTATAGGCACAAAGCCCAATGAT…
Abi	Abi5	99°57′33.953″	29°3′26.9958″	3380	Abi0054	Ascomycota	Pezizomycetes	Pezizales	Helvellaceae	Helvella	Helvella cf. elastica	1	NE	TAGGTGAACCTGCGGAAGGATCATTACTAGAACAGCACCAATTGACGAGACATGAGCGGGCGTGGGGTAGCCCGACTCAAATGAGCCCCCGGGACCGGGAGGGGCCTCCGACCCAAGGGAGAGAGGTTGAAGCCTCGCGTAGGCTAACTCCCTGCGCGAAGGGCGCTCCCCGCCCGCCCCTCCACCGCCGGGTGGCCCGTCTCGATAGCCCACTCTCTGCGTACACCTCCCTGTTGCTTCCCCGGCGATATTCTCTCCGGGGGAGGTCCCCGAGCAAAACGCGCCGCCCAACCCACCGGCGGCCCCTCCGTCTGATGGCCAGCGCGCCAAGGAAGTAGGAACGAGCGAAGAAGCGAAAAAACTTTCAACAACGGATCTCTTGGTTCCCGCATCGATGAA…
Abi	Abi5	99°57′33.953″	29°3′26.9958″	3380	Abi0055	Basidiomycota	Agaricomycetes	Agaricales	Inocybaceae	Inocybe	Inocybe cf.erubescens	1	NE	CTGCGGAAGGATCATTATCGAAATAAGCACGAACGAGCTGTCGCTGTCCTGTGCACGCTCGCTCGTCCCCTTTATTTCTCCATCTATCTTGTGCATCGCCTGTGTAGGTCGCGTGTCTGAGGGTCTCCTCGGACGATTGGGTCTGCTTTTTTTGCAAAAAGGGCTTTCCTTGGATCTATGTCTCTTCACATATACACATCTCTGTACGGAAGGAAATATAATATATGAAATTGTTTATACAACTTTCAGCAACGGATCTCTTGGCTCTCGCATCGATGAAGAACGCAGCGAAATGCGATAAGTAATGTGAATTGCAGAATTCAGTGAATCATCGAATCTTTGAACGCATCTTGCGCTCCTTGGTATTCTGAGGAGCACGCCTGTTTGAGGGTCATTTTA…
Abi	Abi5	99°57′33.953″	29°3′26.9958″	3380	Abi0056	Basidiomycota	Agaricomycetes	Russulales	Russulaceae	Russula	Russula sp1	2	NE	ATTTGAGGTCAAGGGTCTATATAAGGTCGAGTCATGACTCGAAGTTGGAAGCGAGAACGGTGCGAAACCCCAAGACGTAGAAGCGTACTTATCACGTCGAGGATCGGCACGGCAGACCCCACTAATTCATTTAGGAGGAGCTGGCTTCAAACAAGGCCAGCAAACAAAGACCTCCAAAGTCCAATCCTTCCCGGTCGATAAACCGAGAAGGTTGAGGGTGTTCACGACACTCAAACGGGTGCACCCCTCGGAATACCAAGGGGCGCAAGGTGCGTTCAAAGATTCGATGATTCACTGAATTCTGCAATTCACATTACGTATCGCATTTCGCTGCGTTCTTCATCGATGCGAGAGCCAAGAGATCCGTTGTTGAAAGTTGTATTTAAAATAAGTAAGACA…
Abi	Abi5	99°57′33.953″	29°3′26.9958″	3380	Abi0057	Basidiomycota	Agaricomycetes	Boletales	Boletaceae	Xerocomellus	Xerocomellus sp.	1	NE	TCGATGAAGACGAGGGACGAAAAAGCCTTGCCTGCGTTCGTCGGTGACTAGTAGCTAGGCTTGGCTCGAAAGTCCCAAGTCAAAGGGGAATTGGAAGCAAACAGACTTTGTGTGTCGCTCGTCCGGACGCTCCAGCGGCGACGATCATTATCACGTCTAGGCCGTGCACGTCAGACTTGCAGTCCGTCGCTAATGCATTTCAGGAGAGCCGACCGCTTTCGCTGCCAGCAACCCCCAAGTCCAAGCCATGTCGACAAAAGACATGGTTGAGAATTCGATGACACTCAAACAGGCATGCTCCTCGGAATACCAAGGAGCGCAAGGTGCGTTCAAAGATTCGATGATTCACTGAAAATCTGCAATTCACATTACTTATCGCAATTCGCTGCGTTCTTCATC…
Abi	Abi5	99°57′33.953″	29°3′26.9958″	3380	Abi0058	Basidiomycota	Agaricomycetes	Boletales	Suillaceae	Suillus	Suillus luteus	4	LC	CGACGCATTAGAGGCACGGGACCATTCTGTCTTGCACTTCGGCGAACGGCGATCATTATCACGCCAAAGGCCTTGTCATGCAAAGTCGAAAGTCGACCGCGAGCCGATTCATTTAAGAGGAGCCCGAGTCCTGGACGAATCCAGTGTCTCCGGCAGCCCCCAACATCCAAGCACCCGCTCGAAGCAAATCGAGAGGGGTTGAGAATTTACTGACACTCAAACAGGCATGCTCCTCGGAACACCGAGGAGCGCAAGGTGCGTTCAAAGATTCGATGATTCACTGTAGATCTGCAATTCACATTACATATCGCGATTCGCTGCGTTCTTCATCGATGCGAGAGCCAAGAGATCCGTTGCTGAAAGTTGTAATAACTTTTTTCTCAAAGAATCGCGTCTCCT…
Abi	Abi5	99°57′33.953″	29°3′26.9958″	3380	Abi0059	Basidiomycota	Dacrymycetes	Dacrymycetales	Dacrymycetaceae	Calocera	Calocera cf. viscosa	1	NE	AAGACGATTCGAAGCGTCCTTAGTCCCGTTACAACGAAATACTTATCACGTTGCTTCGAGCATAGGGTCGCTCATGCATTCAGAGCGAGCCGGCAAGCCGGCAACACGCTCAACTCTGCCATAGGCAAGATATTTAAGGCGCTCACAATCCAGCATGCCCAGGGTAAACCCAGAGGGCGCAAGGTGCGTTCAAAGATTCGATGATTCACTGAATTCTGCAATTCACATTACTTATCGCATTTCGCTGCGTTCTTCATCGATGCGAGAGCCAAGAGATCCGTTGCTAAAAGTTATTGCATTATGTATAACATCATTCATTGACAACACTAGCGTTTGTATATCATATCCCACATGACTTCAATAATGATCCTTCCGCAGG
Abi	Abi5	99°57′33.953″	29°3′26.9958″	3380	Abi0060	Basidiomycota	Agaricomycetes	Russulales	Auriscalpiaceae	Auriscalpium	Auriscalpium cf. vulgare	5	NE	CTGCTACGCGCCGGGGCGTCCGCCCTCCCGCCCGCGGAGCACATCGCGCGCGACCAGATTGCGCTAGCCTACGAGGTGTCGGCGGAGCTTGTGGCGTTTGAGGAGGGGCAGTCGGAGAGGTTCAGCGCGGCGGAGCCGGTGTTTGACGCGGAGACAGCGGCGCTGGCGCGTCAGGAGGCGGAGCGCGACTTTCGTAGGGCATTGCGCGCGAAGAGGGGAGAGGGGAAGGGGAAGGAGCGCGACGTAGATGGGCAGAGGATGCGAAGGGAGAAATTTGAGGGCTGGAGAGCGGAACAGTGGGCGCAGTGGGGGAGGGAGGACGCGTTGGCGAAGCTAAGTGCTGATCAGCTCACCGCGCTGGATCGCATCTTGAGGGAAGCGGAAGCGGAAGAAGAGTTG…
Abi	Abi5	99°57′33.953″	29°3′26.9958″	3380	Abi0061	Basidiomycota	Agaricomycetes	Agaricales	Pleurotaceae	Pleurotus	Pleurotus calyptratus	1	LC	AGTTGTCCAATAGAATGGACAATTAGGAAGCTGGACCGTTAATAATGATTGCATGCGTCTAGCGTAGATAATTATCACACTATGCGCAGAGGCAACAAAGTCCCGCTAATGCATTTAAGAGGAGCCGACTTCAATAAAAAGACGCCAGCAACCCCCAACAATCCAAACAGCTACAAAACCTCGTTCAAAGAACAAAGTGTAGAGTTTGAGAATTTAATGACACTCAAACAGGCATGCCCTTCGGAATACCAAAGGGCGCAAGGTGCGTTCAAAGATTCGATGATTCACTGAATTCTGCAATTCACATTACTTATCGCATTTCGCTGCGTTCTTCATCGATGCGAGAGCCAAGAGATCCGTTGTTGAAAGTTGTATTAAAGTTTATAAGGCACATAGGCC…
Abi	Abi5	99°57′33.953″	29°3′26.9958″	3380	Abi0062	Basidiomycota	Agaricomycetes	Hymenochaetales	Hymenochaetaceae	Coltricia	Coltricia sp1	1	NE
Abi	Abi5	99°57′33.953″	29°3′26.9958″	3380	Abi0063	Basidiomycota	Agaricomycetes	Agaricales	Entolomataceae	Entoloma	Entoloma nothofagi	2	NE	TCAATGCTCGMAAGAGTGAACTAGCTAACTGAAATCACAGGATCCACTACGTGTGGTGAATGTTATAACGTAAGGGAAAAAAATGATATTACCTTACTATTAGTGTTGTCCAAAACTGGTGCCAGAAGACTCGGTAAGGCCAGAGACGCAAACGTTAGTCGTCCTAATCAGGCGTAAAGGGTATGTAGGCTGCTTTAAAAGTTTAGTATAATATTTTAATAGCTCTGTTTAAATGGAAATTTTTTATTTAGACAGTAAAATATACAATGAATTAAAGCTAGGATCAAATTGAGGATAATTTAAAGAATACTTAGTGTAGGGTTTACATCTGGTGATACTAAGGGGAATACTAACGGTGAAAGCTTTTTATCTAGAAATGATCGACGCTGAGAAACGAAG…
Abi	Abi5	99°57′33.953″	29°3′26.9958″	3380	Abi0064	Basidiomycota	Agaricomycetes	Stereopsidales	Stereopsidaceae	Stereopsis	Stereopsis cf. burtianum	1	NE	GCTTAGTGACTGCGGAGGATCATTACTGAATGTGTTTATATCTATATTACCTGTGCACATTTTATAAAGACAGTGAATGTATGTTGGTTGGCTTATATTATAACTTTCAACAACGGATCTCTAGGCTCTCGCATCGATGAAGAACGCAGCGAAATGCGATAAGTAATGTGAATTGCAGAATTCAGTGAATCATCGAATCTTTGAACGCAACTTGCGCTCCTTGGTATTCCAAGGAGCATGCCTGTTTGAGTGTCGCGAAATACACTTCAGAAATCATTTCTGAGACTTGGGTGTTTGTCCTTTATTGGGCTCACCTGAAATGTATAGAAGCGAGTTGGACAGTAAATTGAAAGCCCAACTGTTTTAATCTCTTTTTGACCTCAAATCAGGTAGGACTAC…
Abi	Abi5	99°57′33.953″	29°3′26.9958″	3380	Abi0065	Basidiomycota	Agaricomycetes	Agaricales	Omphalotaceae	Rhodocollybia	Rhodocollybia maculata	9	LC	TCTCAATAAAGAGACGGTTAGATAGCAGACAACCCCCATTACAGATAAAGCACAATGAAGGGCAATATCCTGACCAGAAAAAGATCTGAACAGCTGAACCACCAAAATGTAGATAACTATCACATCAAGATGGACCAACACTACGGGGTTCCACTAATGCATTTAAGAGGAGCTGAAAACATCCAAGGACGCCAGCAACCTCCACATCCAAGCTCCAATAAACTAACAAAAGCTTATTGAAGTTGAGAATTTAATGACACTCAAACAGGCATACCCTCCGGAATACCAGAGGGTGCAAGGTGCGTTCAAAGATTCGATGATTCACTGAATTCTGCAATTCACATTACTTATCGCATTTCGCTGCGTTCTTCATCGATGGGAGAGCCAAGAGATCCGTTG…
Abi	Abi5	99°57′33.953″	29°3′26.9958″	3380	Abi0066	Basidiomycota	Agaricomycetes	Agaricales	Inocybaceae	Inocybe	Inocybe sp1	2	NE	ATTGGAAGCAGCGCATACACTAAGATGTAGATAATTTATCACATCTGTAGTTTCTCTGACCACTACTTATATATTTCAGAGGAGCTCAACTTGAAAAAAGCCTGCACACCTCCATATCCAAGCCACAACAACATATTGTGTGGTTGAGAGAATTTAATGACACTCAAACAGGCATGCTCCTCAGAGTACCAAGGAGCGCAAGATGCGTTCAAAGATTCGATGATTCACTGAATTCTGCAATTCACATTACTTATCGCATTTCGCTGCGTTCTTCATCGATGCGAGAGCCAAGAGATCCGTTGCTGAAAGTTGTATCAACTTTTTATTATTATTAACATTCCAATACATTTCAAAGAGATTGTGAAAAATAACATAGACCTGGGATATAACCCAAACAAG…
Abi	Abi5	99°57′33.953″	29°3′26.9958″	3380	Abi0067	Basidiomycota	Agaricomycetes	Agaricales	Mycenaceae	Mycena	Mycena laevigata	1	DD	ATTGTTGTCCGGTAAAGGACGGTTATAAGCAGGTTCCCATAAATTTGCTTCAAGGTCAAACGGCATAGATAATTATCACACCAAGTGACGGTCCACAAGAGATCCCACTAATGCATTTAAAGGGAGCAGACCAATCCACTGAAGGAAGCCAGCAAAACCCTCACATCCAAGCCAAGCGACACTAGCAAAAGCACGCAAGGTTGATAATTTAATGACACTCAAACAGGCATGCCCTTCGGAATACCAAAGGGCGCAAGGTGCGTTCAAAGATTCGATGATTCACTGAATTCTGCAATTCACATTACTTATCGCATTTCGCTGCGTTCTTCATCGATGGGAGAGCCAAGAGATCCGTTGCTGAAAGTTGTATAGGTTTAATGACTGCGACTAGCACAATCG…
Abi	Abi5	99°57′33.953″	29°3′26.9958″	3380	Abi0068	Basidiomycota	Agaricomycetes	Agaricales	Tricholomataceae	Tricholoma	Tricholoma terreum	1	LC	GTCTTAAAGGAGACCATTTAGAAGCTGAACCCCGTTTATAAAGCTGCTCTTCACGATGGCGTAAATAATTTATCACACCAAAGCCAGGCAACAAAGGTCCCGCTAATGCATTTCAGGAGAGCCGACCTCTGAGATGAGAAGCCCGCATACTCCCACATCCAAGCCTGATCAACAGAAAAAGCTGAAAAGGTTGAGAATTTCATGACACTCAAACAGGCATGCTCCTCGGAATACCAAGGAGCGCAAGGTGCGTTCAAAGATTCGATGATTCACTGAATTCTGCAATTCACATTACTTATCGCATTTCGCTGCGTTCTTCATCGATGCGAGAGCCAAGAGATCCGTTGTTGAAAGTTGTATTTAAAGTTTTAAAGGCATTCAAAGCCCAACAACAAACAT…
Abi	Abi5	99°57′33.953″	29°3′26.9958″	3380	Abi0069	Basidiomycota	Agaricomycetes	Agaricales	Mycenaceae	Mycena	Mycena cf. galericulata	2	NE	CGATTGAATGGCTTAGTGAGGTCTCCGGATTGGCTTCGAAAAACCGGCAACGGTAGTTCTTAGCTGAGAAGCTGATCAAACTTGGTCATTTAGAGGAAGTAAAAGTCGTAACAAGGTTTCCGTAGGTGAACCTGCGGAAGGATCATTATTGAATACGTTGGGTTCTGATGCTGGCTCTTCACAGGGCATGTGCTCGTCCCATCTATTTATCTTCTCTTGTGCACCTTTTGTAGTCTTTTTGAATGAATAGCAGTTATTGGAGCGTGAGCGCGCAAGCGCACTGCACCTGTCTGTTTTGCTTTCTTCAGAGGGACTACGTTTTCATATACACTATAAAGTTACAGAATGTCTTTTAAGGATTGCGCTCGTCGTAGTCATTAAACCTATACAACTTTCAGC…
Abi	Abi5	99°57′33.953″	29°3′26.9958″	3380	Abi0070	Basidiomycota	Agaricomycetes	Agaricales	Strophariaceae	Pholiota	Pholiota sp1	5	NE
Abi	Abi5	99°57′33.953″	29°3′26.9958″	3380	Abi0071	Basidiomycota	Agaricomycetes	Polyporales	Polyporaceae	Laccocephalum	Laccocephalum sp1	2	NE
Abi	Abi5	99°57′33.953″	29°3′26.9958″	3380	Abi0072	Basidiomycota	Agaricomycetes	Agaricales	Hymenogastraceae	Hebeloma	Hebeloma alpinum	1	NE	CAGACTGTTAGAAGCAGCGCAAACCCATATGATTGCAGATGTCTATAGCGTAGATAATTATCACACCAATAGACAGTCCACGCGGGGCACCGGCTAATGCATTTAAGGGGAGCTGACTATCTGAGAAGCCAGCAAAATAGACCCCCACATCCAAGCCATTATCAGCAAAAGTTGATAATGGTTGAGAATTTAATGACACTCAAACAGGCATGCTCCTCGGAATACCAAGGAGCGCAAGGTGCGTTCAAAGATTCGATGATTCACTGAATTCTGCAATTCACATTACTTATCGCATTTCGCTGCGTTCTTCATCGATGCGAGAGCCAAGAGATCCGTTGCTGAAAGTTGTATAAGGTTTATAGGCACAAGGCCCAATGATACATTCTGTTACATACAATG…
Abi	Abi5	99°57′33.953″	29°3′26.9958″	3380	Abi0073	Basidiomycota	Agaricomycetes	Boletales	Suillaceae	Suillus	Suillus granulatus	8	LC	AAGGCGGAGAGTTGTAGCTGGCCTTAGGGCAACGTGCACGCTCTCTTCCGGACTTTCGTCGTATGGGCGTGGGGGGGCGACCCCTCGCGTCTTCATATACCTCTTCGTGTAGAAAGTCTTGGAATGTTATCATCATCATGGAGTCGCGACTTCCAGGAGACGCGGTTCTTTGAGACAAAAGTTATTACAACTTTCAGCAACGGATCTCTTGGCTCTCGCATCGATGAAGAACGCAGCGAATCGCGATATGTAATGTGAATTGCAGATCTACAGTGAATCATCGAATCTTTGAACGCACCTTGCGCTCCTCGGTGTTCCGAGGAGCATGCCTGTTTGAGCGTCAGTAAATTCTCAACCCCTCTCGATCTTTTTCGAGCGGGCGCTTGGATGGTGGGGGCT…
Abi	Abi5	99°57′33.953″	29°3′26.9958″	3380	Abi0074	Basidiomycota	Agaricomycetes	Agaricales	Pluteaceae	Pluteus	Pluteus cf. umbrosus	1	NE	TCCACAAGGTGGACGACTAGCAGCAGGTCGACGTGCAGCGGTGCCAGGTGTAGATTTACTATCACACCAGAACGCAGATTGCACACGATGGGCCCTGCTAATGCATTTAAGAGGAGCTGGTCAACAGTGGACCAGCAGAAGCCTCCAAGTCCAACACCCACCGACCGCAAGGCAGATGGGGTTGATGATTTAATGACACTCAAACAGGCATGCTCCTCGGAATGCCAAGGAGCGCAAGGTGCGTTCAAAGATTCGATGATTCACTGAATTCTGCAATTCACATTACTTATCGCATTTCGCTGCGTTCTTCATCGATGCGAGAGCCAAGAGATCCGTTGTTGAAAGTTGTATTAGGTTTTATAGGCCATATGCCCATTACATACATTCTATACATTCATG…
Abi	Abi5	99°57′33.953″	29°3′26.9958″	3380	Abi0075	Basidiomycota	Agaricomycetes	Agaricales	Inocybaceae	Inocybe	Inocybe rimosa	1	LC	GAAGTAAAAGTCGTAACAAGGTTTCCGTAGGTGAACCTGCGGAAGGATCATTATTGAATAAACGTGATAGGTTGTTGCTGGCTCTCTTGGGCATGTGCACACTTGTCATCTTTGTTTTTCCACCTGTGCACTTTTTGTAGACCCTAGAGAAGTGATTGTCTGATAATAAAATCAGATAGATTGAGGACTGCTGTGTCTTTCAAAGGGACATCAGCTTTGCCTTGTATCTAGGTTCTATGTCATTCACATACTCCTATGAATGTAATAGAATGTTGACCTGGGTCTTTGTACCTATAAAGTTATATACAACTTTCAGCAACGGATCTCTTGGCTCTCGCATCGATGAAGAACGCAGCGAAATGCGATAAGTAATGTGAATTGCAGAATTCAGTGAATCAT…
Abi	Abi5	99°57′33.953″	29°3′26.9958″	3380	Abi0076	Basidiomycota	Agaricomycetes	Agaricales	Hymenogastraceae	Gymnopilus	Gymnopilus sp1	2	NE
Abi	Abi5	99°57′33.953″	29°3′26.9958″	3380	Abi0077	Basidiomycota	Agaricomycetes	Agaricales	Hydnangiaceae	Laccaria	Laccaria cf. fulvogrisea	2	NE	GGACTGTTAGAAGCTGAACTTCATAAAGCTGCTTCACATCCACGGCGTAGATAATTATCACACCAATAGACGGTCCACAAAAGTTCCGCTAATGCATTTAAGGAGAGCTGACCTCATAAGTGAAGCCAGCAACCCCCACATCCAAGCCTAACCAAGCTAATAAAAGCTGGAAGGTTGAGAATTTAATGACACTCAAACAGGCATGCTCCTCGGAATACCAAGGAGCGCAAGGTGCGTTCAAAGATTCGATGATTCACTGAATTCTGCAATTCACATTACTTATCGCATTTCGCTGCGTTCTTCATCGATGCGAGAGCCAAGAGATCCGTTGCTGAAAGTTGTATAATTTTTATAGGAAACAAGTTCCTATTGATGACATTCTTTAAACATTCTTTGGTG…
Abi	Abi5	99°57′33.953″	29°3′26.9958″	3380	Abi0078	Basidiomycota	Agaricomycetes	Agaricales	Cortinariaceae	Cortinarius	Cortinarius sp1	2	NE	ATTGAATAAACCTGATGGGTTGTTGCTGGTTCTCTAGGGAGCATGTGCACGCCTTGTCATCTTTATATCTCCACCTGTGCACTTTTTGTACGCCTTTCAGGTCTATGTTGCTTCATTTACCCCAATGTATGTCAATAGAATGTTGTGCCTATTTAATATATACAACTTTCAGCAACGGATCTCTTGGCTCTCGCATCGATGAAGAACGCAGCGAAATGCGATAAGTAATGTGAATTGCAGAATTCAGTGAATCATCGAATCTTTGAACGCACCTTGCGCTCCTTGGTATTCCGAGGAGCATGCCTGTTTGAGTGTCATTAATATATATATCAACCT
Abi	Abi5	99°57′33.953″	29°3′26.9958″	3380	Abi0079	Basidiomycota	Agaricomycetes	Agaricales	Inocybaceae	Inocybe	Inocybe sp1	2	NE	TTGGAAGCAGCGCATACACTAAGATGTAGATAATTTATCACATCTGTAGTTTCTCTGACCACTACTTATATATTTCAGAGGAGCTCAACTTGAAAAAAGCCTGCACACCTCCATATCCAAGCCACAACAACATATTGTGTGGTTGAGAGAATTTAATGACACTCAAACAGGCATGCTCCTCAGAGTACCAAGGAGCGCAAGATGCGTTCAAAGATTCGATGATTCACTGAATTCTGCAATTCACATTACTTATCGCATTTCGCTGCGTTCTTCATCGATGCGAGAGCCAAGAGATCCGTTGCTGAAAGTTGTATCAACTTTTTATTATTATTAACATTCCAATACATTTCAAAGAGATTGTGAAAAATAACATAGACCTGGGATATAACCCAAACAAGG…
Abi	Abi5	99°57′33.953″	29°3′26.9958″	3380	Abi0080	Basidiomycota	Agaricomycetes	Agaricales	Pluteaceae	Pluteus	Pluteus brunneidiscus	1	NE	GTCAGATGACAGTTGGAAGCAGTTGTGCACAATGAGTACAGTGTATAGATAGATATCATACAAAGCACGGATGGCATAATGTCCTGCTAATGCTTTTAAGGGGAGCTGAACAAGGCCAGCAAGCCCCCATAATCCAATCACCTAACAACACAAGATTGTAGGGAATGAGAATTTAATGACACTCAAACAGGCATGCTCCTCGGAATACCAAGGAGCGCAAGGTGCGTTCAAAGATTCGATGATTCACTGAATTCTGCAATTCACATTACTTATCGCATTTCGCTGCGTTCTTCATCGATGCGAGAGCCAAGAGATCCGTTGTTGAAAGTTGTATATGATTTAAAGGCTAAAAAGCCCAAAGCACATTCTATAACATTCATATGGTGTTGATATAAAACA…
Abi	Abi5	99°57′33.953″	29°3′26.9958″	3380	Abi0081	Basidiomycota	Agaricomycetes	Agaricales	Cortinariaceae	Cortinarius	Cortinarius cf. subtorvus	6	NE	AGGATCATTATTGAAATAAACCTGATGGGTTGTTGCTGGTTCTCTAGGGAGCATGTGCACGCCTTGTCATCTTTATATCTCCACCTGTGCACCTTTTGTAGACCTTCCAGGTCTATGTTGCTTCATTTACCCCAATGTATGTTAATAGAATGTTGTGATTATAAAAAATATACAACTTTCAGCAACGGATCTCTTGGCTCTCGCATCGATGAAGAACGCAGCGAAATGCGATAAGTAATGTGAATTGCAGAATTCAGTGAATCATCGAATCTTTGAACGCACCTTGCGCTCCTTGGTATTCCGAGGAGCATGCCTGTTTGAGTGTCATTTATATATATATCAACCTTCACTTGTTGAATGGTTTGGATGTGGGGGTTTGCTGGACTCTTGAAGGGTTCA…
Abi	Abi5	99°57′33.953″	29°3′26.9958″	3380	Abi0082	Basidiomycota	Agaricomycetes	Agaricales	Inocybaceae	Inocybe	Inocybe sp1	3	NE	GTTATAAGCAGCGCAATCTGTTTCTGCAGTATACCAAGGCGTAGATAAATTATCACACCTGTAGTAGTTCTTCTGCTCAGATACCACTAATGCATTTCAGGGGAGCAGACTTCATTTCTAAAGCCTGCACAACCCCCCACTTCCAAGCCACACCGAAAGAATCAATGTGGTTTGAGAATATAGATGACACTCAAACAGGCATGCTCCTCGGAATACCAAGGAGCGCAAGATGCGTTCAAAGATTCGATGATTCACTGAATTCTGCAATTCACATTACTTATCGCATTTCGCTGCGTTCTTCATCGATGCGAGAGCCAAGAGATCCGTTGCTGAAAGTTGTATATTTAACTTTATAGGTACAAAACGACCTGATTCAACATTCTAAACAGATTCATAGGT…
Abi	Abi5	99°57′33.953″	29°3′26.9958″	3380	Abi0083	Basidiomycota	Agaricomycetes	Agaricales	incertae sedis	Floccularia	Floccularia luteovirens	1	LC	TTAATGGACTGTTATAAGCTGAAACCTATTCATGTCTAGTCAATAGCGTAGATAATTATCACACCATTAGACGGTCCGACAAAGGTTCGACTAATAAATTTAAAGGGAGCTGACTTCTAAGAAGCCTGCAAGACCCCTCACATCCAAGCCTAACCGATAATAAAAATTATGGAAAGGTTGATAATTTAATGACACTCAAACAGGCATGCTCCTCGGAATACCAAGGAGCGCAAGGTGCGTTCAAAGATTCGATGATTCACTGAATTCTGCAATTCACATTACTTATCGCATTTCGCTGCGTTCTTCATCGATGCGAGAGCCAAGAGATCCGTTGCTGAAAGTTGTATATTGTTTTATAGGCATAAGCCCATTGACAAACGTTCTGTAACATACTAGTGG…
Abi	Abi5	99°57′33.953″	29°3′26.9958″	3380	Abi0084	Ascomycota	Sordariomycetes	Xylariales	Hypoxylaceae	Daldinia	Daldinia cf. concentrica	2	NE	TAGGTGAACCTGCGGAGGGATCATTACTGAGTTATCTAAACTCCAACCCTTTGTGAAACTTACCGTCGTTGCCTCGGCGGGCTGCGCTTACCCTGTAGCTACCCTGTAGCTACCCGGTAGGCGCGCTCCAAGCCCGCCGGTGGACCACTAAACTCTGTTTTAATACCGAATCTCTGAATGCTTCAACTTAATAAGTTAAAACTTTCAACAACGGATCTCTTGGTTCTGGCATCGATGAAGAACGCAGCGAAATGCGATAAGTAATGTGAATTGCAGAATTCAGTGAATCATCGAATCTTTGAACGCACATTGCGCCCATTAGTATTCTAGTGGGCATGCCTATTCGAGCGTCATTTCAACCCTTAAGCCTTAGTTGCTTAGCGTTGGGAGTCTGCGCTG…
Abi	Abi5	99°57′33.953″	29°3′26.9958″	3380	Abi0085	Basidiomycota	Agaricomycetes	Agaricales	Omphalotaceae	Gymnopus	Gymnopus cf. densilamellatus	3	NE	TGTCCACAATAAAATTGGACAGTTAGAAAGCAAAAACTTCTCTTTTCCTCTGAGATTTCAAGTAAAGCAACAAGTTGCAATACTACCAAAAGCCAGAAAACACCAAAAATATGGCATTCAACTGAGTTATTTTCTCTCAATGGAAACATTGGACTATCCAAAGCGTAGATAATTATCACACCAAGGATGAACTCCAACAAAGAGACTTCCACTAATAAATTTAAGGAGAGCCGAAACATCTAAAGACGCCAGCAAGCTCCCAACATCCAAGCACTAATAAGCTTAATAAAAAGCTTTTAGAGTTGAGAATTTAATGACACTCAAACAGGCATGCCCTCCGGAATACCAGAGGGCGCAAGGTGCGTTCAAAGATTCGATGATTCACTGAATTCTGCAATT…
Abi	Abi5	99°57′33.953″	29°3′26.9958″	3380	Abi0086	Basidiomycota	Agaricomycetes	Boletales	Rhizopogonaceae	Rhizopogon	Rhizopogon jiyaozi	1	NE	AACGAGATAATTCGGAGGGGCTGTAGCTGGCCTTGGAAACGAGGCATGTGCACGCTCTTCCGTTTTTCATAACTCACCTGTGCACCTAATGTAGGATGCTCCTCTTTCGGGAGGGGGGACCTATGTCTTCATACGCCTCTTCGTGTAGAAAGTCTTAGAATGTTTACTATCAGAGAGTCGCGACTTCTAGGAGACGCGAATCTCTGAGATAAAAGTTAATTACAACTTTCAGCAATGGATCTCTTGGCTCTCGCATCGATGAAGAACGCAGCGAAAAGCGATATGTAATGTGAATTGCAGATCTACAGTGAATCATCGAATCTTTGAACGCACCTTGCGCTCCTCGGTGTTCCGAGGAGCATGCCTGTTTGAGTGTCAGTAAATTCTCAACCCCTCTCG…
Abi	Abi5	99°57′33.953″	29°3′26.9958″	3380	Abi0087	Basidiomycota	Agaricomycetes	Agaricales	Marasmiaceae	Marasmius	Marasmius cf. oreades	5	NE	GTCAAATAATCAAGAGTTGTCCAGTGACTTAGGACGGTTCGAAGCGAATACTATATTACCCTTTGTAGGTCAATAATAACACCACAAAGAGCTGTAACCACAATTACAATGGCGCAGATAATTATCACACCAATGCGGACTACAAACAGTTTCCACTAATGCATTTGAGAGGAGCCGACTCTGAGGCAAGCCAGCAAAAACCTCCACATCCAAGCCTCAGAAACAAAAAAGCTTTTGAGGTTGAGAATTTAATGACACTCAAACAGGCATGCCTCTCGGAATACCAAGAGGCGCAAGGTGCGTTCAAAGATTCGATGATTCACTGAATTCTGCAATTCACATTACTTATCGCATTTCGCTGCGTTCTTCATCGATGCGAGAGCCAAGAGATCCGTTGCT…
Abi	Abi5	99°57′33.953″	29°3′26.9958″	3380	Abi0088	Basidiomycota	Agaricomycetes	Agaricales	Cortinariaceae	Cortinarius	Cortinarius sp1	3	NE	TTGAATAAACCTGATGGGTTGTTGCTGGTTCTCTAGGGAGCATGTGCACGCCTTGTCATCTTTATATCTCCACCTGTGCACTTTTTGTACGCCTTTCAGGTCTATGTTGCTTCATTTACCCCAATGTATGTCAATAGAATGTTGTGCCTATTTAATATATACAACTTTCAGCAACGGATCTCTTGGCTCTCGCATCGATGAAGAACGCAGCGAAATGCGATAAGTAATGTGAATTGCAGAATTCAGTGAATCATCGAATCTTTGAACGCACCTTGCGCTCCTTGGTATTCCGAGGAGCATGCCTGTTTGAGTGTCATTAATATATATATCAACCTTC
Abi	Abi5	99°57′33.953″	29°3′26.9958″	3380	Abi0089	Basidiomycota	Agaricomycetes	Agaricales	Hymenogastraceae	Gymnopilus	Gymnopilus penetrans	5	LC	TAAGTGGACAATTAGAAGCAGCACATCCCTATTTAAAGCAGACATCTAACGGCATAGATAATTATCACACCAGTAGATAGTCCACACGGGGGCACCAGCTAATACATTTTAGGGGAGCTGATTTCTTTCGAAGCCAGCAAAAAAAAAGACCCCCACATCCAAGCCATTACATTGCTCATAAAAGCTAGTAAGGTTGAGAATTTAATGACACTCAAACAGGCATGCCCCTCGGAATACCAAGGGGCGCAAGGTGCGTTCAAAGATTCGATGATTCACTGAATTCTGCAATTCACATTACTTATCGCATTTCGCTGCGTTCTTCATCGATGCGAGAGCCAAGAGATCCGTTGCTGAAAGTTGTATATAGTTTTATAGGCACAAGGCCCATTGATACATTCT…
Abi	Abi5	99°57′33.953″	29°3′26.9958″	3380	Abi0090	Basidiomycota	Agaricomycetes	Boletales	Suillaceae	Suillus	Suillus granulatus	1	LC	GCGGAGAGTTGTAGCTGGCCTTAGGGCAACGTGCACGCTCTCTTCCGGACTTTCGTCGTATGGGCGTGGGGGGGCGACCCCTCGCGTCTTCATATACCTCTTCGTGTAGAAAGTCTTGGAATGTTATCATCATCATGGAGTCGCGACTTCCAGGAGACGCGGTTCTTTGAGACAAAAGTTATTACAACTTTCAGCAACGGATCTCTTGGCTCTCGCATCGATGAAGAACGCAGCGAATCGCGATATGTAATGTGAATTGCAGATCTACAGTGAATCATCGAATCTTTGAACGCACCTTGCGCTCCTCGGTGTTCCGAGGAGCATGCCTGTTTGAGCGTCAGTAAATTCTCAACCCCTCTCGATCTTTTTCGAGCGGGCGCTTGGATGGTGGGGGCTGCC…
AM	AM1	100°45′44.68″	30°3′49.26″	4304	AM0014	Basidiomycota	Agaricomycetes	Russulales	Russulaceae	Russula	Russula odorata	1	DD	GATTTGAGGTCAGGTTCTTTGTGGGTTCAGCCTCCCGCCATAGATGGCGACGACCGAAGCACCATCGTTGTCCCATGGGGACAGTTAGGAGCGGAGAAAACAATGCCAAATCCAAAACGTAGAAGCATCTTATCACGTCAAGGACCAGCAAAGCGGACCCCACTGATTCATTTGAGAGGAGCTCGCTTTCAAAGGCGAAAGCGAGCATTGAACCTCCAAGTCCAAAAGTCCTATTCCGATCAAAGAAAAGGATTTTGAGAATTTCACGACACTCAAACGGGTGTGCCCCTCGGAATGCCAAGGGGCGCAAGGTGCGTTCAAAGATTCGATGATTCACTGAATTCTGCAATTCACATTACGTATCGCATTTCGCTGCGTTCTTCATCGATGCGAGAGCCA…
AM	AM1	100°45′44.68″	30°3′49.26″	4304	AM0015	Basidiomycota	Agaricomycetes	Russulales	Russulaceae	Lactarius	Lactarius scoticus	3	DD	GATTTGAGGTCAGGGTTCGTGAGGTTGAGAGCGTCGGGAGACGTGCTCAAACGTTGTCTCGTCGAGACGGTTAGAAGCGGGTCCCAAAAGCAACAGAGCCAGAAACCAAGACATGGAAACATCTTATCACATGTCGAGGACCAGCAAAGAGGACCCCGCTAATTCATTTAAGAGGAGCTGGGCTCTCAAAAGAGAGAGACGCCAGCAAAGGCCTCCAAAGTCCAAGCCTCCTTTGGTTTCCAGAAGAAACCGAGAAGGTTGAGATTTTCACGACACTCAAACGGGTGTGCCCCTCGGAATACCAAGGGGCGCAAGGTGCGTTCAAAGATTCGATGATTCACTGAATTCTGCAATTCACATTACGTATCGCATTTCGCTGCGTTCTTCATCGATGCGAGA…
AM	AM1	100°45′44.68″	30°3′49.26″	4304	AM0016	Basidiomycota	Agaricomycetes	Agaricales	Lycoperdaceae	Bovista	Bovista graveolens	20	NE	CTGATTTGAGGTCAGAAGTTCATTAAATATTGTCCGATAGTGGACGATTAGCAGCTGAACTAGTCAGAGAGCAATCATCACAGTGTAGATAATTATCACACTAGTGACGGGACTGCAAACGGTTCCGCTAATGCATTTCAGGAGAGCCGACCTCTAGTAATAAAGGCCCGCAAACCCAACATCCAAGCCCCATCACAGCTCGCAAAAGCTAGAGGGGTTGAGAATTTAATGACACTCAAACAGGCATGCTCCTCGGAATACCAAGGAGCGCAAGGTGCGTTCAAAGATTCGATGATTCACTGAATTCTGCAATTCACATTACTTATCGCATTTCGCTGCGTTCTTCATCGATGCGAGAGCCAAGAGATCCGTTGCTGAAAGTTGTATATGATTATTATA…
AM	AM1	100°45′44.68″	30°3′49.26″	4304	AM0017	Basidiomycota	Agaricomycetes	Russulales	Russulaceae	Russula	Russula odorata	1	DD	GATTTGAGGTCAGGTTCTTTGTGGGTTCAGCCTCCCGCCATAGATGGCGACGACCGAAGCACCATCGTTGTCCCATGGGGACAGTTAGGAGCGGAGAAAACAATGCCAAATCCAAAACGTAGAAGCATCTTATCACGTCAAGGACCAGCAAAGCGGACCCCACTGATTCATTTGAGAGGAGCTCGCTTTCAAAGGCGAAGGCGAGCATTGAACCTCCAAGTCCAAAAGTCCTATTCCGATCAAAGAAAAGGATTTTGAGAATTTCACGACACTCAAACGGGTGTGCCCCTCGGAATGCCAAGGGGCACAAGGTGCGTTCAAAGATTCGATGATTCACTGAATTCTGCAATTCACATTACGTATCGCATTTCGCTGCGTTCTTCATCGATGCGAGAGCCA…
AM	AM1	100°45′44.68″	30°3′49.26″	4304	AM0018	Basidiomycota	Agaricomycetes	Agaricales	Mycenaceae	Mycena	Mycena pura	1	LC	CATTATTGAGTACTTGGTGTTGAGCTGGCCCTATCAGGGCATGTGCTCGCACCATATTATTTACCTATCTCTTGTGCACCTTTTGTAGTCTTTGAAGTGTTCGCAGTCAATGCGGTTTGGGGCTTGGGCTTTTGTAGTCCTTGCCCTGTTTGCTTCAAAGGCTATGTTTTTATACACACTATTGAAGTTACAGAATGTCTCTTATTGACCTTTGAGTCAGTAAATCAATACAACTTTCAGCAACGGATCTCTTGGCTCTCCCATCGATGAAGAACGCAGCGAAATGCGATAAGTAATGTGAATTGCAGAATTCAGTGAATCATCGAATCTTTGAACGCACCTTGCGCCCTTTGGTATTCCGAAGGGCATGCCTGTTTGAGTGTCATTAAATTCTCAACC…
AM	AM2	99°5′37.68″	29°39′39.48″	4311	AM0033	Basidiomycota	Agaricomycetes	Agaricales	Agaricaceae	Holocotylon	Holocotylon cf. brandegeeanum	1	NE	TACCTGATTTGAGGTCAAGAAGTTCATTAAGTGTTGTCCGTAGAGGACGATTAGCAGCTGAACTAGTCAGAGAGCAATCATCACAGTGTAGATAATTATCACACTAGTGACGGGACTGCAAACGGTTCCGCTAATGCATTTCAGGAGAGCTGACCTTTATTTATAAAGACCCGCAAGCCCCCAAGTCCAAGCCCATCACAGCTCGCAAAAGCTGGAGGGGTTGAGAATTTAATGACACTCAAACAGGCATGCTCCTCGGAATACCAAGGAGCGCAAGGTGCGTTCAAAGATTCGATGATTCACTGAATTCTGCAATTCACATTACTTATCGCATTTCGCTGCGTTCTTCATCGATGCGAGAGCCAAGAGATCCGTTGCTGAAAGTTGTATATGATTATT…
AM	AM3	99°5′37.68″	29°39′39.48″	4311	AM0019	Basidiomycota	Agaricomycetes	Agaricales	Strophariaceae	Stropharia	Stropharia ochraceoviridis	1	NE	TGATTTGAGGTCAAATTGTCATAAATTGTCTGAATGAACAGACGGTTAGAAGCAGTGCTATAAACGGCAAACCATCCACGGCGTAGATAATTATCACACCAATAGACAGGTTTACACAAGGCAACCAGCTAATATCTTTCAGGGGAGCTGATTTCAAAAGAGAAACCGGCAAAACCCCCACATCCAAGCCATTTACCCACTTTTAAAAAAGAAGGTAAAGGTTGAGAATTTAATGACACTCAAACAGGCATGCTCCTCGGAATACCAAGGAGCGCAAGGTGCGTTCAAAGATTCGATGATTCACTGAATTCTGCAATTCACATTACTTATCGCATTTCGCTGCGTTCTTCATCGATGCGAGAGCCAAGAGATCCGTTGCTGAAAGTTGTATATAGTTTA…
AM	AM3	99°5′37.68″	29°39′39.48″	4311	AM0034	Basidiomycota	Agaricomycetes	Agaricales	Omphalotaceae	Gymnopus	Gymnopus cf. barbipes	7	NE	TACCTGATTTGAGGTCAATAGTCAATAAATTGTCCATAGACAGTTAGAAAGCAAAACTTCCCTTTTCCTCTGAGATCCAAATACCAAAAGGCATTCAAATCTCAATGGAAACATTGGACTATCCAAAGCGTAGATAATTATCACACCAAGGATAACTCCAACAAAGAGATTTCCACTAATAAATTTAAGGAGAGCCGATCATCTAAGACGCCAGCAAGCTCCCACATCCAAGCTCCAATAAGCTAATAAAAGCTTTTAGAGTTGAGAATTTAATGACACTCAAACAGGCATGCCCTCCGGAATACCAGAGGGCGCAAGGTGCGTTCAAAGATTCGATGATTCACTGAATTCTGCAATTCACATTACTTATCGCATTTCGCTGCGTTCTTCATCGATGGG…
AM	AM4	99°5′37.68″	29°39′39.48″	4311	AM0020	Basidiomycota	Agaricomycetes	Agaricales	Entolomataceae	Entoloma	Entoloma majaloides	1	NE	TACCTGATTTGAGGTCAATTGTCAAAAGATTTGTTTCTAGGAACAATATTAGAAGCAAGATCCTCCCACTAAGGATATGTTCAGGTCATGGTTTGACCAAACCCGTCAAAGCCACATAGTAGCTAGGGTAGGTACAGGAATATGACAGTGCACATATCAGTACATCTTGATGATGCTCTGACACTGCTTGCTCTCGTGAGCGCTTCCCTAAGGAAACACCTCGCTTCGTCAACCTGAAGTATTCAACACCATCAAACAAGTTAATGTCTGTGCCTAGGCTGGTGCTTCAGAGCGGTTGAATCGAACACTTGGAAATAAATCCAAGCAGAGCCTGAAATCCGCTGAAGTGGAAGCTGTGATCTCAATGGTATAGATAATTATCACACCAAAGATGGTCCA…
AM	AM4	99°5′37.68″	29°39′39.48″	4311	AM0021	Basidiomycota	Agaricomycetes	Agaricales	Cortinariaceae	Cortinarius	Cortinarius cf. parvannulatus	4	NE	TGCGGAGACATTATTGAATAAACCTGATGGGTTGTTGCTGGCTCTCTAGGGAGCATGTGCACACCTTGTCATCTTTATATCTCCACCTGTGCACTTTTTGTAGACCTTTCAGGTCTATGTTGCTTCATTTACCCCAATGTATGTTAATAGAATGTTGTGACTATATAATATATACAACTTTCAGCAACGGATCTCTTGGCTCTCGCATCGATGAAGAACGCAGCGAAATGCGATAAGTAATGTGAATTGCAGAATTCAGTGAATCATCGAATCTTTGAACGCACCTTGCGCTCCTTGGTATTCCGAGGAGCATGCCTGTTTGAGTGTCATTAATATATCTATCAACCCACTCTTTGTTGAGTGGTTTGGAT
AM	AM4	99°5′37.68″	29°39′39.48″	4311	AM0022	Basidiomycota	Agaricomycetes	Agaricales	Cortinariaceae	Cortinarius	Cortinarius cf. parvannulatus	1	NE	AGACATTATTGAATAAACCTGATGGGTTGTTGCTGGCTCTCTAGGGAGCATGTGCACACCTTGTCATCTTTATATCTCCACCTGTGCACTTTTTGTAGACCTTTCAGGTCTATGTTGCTTCATTTACCCCAATGTATGTTAATAGAATGTTGTGACTATATAATATATACAACTTTCAGCAACGGATCTCTTGGCTCTCGCATCGATGAAGAACGCAGCGAAATGCGATAAGTAATGTGAATTGCAGAATTCAGTGAATCATCGAATCTTTGAACGCACCTTGCGCTCCTTGGTATTCCGAGGAGCATGCCTGTTTGAGTGTCATTAATATATCTATCAACCCACTCTTTGTTGAGTGGTTTGGAT
AM	AM4	99°5′37.68″	29°39′39.48″	4311	AM0023	Basidiomycota	Agaricomycetes	Agaricales	Cortinariaceae	Cortinarius	Cortinarius cf. parvannulatus	2	NE	GGAGACATTATTGAATAAACCTGATGGGTTGTTGCTGGCTCTCTAGGGAGCATGTGCACACCTTGTCATCTTTATATCTCCACCTGTGCACTTTTTGTAGACCTTTCAGGTCTATGTTGCTTCATTTACCCCAATGTATGTTAATAGAATGTTGTGACTATATAATATATACAACTTTCAGCAACGGATCTCTTGGCTCTCGCATCGATGAAGAACGCAGCGAAATGCGATAAGTAATGTGAATTGCAGAATTCAGTGAATCATCGAATCTTTGAACGCACCTTGCGCTCCTTGGTATTCCGAGGAGCATGCCTGTTTGAGTGTCATTAATATATCTATCAACCCACTCTTTGTTGAGTGGTTTGGAT
AM	AM4	99°5′37.68″	29°39′39.48″	4311	AM0024	Basidiomycota	Agaricomycetes	Agaricales	Hydnangiaceae	Laccaria	Laccaria bicolor	1	LC	AGTCAATGGACTGTTAGAAGCTGAACTTCATAAAGCTGCTTCACATCCACGGCGTAGATAATTATCACACCAATAGACGGTCCACAAAAGTTCCGCTAATGCATTTAAGGAGAGCCGACCTCATAAGTGAAGCCAGCAACCCCCACATCCAAGCCTAACCAAGCTAATAAAAGCTGGAAGGTTGAGAATTTAATGACACTCAAACAGGCATGCTCCTCGGAATACCAAGGAGCGCAAGGTGCGTTCAAAGATTCGATGATTCACTGAATTCTGCAATTCACATTACTTATCGCATTTCGCTGCGTTCTTCATCGATGCGAGAGCCAAGAGATCCGTTGCTGAAAGTTGTATAGTTTTTATAGGAAACAAGTTCCTATTGATGACATTCTTTAAACATGC…
AM	AM4	99°5′37.68″	29°39′39.48″	4311	AM0025	Basidiomycota	Agaricomycetes	Agaricales	Cortinariaceae	Cortinarius	Cortinarius croceus	1	DD	TACCTGATTTGAGGTCACATTAATGAAAATTTGTCCAAGTCAATGGACTGTTAGAAGCTGAACCTGTTTCACGTCAAAAGCGTAGATAGTTATCACACCAATGAACGGGTCAACAAATTGTTCCGCTAATGCATTTTAGGGGAGCCGACCTCAAAAGAGACCAGCAAAAGACCCCCACATCCAAACACTCGACAAGTCAAAACCTGAGGAGGTTGATATATTAATGACACTCAAACAGGCATGCTCCTCGGAATACCAAGGAGCGCAAGGTGCGTTCAAAGATTCGATGATTCACTGAATTCTGCAATTCACATTACTTATCGCATTTCGCTGCGTTCTTCATCGATGCGAGAGCCAAGAGATCCGTTGCTGAAAGTTGTATAAGGTTTGTAGGCACAA…
AM	AM4	99°5′37.68″	29°39′39.48″	4311	AM0026	Basidiomycota	Agaricomycetes	Agaricales	Cortinariaceae	Cortinarius	Cortinarius croceus	1	DD	TACCTGATTTGAGGTCACATTAATGAAAATTTGTCCAAGTCAATGGACTGTTAGAAGCTGAACCTGTTTCACGTCAAAAGCGTAGATAGTTATCACACCAATGAACGGGTCAACAAATTGTTCCGCTAATGCATTTTAGGGGAGCCGACCTCAAAAGAGACCAGCAAAAGACCCCCACATCCAAACACTCGACAAGTCAAAACATGAGGAGGTTGATATATTAATGACACTCAAACAGGCATGCTCCTCGGAATACCAAGGAGCGCAAGGTGCGTTCAAAGATTCGATGATTCACTGAATTCTGCAATTCACATTACTTATCGCATTTCGCTGCGTTCTTCATCGATGCGAGAGCCAAGAGATCCGTTGCTGAAAGTTGTATAAGGTTTGTAGGCACAA…
AM	AM4	99°5′37.68″	29°39′39.48″	4311	AM0027	Basidiomycota	Agaricomycetes	Agaricales	Omphalotaceae	Gymnopus	Gymnopus dryophilus	7	LC	TACCTGATTTGAGGTCAAATAGTCAATAAATTGTCCATATAATAGACGGTTAGAAAGCAGAACTTTTCTTTTCCTCTGAGACTACAGGTAAAGCAAATTTAATTGCAATGCCCAAACCAGTATTGCTACTGAGAGATTACAGATACAGCAAATTTAATTGCAGTACCCAGACCAGTATTTCTACTGAGAAATCTCAAGTCTCAATGGAACATTAGATTATTCATAGCGTAGATAATTATCACACTAAGGAATAAACCAACAAAGAGGTTTCCACTAATAACTTTAAGGAGAGCTGAACATCTAAGACGCCAGCAAGCTCCCACATCCAAGCATCAATAAGCTAGTAAAAGCTATTGAAGTTGAGAATTTAATGACACTCAAACAGGCATGCCCTCCGGA…
AM	AM4	99°5′37.68″	29°39′39.48″	4311	AM0028	Basidiomycota	Agaricomycetes	Boletales	Boletaceae	Leccinum	Leccinum cf. aurantiacum	2	NE	CTGATTTGAGGTCAACTTGTCATTTTGACTACGCTTCCAGCTTTATGGGCCGTATGCACGTTAGTCGAATTAATTTGATTGCGCTTCCAGCTTTATGGGCCGTATGCACGCAATCGGATTTAGAAGCCAGACACTACACTTCCAGCCCACGACGATCATTATCACGTCAAGAGGCCGTGCCATGTAGACTAACACTCGCTAATGCATTTAAGGACAGCCGACTACACTTTGCCCTCTATTAAGTATTAGATACTGTTCAATGGGTAAAAAGATCAAGCCAGCAATTCCCAAGTCCAAGCCCAAAAGCCTAATCAAAGACTAATGAGTTGATGATAAAATGACACTCAAACAGGCATGCCCCTCGGAATACCAAGGGGCGCAAGGTGCGTTCAAAGATTC…
AM	AM4	99°5′37.68″	29°39′39.48″	4311	AM0029	Basidiomycota	Agaricomycetes	Agaricales	Inocybaceae	Inocybe	Inocybe giacomi	1	NE	CGATTGGGCCCTCTAGATGCATGCTCGAGCGGCCGCCAGTGTGATGGATATCTGCAGAATTGCCCTTTCCTCCGCTTATTGATATGCTTAAGTTCAGCGGGTAATCCTACCTGATTTGAGGTCAAATTTGTCAATAAAAATGAAGTTCAGAAGCAGCATGCATCATGTACACCAAGGCATAGATAGTTATCACACCAAAGGTACTCGGACACCGCTAATGCTTTTCAGAGGAGCCGACTTTCTTTGAAGCCTGCAAAAACCCCCAAATCCAAGCCACACCGAGGTATGGTTGAGAACTTGATGACACTCAAACAGGCATGCTCCTCGGAATACCAAGGAGCGCAAGATGCGTTCAAAGATTCGATGATTCACTGAATTCTGCAATTCACATTACTTATC…
AM	AM4	99°5′37.68″	29°39′39.48″	4311	AM0030	Basidiomycota	Agaricomycetes	Agaricales	Inocybaceae	Inocybe	Inocybe rufoalba	2	DD	TACCTGATTTGAGGTCAATTTGTCAAATGTGCACTCCCCATAACAGGGATTCACTTGTTAAGAAGCAGTGCAATCCATTCTTGCAGAGTACTAAAGGCATAGATAATTATCACACCTGTAGCAGTTTCTCTGCTAGGAGACCACTAATGCATTTCAGGGGAGCCGACTTTGAAAAGCCTGCAAAAAAACACCCCCACATCCAAGCTGCACCAGAAAGAACTAGTGCAGTTGAGAACTTAATGACACTCAAACAGGCATGCTCCTCGGAATACCAAGGAGCGCAAGATGCGTTCAAAGATTCGATGATTCACTGAATTCTGCAATTCACATTACTTATCGCATTTCGCTGCGTTCTTCATCGATGCGAGAGCCAAGAGATCCGTTGCTGAAAGTTGTATA…
AM	AM4	99°5′37.68″	29°39′39.48″	4311	AM0031	Basidiomycota	Agaricomycetes	Agaricales	incertae sedis	Panaeolus	Panaeolus semiovatus	20	LC	CGGAAGGATCATTATCGAATAAACTAGGTGGGTTGTTGCTGTCCCTCTCGGGGGAATTGTGCACGCCTTACCTTTTTTGTTTTTCCACCTGTGCACACACTGTAGGTCTGGAGGGAAAGGGAGGCAACTCCCTAACGTTTCAGGTCCTATGTTTACACACATACACTATTAAAAGTAACAGAACGATTCAATGGGCTCTAAGCCTATAAACTAAATACAACTTTCAGCAACGGATCTCTTGGCTCTCGCATCGATGAAGAACGCAGCGAAATGCGATAAGTAATGTGAATTGCAGAATTCAGTGAATCATCGAATCTTTGAACGCACCTTGCGCTCGTTGGTATTCCGACGAGCATGCCTGTTTGAGTGTCATTAAATTCTCAACCTCATCGCTTTTGT…
AM	AM4	99°5′37.68″	29°39′39.48″	4311	AM0032	Basidiomycota	Agaricomycetes	Agaricales	Hydnangiaceae	Laccaria	Laccaria bicolor	2	LC	CAAGTCAATGGACTGTTAGAAGCTGAACTTCATAAAGCTGCTTCACATCCACGGCGTAGATAATTATCACACCAATAGACGGTCCACAAAAGTTCCGCTAATGCATTTAAGGAGAGCCGACCTCATAAGTGAAGCCAGCAACCCCCACATCCAAGCCTAACCAAGCTAATAAAAGCTGGAAGGTTGAGAATTTAATGACACTCAAACAGGCATGCTCCTCGGAATACCAAGGAGCGCAAGGTGCGTTCAAAGATTCGATGATTCACTGAATTCTGCAATTCACATTACTTATCGCATTTCGCTGCGTTCTTCATCGATGCGAGAGCCAAGAGATCCGTTGCTGAAAGTTGTATAGTTTTTATAGGAAACAAGTTCCTATTGATGACATTCTTTAAACAT…
AM	AM4	99°5′37.68″	29°39′39.48″	4311	AM0035	Basidiomycota	Agaricomycetes	Russulales	Russulaceae	Lactarius	Lactarius hengduanensis	3	NE	GATTTGAGGTCAGGGTTCGTGGGGTTGAGAGAGTCTCCCGAGAAGGGAGACACGCCCAAACGTTGTCTCGTCGAGACGGTTAGAAGCGGGTCCCAAAGGCAACAGAGCCAGAAACCAAGTCATGGAAACATCTTATCACATGTCGAGGATCGGCAAAGAGGACCCCGCTAATTCGTTTAAGAGGAGCTGGCTCTCAAGAAGAGAGAGATGCCAGCAAAGGCCTCCAAAGTCCAAGCCTCCTTCGGTGTCCAGAAGAAAACCGAGAAGGTTGAGATTTTCACGACACTCAAACGGGTGTGCCCCTCGGAATACCAAGGGGCGCAGGGTGCGTTCAAAGATTCGATGATTCACTGAATTCTGCAATTCACATTACGTATCGCATTTCGCTGCGTTCTTCAT…
AM	AM4	99°5′37.68″	29°39′39.48″	4311	AM0036	Basidiomycota	Agaricomycetes	Russulales	Russulaceae	Lactarius	Lactarius olivaceoglutinus	2	NE	AAACCGAACGCAGTGAATGTATACGACTCaCTATAGGGCG-ATTGGGCCCTCTAGATGCATGCTCGAGCGGCCGCCAGTGTGATGGATATCTGCAGAATTGCCCTTGGAAGTAAAAGTCGTAACAAGGTTTCCGTAGGTGAACCTGCGGAAGGATCATTATCGTAACAAAATGTGTGAGGCGCACGCAAGGGCTGTCGCTGACTTTTGACGCAAAAGTTGTGCACGCCGGAGTGTGTCCTCTCACATAAAATCCATCTCACCCTTTTGTGCACCACCGCGTGGGCACCCCTTCGGGATCAAACTGATTCAGGAAGGGGGGCTTGCGTTTTCACACAAACCCCTCTTTAAAAAGTGTAGAATGACCTCATTTTTGCAATAACACGCAAATCAATACAACT…
AM	AM4	99°5′37.68″	29°39′39.48″	4311	AM0037	Basidiomycota	Agaricomycetes	Agaricales	Strophariaceae	Stropharia	Stropharia ochraceoviridis	1	NE	TACCTGATTTGAGGTCAATTGTCATAAATTGTCTGAATGAACAGACGGTTAGAAGCAGTGCTATAAACGGCAAACCATCCACGGCGTAGATAATTATCACACCAATAGACAGGTTTACACAAGGCAACCAGCTAATATCTTTCAGGGGAGCTGATTTCAAAAGAGAAACCGGCAAAACCCCCACATCCAAGCCATTTACCCACTTTTAAAAAAGAAGGTAAAGGTTGAGAATTTAATGACACTCAAACAGGCATGCTCCTCGGAATACCAAGGAGCGCAAGGTGCGTTCAAAGATTCGATGATTCACTGAATTCTGCAATTCACATTACTTATCGCATTTCGCTGCGTTCTTCATCGATGCGAGAGCCAAGAGATCCGTTGCTGAAAGTTGTATATAGT…
AM	AM4	99°5′37.68″	29°39′39.48″	4311	AM0038	Basidiomycota	Agaricomycetes	Agaricales	Cortinariaceae	Cortinarius	Cortinarius hinnuloides	2	NE	AGACATTATTGAATAAACCTGATGGGTTGTTGCTGGTTCTCTAGGGAGCATGTGCACGCCTTGTCATCTTTATATCTCCACCTGTGCACTCTTTGTAGACCTTTCAGGTCTATGTTGCTTCATTTACTCCAATGTATGTCAATAGAATGTTGTGCCTATATAATATATACAACTTTCAGCAACGGATCTCTTGGCTCTCGCATCGATGAAGAACGCAGCGAAATGCGATAAGTAATGTGAATTGCAGAATTCAGTGAATCATCGAATCTTTGAACGCACCTTGCGCTCCTTGGTATTCCGAGGAGCATGCCTGTTTGAGTGTCATTAATATATATATCAAACTTCTCTTTGTTGAGTGGTTTGGATGTGGGGGTTTTTGCTGTGCCCTTGT
AM	AM4	99°5′37.68″	29°39′39.48″	4311	AM0039	Basidiomycota	Agaricomycetes	Agaricales	Hydnangiaceae	Laccaria	Laccaria bicolor	5	LC	AAGTCAATGGACTGTTAGAAGCTGAACTTCATAAAGCTGCTTCACATCCACGGCGTAGATAATTATCACACCAATAGACGGTCCACAAAAGTTCCGCTAATGCATTTAAGGAGAGCCGACCTCATAAGTGAAGCCAGCAACCCCCACATCCAAGCCTAACCAAGCTAATAAAAGCTGGAAGGTTGAGAATTTAATGACACTCAAACAGGCATGCTCCTCGGAATACCAAGGAGCGCAAGGTGCGTTCAAAGATTCGATGATTCACTGAATTCTGCAATTCACATTACTTATCGCATTTCGCTGCGTTCTTCATCGATGCGAGAGCCAAGAGATCCGTTGCTGAAAGTTGTATAGTTTTTATAGGAAACAAGTTCCTATTGATGACATTCTTTAAACATG…
AM	AM4	99°5′37.68″	29°39′39.48″	4311	AM0040	Basidiomycota	Agaricomycetes	Agaricales	Strophariaceae	Stropharia	Stropharia ochraceoviridis	2	NE	ATTTGAGGTCAAATTGTCATAAATTGTCTGAATGAACAGACGGTTAGAAGCAGTGCTATAAACGGCAAACCATCCACGGCGTAGATAATTATCACACCAATAGACAGGTTTACACAAGGCAACCAGCTAATATCTTTCAGGGGAGCTGATTTCAAAAGAGAAACCGGCAAAACCCCCACATCCAAGCCATTTACCCACTTTTAAAAAAGAAGGTAAAGGTTGAGAATTTAATGACACTCAAACAGGCATGCTCCTCGGAATACCAAGGAGCGCAAGGTGCGTTCAAAGATTCGATGATTCACTGAATTCTGCAATTCACATTACTTATCGCATTTCGCTGCGTTCTTCATCGATGCGAGAGCCAAGAGATCCGTTGCTGAAAGTTGTATATAGTTTATA…
AM	AM4	99°5′37.68″	29°39′39.48″	4311	AM0041	Basidiomycota	Agaricomycetes	Agaricales	Amanitaceae	Amanita	Amanita umbrinolutea	1	NE	TACCTGATTTGAGGTCAAGGGGCAGTTAAAAAAGAGAAGCCAGTGCAAACAAATTATCACACTGATGGTCTCAAAGTTAATGCTTTTGAGGAGAGCTGGCTCAAACAGAGACCAGCACAGTGCTCCCAAAGTCCAAAACACCTCGAGAAAAAGTGTTTTGATAGTTTAATGACACTCAAACAGGCATGCTCCTCGGAATGCCAAGGAGCGCAAGATGCGTTCAAAGATTCGATGATTCACTGGATTCTGCAATTCACATTACTTATCACATTTCGCTGTGTTCTTCATCGATGCGAGAGCCAAGAGATCCGTTGTTGAAAGTTGTATATTTATTATAACATGTAATATGCCAACCAACATGCATAACATCGTGTGTGTAACAAATATCATAGACACGCC…
AM	AM4	99°5′37.68″	29°39′39.48″	4311	AM0042	Basidiomycota	Agaricomycetes	Agaricales	Cortinariaceae	Cortinarius	Cortinarius cf. myrtilliphilus	1	NE	TACCTGATTTGAGGTCACATTAATGAAAATTTGTCCAAGTCAATGGACTGTTAGAAGCTGAACTGCTTCACGTCAATGGCGTAGATAGTTATCACACCAATGAACGGTCCACAGATTGTTCCGCTAATGCATTTCAGGGGAGCTGACCTGAGAAGGCCAGCAAAAAAAGACCCCCACATCCAACACCCAACAAGCAAAAGCTGAAGAGGTTGATTATATTAATGACACTCAAACAGGCATGCTCCTCGGAATACCAAGGAGCGCAAGGTGCGTTCAAAGATTCGATGATTCACTGAATTCTGCAATTCACATTACTTATCGCATTTCGCTGCGTTCTTCATCGATGCGAGAGCCAAGAGATCCGTTGCTGAAAGTTGTATAAGTTTATAGGCACAAAGG…
AM	AM4	99°5′37.68″	29°39′39.48″	4311	AM0043	Basidiomycota	Agaricomycetes	Agaricales	Amanitaceae	Amanita	Amanita umbrinolutea	2	NE	TACCTGATTTGAGGTCAAGGGGCAGTTAAAAAAGAGAAGCCAGTGCAAACAAATTATCACACTGATGGTCTCAAAGTTAATGCTTTTGAGGAGAGCTGGCTCAAACAGAGACCAGCACAGTGCTCCCAAAGTCCAAAACACCTCGAGAAAAAGTGTTTTGATAGTTTAATGACACTCAAACAGGCATGCTCCTCGGAATGCCAAGGAGCGCAAGATGCGTTCAAAGATTCGATGATTCACTGGATTCTGCAATTCACATTACTTATCACATTTCGCTGTGTTCTTCATCGATGCGAGAGCCAAGAGATCCGTTGTTGAAAGTTGTATATTTATTATAACATGTAATATGCCAACCAACATGCATAACATCGTGTGTGTAACAAATATCATAGACACGCC…
AM	AM4	99°5′37.68″	29°39′39.48″	4311	AM0044	Basidiomycota	Agaricomycetes	Agaricales	Cortinariaceae	Cortinarius	Cortinarius cf. parvannulatus	1	NE	CGGAGACATTATTGAATAAACCTGATGGGTTGTTGCTGGCTCTCTAGGGAGCATGTGCACACCTTGTCATCTTTATATCTCCACCTGTGCACTTTTTGTAGACCTTTCAGGTCTATGTTGCTTCATTTACCCCAATGTATGTTAATAGAATGTTGTGACTATATAATATATACAACTTTCAGCAACGGATCTCTTGGCTCTCGCATCGATGAAGAACGCAGCGAAATGCGATAAGTAATGTGAATTGCAGAATTCAGTGAATCATCGAATCTTTGAACGCACCTTGCGCTCCTTGGTATTCCGAGGAGCATGCCTGTTTGAGTGTCATTAATATATCTATCAACCCACTCTTTGTTGAGTGGTTTGGAT
AM	AM4	99°5′37.68″	29°39′39.48″	4311	AM0045	Basidiomycota	Agaricomycetes	Agaricales	Lycoperdaceae	Lycoperdon	Lycoperdon cf. subcretaceum	4	NE	TGATTTGAGGTCAGAAGTTCATTAAAGTGTTGTCCATAGTGGACGATTAGCAGCTGAACTAGTCAGAGAGCAATCCATCACAGTGTAGATAATTATCACACTAGTGACGGGACTGCAAACGGTTCCGCTAATGCATTTCAGGAGAGCTGACCTTTATTGAATAAAGACCCGCAAACTCCCACATCCAAGCCCCATCACAACTCGCAAAAGCTGGAGGGGTTGAGAATTTAATGACACTCAAACAGGCATGCTCCTCGGAATACCAAGGAGCGCAAGGTGCGTTCAAAGATTCGATGATTCACTGAATTCTGCAATTCACATTACTTATCGCATTTCGCTGCGTTCTTCATCGATGCGAGAGCCAAGAGATCCGTTGCTGAAAGTTGTATATGATTATTA…
AM	AM5	99°58′29.5191″	29°25′9.797″	4532	AM0001	Basidiomycota	Agaricomycetes	Agaricales	Lycoperdaceae	Lycoperdon	Lycoperdon altimontanum	2	NE	CTGCCTCTGACGTCATTGATGGGTTGTAGCTGGCTCTCCGGGGCATGTGCACACTTGTCTTGACTTTATTCGTCCACCTGTGCACCTTTTGTAGTCTTGGGGGTTGAGAGCAAGTCGACTATCGGATGGCTAAGGCCTTTCTGGACGTGAGGATTGCTGAGTGCGAAAGCATACAGCTCTTCTTAAATGACTTGTAATACCTCTCCCTCGAGTACTATGTATTCATATACCACATAGTATGTTGTAGAATGTGATCAATGGGCCTATGTGCCTATAATAATGATATACAACTTTCAGCAACGGATCTCTTGGCTCTCGCATCGATGAAGAACGCAGCGAAATGCGATAAGTAATGTGAATTGCAGAATTCAGTGAATCATCGAATCTTTGAACGCACCT…
AM	AM5	99°58′29.5191″	29°25′9.797″	4532	AM0002	Basidiomycota	Agaricomycetes	Agaricales	incertae sedis	Cystoderma	Cystoderma sp1	2	NE
AM	AM5	99°58′29.5191″	29°25′9.797″	4532	AM0003	Basidiomycota	Agaricomycetes	Agaricales	Amanitaceae	Amanita	Amanita cf. ovoidea	1	NE	CGTAGGTGAACCTGCGGAAGGATCATTATTGAATTAGAAAGAGAAGTAGCTTGAGGGACTGTAGCTGGCCCCATTTGGGGGGGTATGTGCACGTCTCTAGCTATTTTTATTCATCCACTTGTGCACGAATTGTGAACAACCTAGGATTTTGAGAGGCTTTCATCGGACTCTTGTTAATAATGTTGTCTTAGGTGTTCATGTGACTTTTATTTAAATACATAATGTGTGTATGGAATGTAGAATGCTAAAAAGTAAAGAGAAAATACAACTTTCAACAATGGATCTCTTGGCTCTCGCATCGATGAAGAACGCAGCGAAATGCGATAAGTAATGTGAATTGCAGAATTCAGTGAATCATCGAATCTTTGAACGCATCTTGTGCTCCTTAGTACTCTGAGG…
AM	AM5	99°58′29.5191″	29°25′9.797″	4532	AM0004	Basidiomycota	Agaricomycetes	Agaricales	Amanitaceae	Amanita	Amanita cf. vaginata	1	NE	CTGATTTGAGGTCAAGGGGGCATATTTTAATAAGCAGAGACACACTCAGTCAGTGTAAACAAAGTTATCACACTGATGGTCTCCATAGCTAATGCTTTTGAGGAGAGCTGGCTCAAACGGACCAGCAAAATACTCCCAAAGTCCAAAGCACCTCAAGAGAGGTGATTTGATAGTTTAATGACACTCAAACAGGCATGCTCCTCGGAATGCCAAGGAGCGCAAGATGCGTTCAAAGATTCGATGATTCACTGGATTCTGCAATTCACATTACTTATCACATTTCGCTGTGTTCTTCATCGATGCGAGAGCCAAGAGATCCGTTGTTGAAAGTTGTATATATCATATACATATGTAATATGCCAACCAATATGCAAAACATCATGCGTGTGTGTAACCATA…
AM	AM5	99°58′29.5191″	29°25′9.797″	4532	AM0005	Basidiomycota	Agaricomycetes	Russulales	Russulaceae	Russula	Russula odorata	1	DD	GGGTTCAGCCTCCCGCCATAGATGGCGACGACCGAAGCACCATCGTTGTCCCATGGGGACAGTTAGGAGCGGAGAAAACAATGCCAAATCCAAAACGTAGAAGCATCTTATCACGTCAAGGACCAGCAAAGCGGACCCCACTGATTCATTTGAGAGGAGCTCGCTTTCAAAGGCAAAAGCGAGCATTGAACCTCCAAGTCCAAAAGTCCTGTTCCGATCAAAGAAAAGGATTTTGAGAATTTCACGACACTCAAACGGGTGTGCCCCTCGGAATGCCAAGGGGCGCAAGGTGCGTTCAAAGATTCGATGATTCACTGAATTCTGCAATTCACATTACGTATCGCATTTCGCTGCGTTCTTCATCGATGCGAGAGCCAAGAGATCCGTTGTTGAAAGTTG…
AM	AM6	99°58′30.5126″	29°25′9.3409″	4522	AM0008	Basidiomycota	Agaricomycetes	Agaricales	Lycoperdaceae	Bovista	Bovista graveolens	31	NE	GGCTATGATGTCTTGATGGGTTGTAGCTGGCTCTTCGGGGCATGTGCACGCCTGTCTTGACTTTATTCATCCACCTGTGCACTTTTTGTAGTCTTGGAGGTTGAGAGCGGTCGACTATCGGATAGCTGTTATGGCCTTTCCGGATGTGAGGAATTGCTGAGTGCAAAAGCATACAGCTCTTCTCAAAACGACTTGCAATACCTCTCCTTCAAGTACTATGTATTCATATACCACATAGTATGTTGTAGAATGTGATCAATGGGCTTATGTGCCTATAATAATCATATACAACTTTCAGCAACGGATCTCTTGGCTCTCGCATCGATGAAGAACGCAGCGAAATGCGATAAGTAATGTGAATTGCAGAATTCAGTGAATCATCGAATCTTTGAACGCACC…
AM	AM6	99°58′30.5126″	29°25′9.3409″	4522	AM0009	Basidiomycota	Agaricomycetes	Agaricales	Lycoperdaceae	Lycoperdon	Lycoperdon altimontanum	2	NE	GGGCCTCTGACGTCTTGATGGGTTGTAGCTGGCTCTCCGGGGCATGTGCACACTTGTCTTGACTTTATTCGTCCACCTGTGCACCTTTTGTAGTCTTGGGGGTTGAGAGCAAGTCGACTATCGGATGGCTAAGGCCTTTCCGGACGTGAGGATTGCTGAGTGCGAAAGCATACAGCTCTTCTTAAATGACTTGTAATACCTCTCCCTCGAGTACTATGTATTCATATACCACATAGTATGTTGTAGAATGTGATCAATGGGCCTATGTGCCTATAATAATGATATACAACTTTCAGCAACGGATCTCTTGGCTCTCGCATCGATGAAGAACGCAGCGAAATGCGATAAGTAATGTGAATTGCAGAATTCAGTGAATCATCGAATCTTTGAACGCACCTT…
AM	AM6	99°58′30.5126″	29°25′9.3409″	4522	AM0010	Basidiomycota	Agaricomycetes	Agaricales	Lycoperdaceae	Lycoperdon	Lycoperdon altimontanum	2	NE	GCCTCTGACGTCATTGATGGGTTGTAGCTGGCTCTCCGGGGCATGTGCACACTTGTCTTGACTTTATTCGTCCACCTGTGCACCTTTTGTAGTCTTGGGGGTTGAGAGCAAGTCGACTATCGGATGGCTAAGGCCTTTCTGGACGTGAGGATTGCTGAGTGCGAAAGCATACAGCTCTTCTTAAATGACTTGTAATACCTCTCCCTCGAGTACTATGTATTCATATACCACATAGTATGTTGTAGAATGTGATCAATGGGCCTATGTGCCTATAATAATGATATACAACTTTCAGCAACGGATCTCTTGGCTCTCGCATCGATGAAGAACGCAGCGAAATGCGATAAGTAATGTGAATTGCAGAATTCAGTGAATCATCGAATCTTTGAACGCACCTTG…
AM	AM6	99°58′30.5126″	29°25′9.3409″	4522	AM0011	Basidiomycota	Agaricomycetes	Russulales	Russulaceae	Russula	Russula cf. emetica	1	NE	GGTCAGGTTTGTTTCGTGGGTCAAGCCTCCCACCGAAAAATCGGCGGCGACCGGAACACCATCGTTGTCAATGAGACGGTTGGAAGCAGGTGTACAGCGCCAAAAATCCAAGACGTAGAAACAACTTATCACGCCAAGGACCGACAATGCAGACCCCACTAATACATTTGGGAGGAGCTCGCTTCAAGGTGAAGCCAGCAAAAAGGCCTCCAAGTCCAAAATCCTCTCCGCGGTCGAAAATGACCAAAAGAAAGGGTTTTGAGAATTTCACGACACTCAAACGGGTGTGCCCCTCGGAATGCCAAGGGGCGCAAGGTGCGTTCAAAGATTCGATGATTCACTGAATTCTGCAATTCACATTACGTATCGCATTTCGCTGCGTTCTTCATCGATGCGAGA…
AM	AM6	99°58′30.5126″	29°25′9.3409″	4522	AM0012	Basidiomycota	Agaricomycetes	Agaricales	Lycoperdaceae	Lycoperdon	Lycoperdon cf. altimontanum	1	NE	GCGGCATTGATTCTTGATGGGTTGTAGCTGGCTCTCCGGGGCATGTGCACACTTGTCTTGACTTTATTCGTCCACCTGTGCACCTTTTGTAGTCTTGGGGGTTGAGAGCAAGTCGACTATCGGATGGCTAAGGCCTTTCCGGACGTGAGGATTGCTGAGTGCGAAAGCATACAGCTCTTCTTAAATGACTTGTAATACCTCTCCCTCGAGTACTATGTATTCATATACCACATAGTATGTTGTAGAATGTGATCAATGGGCCTATGTGCCTATAATAATGATATACAACTTTCAGCAACGGATCTCTTGGCTCTCGCATCGATGAAGAACGCAGCGAAATGCGATAAGTAATGTGAATTGCAGAATTCAGTGAATCATCGAATCTTTGAACGCACCTTG…
AM	AM6	99°58′30.5126″	29°25′9.3409″	4522	AM0013	Basidiomycota	Agaricomycetes	Agaricales	Lycoperdaceae	Lycoperdon	Lycoperdon cf. decipiens	2	NE	GTGCTTTTGATTTCTTGATGGGTTGTAGCTGGCTCTCAGGAGCATGTGCACACTTGTCTTGACTTTATTCGTCCACCTGTGCACCTTTTGTAGTCTTGGGGGTTGAGAGCGGTCGACTATCGGATGGCTATGGCCTTTCCGGACGTGAGGATTGCTGAGTGCGAAAGCATACAGCTCTTCTCAAATGACTTGCAAAACCTCTCCCTCGAGTACTATGTATTCATATACCACATAGTATGTTGTAGAATGTGATCAATGGGCCTATGTGCCTATAATAATGAAATACAACTTTCAGCAACGGATCTCTTGGCTCTCGCATCGATGAAGAACGCAGCGAAATGCGATAAGTAATGTGAATTGCAGAATTCAGTGAATCATCGAATCTTTGAACGCACCTTG…
AM	AM7	99°58′32.6669″	29°25′7.8951″	4518	AM0006	Basidiomycota	Agaricomycetes	Agaricales	Agaricaceae	Agaricus	Agaricus globosporus	1	NE	GGTTTACGATATGTTTCTAATGGGTTGTAGCTGGCTCTATAGAGCATGTGCACGCCTGTTTGGACTTCATTTTCATCCACCTGTGCACTTATTGTAGTCTTTGGTTGGGTATCGAGGAAGTGGTCAGCCTATCAGCATTTGCTGGATGTGAGGACTTGCAGTGTGAAAGCTTTGCTGTCCTTTACTTGACCCCGGAGTCGTTTTCTCGCCAGAGTCTATGTCATTCATTATACCCTGTCGAATGTCTTTGAATGTCTTTACATGGGCTTCCATGCCTATGAAAATCATAATACAACTTTCAGCAACGGATCTCTTGGCTCTCGCATCGATGAAGAACGCAGCGAAATGCGATAAGTAATGTGAATTGCAGAATTCAGTGAATCATCGAATCTTTGAACG…
AM	AM7	99°58′32.6669″	29°25′7.8951″	4518	AM0007	Basidiomycota	Agaricomycetes	Russulales	Russulaceae	Russula	Russula odorata	1	DD	CCGCCATAGATGGCGACGACCGAAGCACCATCGTTGTCCCATGGGGACAGTTAGGAGCGGAGAAAACAATGCCAAATCCAAAACGTAGAAGCATCTTATCACGTCAAGGACCAGCAAAGCGGACCCCACTGATTCATTTGAGAGGAGCTCACTTTCAAAGGCGAAAGCAAGCATTGAACCTCCAAGTCCAAAAGTCCTATTCCGATCAAAGAAAAGGATTTTGAGAATTTCACGACACTCAAACGGGTGTGCCCCTCGGAATGCCAAGGGGCGCAAGGTGCGTTCAAAGATTCGATGATTCACTGAATTCTGCAATTCACATTACGTATCGCATTTCGCTGCGTTCTTCATCGATGCGAGAGCCAAGAGATCCGTTGTTGAAAGTTGTATTGATTGCGT…
Jun	Jun1	99°6′45.94″	29°39′26.76″	4421	Jun0019	Basidiomycota	Agaricomycetes	Agaricales	Entolomataceae	Entoloma	Entoloma cf. griseocyaneum	2	NE	TGATTTGAGGTCAATGATTCAAAAGCATTTGTTGTCCTGAGACGATTGTAAAGCTTGATCTGGTTTCCAAAATGGAATCCGCCAGGTCTCATTTATTGATATAGATAATTATCATATCAAACATGATTTAGCGATGATCCTGCTAATACATTTAAGAAGAGCCGACTCGATATAGCCAGCAAACTCCCATAATCCAAAGCCTGACTAGCTTCTTAATAAAAAGCTCGAAAGGATGAGGGATTTCATGACACTCAAACAGGCATGCTCCTCGGAATACCAAGGAGCGCAAGGTGCGTTCAAAGATTCGATGATTCACTGAATTCTGCAATTCACATTACTTATCGCATTTCGCTGCGTTCTTCATCGATGCGAGAGCCAAGAGATCCGTTGTTGAAAGTT…
Jun	Jun1	99°6′45.94″	29°39′26.76″	4421	Jun0020	Basidiomycota	Agaricomycetes	Agaricales	Hygrophoraceae	Hygrocybe	Hygrocybe cf. cuspidata	1	NE	TCGTAACAAGGTTTCCGTAGGTGAACCTGCGGAAGGATCATTACTGAAGTGATTTGGGGATGTTGCTGGCCTCTCTCGGGAGGCAATGTGCACTCTCCAAAACAATTCACAATTTCCATCACACCCCTTGTGCACATCCTGTAGGGCAATGTCACCCCTCTCAAAGTGGAGGGGCTGTTGTCCTATGTATTCTCTCATCTAACACATTTTGAATGGTGCTCTTGGATGCATCTTGTGGATTATTTGTAACAAAGTAATCATATAAAACAACTTTCAACAATGGATCTCTTGGCTCTCGCATCGATGAAGAACGCAGCGAAATGCGATACGTAATGTGAATTGCAGAATTCCGTGAATCATCGAATCTTTGAACGCACCTTGCGCCTCTTGGTATTCCGA…
Jun	Jun1	99°6′45.94″	29°39′26.76″	4421	Jun0021	Basidiomycota	Agaricomycetes	Agaricales	Lyophyllaceae	Lyophyllum	Lyophyllum turcicum	1	NE	TGCGGAGGATCATTATTGAATAAACTTGGTTGGGTTGCTGCTGGCTCTTCGGAGCATGTGCACGCCTAGCACCATTTTTACCACCTGTGCACCTTTTGTAGACATGGAACATCTCTCGAGGAAACTCGGTTTGAGGGGCCTGCTGTGCAAAAAGCCAGCTTTCCCTTGTGTTCCTAGTTTACGTCTTCATATACACCCCATGAATGTGACACAATGTGATTAAATTGTGCTTTGTGCCTTTATAAATCAAATACAACTTTCAACAACGGATCTCTTGGGTCTCTCATCTATGAAAAAAACACCGAAATGCGATAAAAAATGTGAATTGCGCAAATCACTGAATCATCTAATCTTTGAACGCACCTTGCGCTCCTTGTGATTC
Jun	Jun1	99°6′45.94″	29°39′26.76″	4421	Jun0022	Basidiomycota	Agaricomycetes	Gomphales	Gomphaceae	Phaeoclavulina	Phaeoclavulina abietina	5	LC	CATTAGAGAGCACAGGAGGGGCTGTCGCCGTCGGGCGTCTCGTCCGACGCGCACGCCCCTTCACTTCAAATCCCACAAACACTTTTGTGCACCATAGGTCTCGTGCCCTCCATGAAGGAGCCGCCTCGCGAGAGCGGGGCTGGGGCCGGGCGCCTCTTCCATTACATCCTGTCTTATGCACGTGTATCGCTTCGGCGAATTGAACAATACAACTTTCAACAACGGATCTCTTGGCTTTCGCATCGATGAAGGACGCCGCGAAAGTGCGAAACGTAATGTGAATTGCAGAATTCAGTGAATCATCGAATCTTTGAACGCATCTTGCGCCCCTTGGTATTCCGAGGGGCATGCCTGTTTGAGTGTCGTGAACTTCCATCGACCCTGGACTTTGTAATGAGG…
Jun	Jun1	99°6′45.94″	29°39′26.76″	4421	Jun0023	Basidiomycota	Agaricomycetes	Agaricales	Inocybaceae	Inocybe	Inocybe cf. pusio	2	NE	CATTATCGTATAAACTTGAAGCAGGCTGTTGCTGGCCCCTCGTGGCGTGTGCACGCTTGTCTCATCTTTGTCATTTCTCCAACTTTGTGCACATCTTGTAGATCCTGGATTGGGGAGCCTATTGTGAACTCGCGTTCGAGTCGGGACTGCTGTAGCTTTTTCTTCGGAAAGGCCGGCTTTTCCTTGCATCTTTTTTTCCAGGTCTATGTCGTTTTTCACAACCTCTTGAATACGTTTAGAATGTGTTGGAATATATATAATATATACAACTTTCAGCAACGGATCTCTTGGCTCTCGCATCGATGAAGAACGCAGCGAAATGCGATAAGTAATGTGAATTGCAGAATTCAGTGAATCATCGAATCTTTGAACGCATCTTGCGCTCCTTGGTATTCCGAG…
Jun	Jun1	99°6′45.94″	29°39′26.76″	4421	Jun0024	Basidiomycota	Agaricomycetes	Agaricales	Lycoperdaceae	Bovista	Bovista cf. aestivalis	2	NE	TACCTGATTTGAGGTCAGAAGTTCATTAAATGTTGTCCAAGGGACGATTAGCAGCTGAACTAGTCAGAGAGCAATCATCACAGTGTAGATAATTATCACACTAGTGACGGGACTGCAAACGGTTCCGCTAATGCATTTCAGGAGAGCTGACCTTTTAATAAAGGCCCGCAAACCCCCATATCCAAGCCCTTCACAGCTCGCAAAAGCTGAAAGGGTTGAGAATTTAATGACACTCAAACAGGCATGCTCCTCGGAATACCAAGGAGCGCAAGGTGCGTTCAAAGATTCGATGATTCACTGAATTCTGCAATTCACATTACTTATCGCATTTCGCTGCGTTCTTCATCGATGCGAGAGCCAAGAGATCCGTTGCTGAAAGTTGTATATGATTATTATAGG…
Jun	Jun1	99°6′45.94″	29°39′26.76″	4421	Jun0025	Basidiomycota	Agaricomycetes	Agaricales	Hygrophoraceae	Hygrocybe	Hygrocybe mucronella	4	DD	TGCGGAGATCATTACTGAACACTCGGGGATGCTGCTGGCCTTTTTCAACAGGCATGTGCACTCCTTGAATATTCTGACCTTATCACACCTGTGCACTTTTTGTAGGCTCGAGATCATCGGCCTATGTATTCTTTTCTTCACAAACTCTGAATGTCCTAGAATGTCTTGTGCAAAAAGTTAAATAAACACAACTTTCAACAATGGATCTCTTGGCTCTCGCATCGATGAAGAACGCAGCGAAATGCGATACGTAATGTGAATTGCAGAATTCCGTGAATCATTGAATCTTTGAACGCACCTTGCGCCCCTTGGTATTCTGAGGGGCATGCCTGTTTGAGTGTAATTGAACTCTCAACTTGACTGGAGTCTTTTTTTGATTCGAGTCATGCTTGGAATTGG…
Jun	Jun2	99°6′45.94″	29°39′26.76″	4421	Jun0001	Ascomycota	Pezizomycetes	Rhytismatales	Cudoniaceae	Spathularia	Spathularia flavida	3	LC	ATTAAAGAATGTAGGCCTCACAGCCGTATTCTCACCCTTTGTATACCAATACCGCGTTGCCTTGGCAGGCTGTTACAGGCCTGCCAGTGGATCATAAACCCTAGAATCTCTGCTGTCTGAGTACTATATAATAGTTAAAACTTTCAACAACGGATCTCTTGGTTCTGGCATCGATGAAGAACGCAGCGAAATGCGATAAGTAATGTGAATTGCAGAATTCAGTGAATCATCGAATCTTTGAACGCACATTGCGCCCTCTGGTATTCCAGGGGGCATGCCTGTTCGAGCGTCATTACAACCCTCACGCCTTGCGTGGTCTTGGGCTCGCCCTGTAGGGCCTGCCTCAAAGTCAGTGGCGGCACCGTCTGACCCCTAAGCGTAGTAACATCACCTCGCTTC…
Jun	Jun2	99°6′45.94″	29°39′26.76″	4421	Jun0002	Basidiomycota	Agaricomycetes	Agaricales	Entolomataceae	Entoloma	Entoloma cf. fuscosquamosum	2	NE	TGCGGACGATCATTAATGAGTAAACTGGGTTTAGACTGTTGCTGGCTCCCCGGGGCAATGTGCACGCCTATTCCTATTTTTACAACCACCTGTGCACTCTATGTAGATCTGAATAACTTTCGAGGTAAAACTCGGTTTGAGAAATTGCTGTGTACATCAATGTTCCCAGCTTTTCTTTGTTTTCAGGTCTATGTTTTATTATACTCCATACAAAGTATTTGAATGTAAAAGCTGTACATGCGTGTACAAATATATCTTACAACTTTCAACAACGGATCTCTTGGCTCTCGCATCGATGAAGAACGCAGCGAAATGCGATAAGTAATGTGAATTGCAGAATTCAGTGAATCATCGAATCTTTGAACGCACCTTGCGCTCCTTGGTATTCCGAGGAGCATG…
Jun	Jun2	99°6′45.94″	29°39′26.76″	4421	Jun0003	Basidiomycota	Agaricomycetes	Agaricales	incertae sedis	Clitocybe	Clitocybe cf. ditopa	3	NE	TACCTGATTTGAGGTCAAAATGTCAAGAATTGTCCAAAGGGACGATTAGAAGCCAAACCCCCAAATGAAGCTGCTTCTCAATGGAGTAGATAATTATCACACCAGAGATGGGCAACAAAGGTCTTGCTAATATATTTAAGGAGAGCTGACTTCTTTGGGAAGCCCGCAACCCCCACATCCAAGCCTGACCAATTAATAAAAACTGGAAAGGTTGAGAATTTAATGACACTCAAACAGGCATGCTCCTCGGAATACCAAGGAGCGCAAGGTGCGTTCAAAGATTCGATGATTCACTGAATTCTGCAATTCACATTACTTATCGCATTTCGCTGCGTTCTTCATCGATGCGAGAACCAAGAGATCCGTTGTTGAAAGTTGTATTTAATATTAAAGGCACTA…
Jun	Jun2	99°6′45.94″	29°39′26.76″	4421	Jun0004	Basidiomycota	Agaricomycetes	Agaricales	Hygrophoraceae	Hygrocybe	Hygrocybe cf. cuspidata	5	NE	TAACAAGGTTTCCGTAGGTGAACCTGCGGAAGGATCATTACTGAAGTGATTTGGGGATGTTGCTGGCCTCTCTCGGGAGGCAATGTGCACTCTCCAAAACAATTCACAATTTCCATCACACCCCTTGTGCACATCCTGTAGGGCAATGTCACCCCTCTCAAAGTGGAGGGGCTGTTGTCCTATGTATTCTCTCATCTAACACATTTTGAATGGTGCTCTTGGATGCATCTTGTGGATTATTTGTAACAAAGTAATCATATAAAACAACTTTCAACAATGGATCTCTTGGCTCTCGCATCGATGAAGAACGCAGCGAAATGCGATACGTAATGTGAATTGCAGAATTCCGTGAATCATCGAATCTTTGAACGCACCTTGCGCCTCTTGGTATTCCGAGGG…
Jun	Jun2	99°6′45.94″	29°39′26.76″	4421	Jun0005	Basidiomycota	Agaricomycetes	Agaricales	Hygrophoraceae	Cuphophyllus	Cuphophyllus cf. borealis	3	NE	TACCTGATTTGAGGTCAAAATGTCAATTAAGTATTGTCCTCTGAAAAGGACGGTTTGAAGCTGAAGTTCCCATTGTATAGCTGCTTCACGGCGATGGCGTAGATAATTATCACACCAAAGGCGGTCCACAAGGGTTTTCCGCTAATGCATTTAAGGGGAGCCGACTTGAAAAGCCCGCACAACCCCCACAATCCAAACCTCATTCAACAAAAGCTAAATGACGTTGAGAATTTAATGACACTCAAACAGGCATGCTCCTCGGAATACCAAGGAGCGCAAGGTGCGTTCAAAGATTCGATGATTCACTGAATTCTGCAATTCACATTACTTATCGCATTTCGCTGCGTTCTTCATCGATGCGAGAGCCAAGAGATCCGTTGTTGAAAGTTGTATATTTTT…
Jun	Jun2	99°6′45.94″	29°39′26.76″	4421	Jun0006	Basidiomycota	Agaricomycetes	Agaricales	Hygrophoraceae	Hygrocybe	Hygrocybe cf. cuspidata	5	NE	GTAACAAGGTTTCCGTAGGTGAACCTGCGGAAGGATCATTACTGAAGTGATTTGGGGATGTTGCTGGCCTCTCTCGGGAGGCAATGTGCACTCTCCAAAACAATTCACAATTTCCATCACACCCCTTGTGCACATCCTGTAGGGCAATGTCACCCCTCTCAAAGTGGAGGGGCTGTTGTCCTATGTATTCTCTCATCTAACACATTTTGAATGGTGCTCTTGGATGCATCTTGTGGATTATTTGTAACAAAGTAATCATATAAAACAACTTTCAACAATGGATCTCTTGGCTCTCGCATCGATGAAGAACGCAGCGAAATGCGATACGTAATGTGAATTGCAGAATTCCGTGAATCATCGAATCTTTGAACGCACCTTGCGCCTCTTGGTATTCCGAGG…
Jun	Jun2	99°6′45.94″	29°39′26.76″	4421	Jun0007	Basidiomycota	Agaricomycetes	Agaricales	incertae sedis	Floccularia	Floccularia cf. luteovirens	2	NE	TACCTGATTTGAGGTCAATTGTCAAAGATTGTCCAAGTTAATGGACTGTTATAAGCTGAAACCTATTCATGTCTAGTCAATAGCGTAGATAATTATCACACCATTAGACGGTCCGACAAAGGTTCGACTAATAAATTTAAAGGGAGCTGACTTCCAAGAAGCCTGCAAGACCCCTCACATCCAAGCCTAACCGATAATAAAAATTATGGAAAGGTTGATAATTTAATGACACTCAAACAGGCATGCTCCTCGGAATACCAAGGAGCGCAAGGTGCGTTCAAAGATTCGATGATTCACTGAATTCTGCAATTCACATTACTTATCGCATTTCGCTGCGTTCTTCATCGATGCGAGAGCCAAGAGATCCGTTGCTGAAAGTTGTATATTGTTTTATAGGCA…
Jun	Jun2	99°6′45.94″	29°39′26.76″	4421	Jun0008	Basidiomycota	Agaricomycetes	Agaricales	Tricholomataceae	Tricholoma	Tricholoma sp1	1	NE
Jun	Jun2	99°6′45.94″	29°39′26.76″	4421	Jun0009	Basidiomycota	Agaricomycetes	Agaricales	Hygrophoraceae	Hygrocybe	Hygrocybe cf. cuspidata	2	NE	TCGTAACAAGGTTTCCGTAGGTGAACCTGCGGAAGGATCATTACTGAAGTGATTTGGGGATGTTGCTGGCCTCTCTCGGGAGGCAATGTGCACTCTCCAAAACAATTCACAATTTCCATCACACCCCTTGTGCACATCCTGTAGGGCAATGTCACCCCTCTCAAAGTGGAGGGGCTGTTGTCCTATGTATTCTCTCATCTAACACATTTTGAATGGTGCTCTTGGATGCATCTTGTGGATTATTTGTAACAAAGTAATCATATAAAACAACTTTCAACAATGGATCTCTTGGCTCTCGCATCGATGAAGAACGCAGCGAAATGCGATACGTAATGTGAATTGCAGAATTCCGTGAATCATCGAATCTTTGAACGCACCTTGCGCCTCTTGGTATTCCGA…
Jun	Jun2	99°6′45.94″	29°39′26.76″	4421	Jun0010	Basidiomycota	Agaricomycetes	Agaricales	Hygrophoraceae	Hygrocybe	Hygrocybe cf. cuspidata	4	NE	TAACAAGGTTTCCGTAGGTGAACCTGCGGAAGGATCATTACTGAAGTGATTTGGGGATGTTGCTGGCCTCTCTCGGGAGGCAATGTGCACTCTCCAAAACAATTCACAATTTCCATCACACCCCTTGTGCACATCCTGTAGGGCAATGTCACCCCTCTCAAAGTGGAGGGGCTGTTGTCCTATGTATTCTCTCATCTAACACATTTTGAATGGTGCTCTTGGATGCATCTTGTGGATTATTTGTAACAAAGTAATCATATAAAACAACTTTCAACAATGGATCTCTTGGCTCTCGCATCGATGAAGAACGCAGCGAAATGCGATACGTAATGTGAATTGCAGAATTCCGTGAATCATCGAATCTTTGAACGCACCTTGCGCCTCTTGGTATTCCGAGGG…
Jun	Jun2	99°6′45.94″	29°39′26.76″	4421	Jun0011	Basidiomycota	Agaricomycetes	Agaricales	Entolomataceae	Entoloma	Entoloma cf. fuscosquamosum	1	NE	TACCTGATTTGAGGTCAATGAGTCAAATTGTCCGGAGACAGCTGTAAGCCTGATCCTTTTCCTTGGAAGGAAAATGCTGAGTATCGTCGATGATATAGATAATTATCATATCAAAGATGATTCAACGATGATCTTGCTAATACATTTAAGGAGAGCTGACTTCAAATGAGCCAACAAACTCCCAAAATCCAAGCCTTCCTAGCTTTTCAAAGAAAAGCTTGAAAGGTTGAGAATTTCATGACACTCAAACAGGCATGCTCCTCGGAATACCAAGGAGCGCAAGGTGCGTTCAAAGATTCGATGATTCACTGAATTCTGCAATTCACATTACTTATCGCATTTCGCTGCGTTCTTCATCGATGCGAGAGCCAAGAGATCCGTTGTTGAAAGTTGTAAGAT…
Jun	Jun2	99°6′45.94″	29°39′26.76″	4421	Jun0012	Basidiomycota	Agaricomycetes	Agaricales	Lycoperdaceae	Lycoperdon	Lycoperdon cf. ericaeum	1	NE	TACCTGATTTGAGGTCAGAAGTTCATTAAGTGTTGTCCATAGTGGACGATTAGCAGCTGAACTAGTCAGAGAGCAATCATCACAGTGTAGATAATTATCACACTAGTGACGGGACTGCAAACGGTTCCGCTAATGCATTTCAGGAGAGCTGACCTTTATTGATAAAGACCCGCAAGCTCCCATATCCAAGCCCCATCACAACTCGCAAAAGCTGGAGGGGTTGAGAATTTAATGACACTCAAACAGGCATGCTCCTCGGAATACCAAGGAGCGCAAGGTGCGTTCAAAGATTCGATGATTCACTGAATTCTGCAATTCACATTACTTATCGCATTTCGCTGCGTTCTTCATCGATGCGAGAGCCAAGAGATCCGTTGCTGAAAGTTGTATATGATTATC…
Jun	Jun2	99°6′45.94″	29°39′26.76″	4421	Jun0013	Basidiomycota	Agaricomycetes	Agaricales	Marasmiaceae	Marasmius	Marasmius cf. oreades	3	NE	GAGGTCAAATAATCAAGAGTTGTCCAGTGACTTAGGACGGTTCGAAGCGAATACTATATTACCCTTTGTAGGTCAATAATAACACCACAAAGAGCTGTAACCACAATTACAATGGCGCAGATAATTATCACACCAATGCGGACTACAAACAGTTTCCACTAATGCATTTGAGAGGAGCCGACTCTGAGGCAAGCCAGCAAAAACCTCCACATCCAAGCCTCAGAAACAAAAAAGCTTTTGAGGTTGAGAATTTAATGACACTCAAACAGGCATGCCTCTCGGAATACCAAGAGGCGCAAGGTGCGTTCAAAGATTCGATGATTCACTGAATTCTGCAATTCACATTACTTATCGCATTTCGCTGCGTTCTTCATCGATGCGAGAGCCAAGAGATCCGTT…
Jun	Jun2	99°6′45.94″	29°39′26.76″	4421	Jun0014	Basidiomycota	Agaricomycetes	Agaricales	Hygrophoraceae	Cuphophyllus	Cuphophyllus cf. pratensis	1	NE	AATTGGGGGGGATACATTTCACACAGGAAACAGCTATGACCATGATTACGCCAAGCTTGGTACCGAGCTCGGATcCACTAGTAACGGCCGCCAGTGTGCTGGAATTGCCCTTTCCTCCGCTTATTGATATGCTTAAGTTCAGCGGGTAGTCCTAcCTGATTTGAGGTCAGGTTAAAAAGTGTTTTTATCCTTGGAAGGACAATAAACAGATTAGAAGCTGAACCATGACTTTTTGATCGACTGGAATGGCGCAGATAATTTATCACACCAGAAACCAAGTCAATGCAAAGGTTCTGCTAATGCATTTAAGAGGAGCTGACTTTGATCAAGCCTGCAACACCTCCACCATCCAAATCCGCCCCTTCAGAAAAACTGAAGAGGGGGTTGAGAATTTAATGA…
Jun	Jun2	99°6′45.94″	29°39′26.76″	4421	Jun0015	Basidiomycota	Agaricomycetes	Russulales	Russulaceae	Russula	Russula brevipes	2	LC	GATTTGAGGTCAAGGTTTCATGGGTCGAAAAGCTTCCCACCCTGTGAAGGGCGATCGGCTCGAACGATGTCCCTGATGGGACGGTTAGAAGCAGGTCCTTCCCGAGCAAAACCCAAGACGTAGAAACATCTTATCAACGTCGAGGATCTAGCAAAGCGGATCCCACTGATAGATTTAAGAGGAGCTGGCTTCAGAGGAGGCCAGCAGAAAACCTCCAAATTCCAAGCCTACTTGGTTCGGTAAAACCAAGCAGGTTGAGGATGTTCACGACACTCAAACGGGTGTGCCCCTCGGAATGCCAAGGGGCGCAAGGTGCGTTCAAAGATTCGATGATTCACTGAATTCTGCAATTCACATTACGTATCGCATTTCGCTGCGTTCTTCATCGATGCGAGAGCC…
Jun	Jun2	99°6′45.94″	29°39′26.76″	4421	Jun0016	Basidiomycota	Agaricomycetes	Agaricales	Hygrophoraceae	Cuphophyllus	Cuphophyllus cf. borealis	8	NE	TACCTGATTTGAGGTCAAATGTCAATTAAGTATTGTCCTCTGAAAAGGACGGTTTGAAGCTGAAGTTCCCATTGTATAGCTGCTTCACGGCGATGGCGTAGATAATTATCACACCAAAGGCGGTCCACAAGGGTTTTCCGCTAATGCATTTAAGGGGAGCCGACTTGAAAAGCCCGCACAACCCCCACAATCCAAACCTCATTCAACAAAAGCTAAATGACGTTGAGAATTTAATGACACTCAAACAGGCATGCTCCTCGGAATACCAAGGAGCGCAAGGTGCGTTCAAAGATTCGATGATTCACTGAATTCTGCAATTCACATTACTTATCGCATTTCGCTGCGTTCTTCATCGATGCGAGAGCCAAGAGATCCGTTGTTGAAAGTTGTATATTTTTA…
Jun	Jun2	99°6′45.94″	29°39′26.76″	4421	Jun0017	Ascomycota	Geoglossomycetes	Geoglossales	Geoglossaceae	Geoglossum	Geoglossum cf. heuflerianum	11	NE	TACCTGATCCGAGGTCAACTTGATTATTTTGTTGGCAGGGCCCTTCTCAAAGAGGTTCTCCAAAGCGAGTCAGTCTGCTACGCTTGAGTCTTTTTAAGGCACTGCACATTGACTTTCAGGCACGTCACTACCTGTACACTGTACAGGGGAGACGAAAAACCCAGTACCAAGCTAGGCTTGAGGTTTGATCATGACGCTCGAACAGGCATGCCCCTCGGAATACCAAGGGGCGCAATGTGCGTTCAAAGATTCGATGATTCACTGAATTCTGCAATTCACATTACTTATCGCATTTCGCTGCGTTCTTCATCGATGCGGGAACCAAGAGATCCGTTGTTGAAAGTTTTGATTATTACTTTTTTATAACTCAGACAACAATCGTTACTAAGATTTTGGTTG…
Jun	Jun2	99°6′45.94″	29°39′26.76″	4421	Jun0018	Basidiomycota	Agaricomycetes	Agaricales	incertae sedis	Clitocybe	Clitocybe cf. ditopa	1	NE	TACCTGATTTGAGGTCAAATGTCAAGAATTGTCCAAAGGGACGATTAGAAGCCAAACCCCCAAATGAAGCTGCTTCTCAATGGAGTAGATAATTATCACACCAGAGATGGGCAACAAAGGTCTTGCTAATATATTTAAGGAGAGCTGACTTCTTTGGGAAGCCCGCAACCCCCACATCCAAGCCTGACCAATTAATAAAAACTGGAAAGGTTGAGAATTTAATGACACTCAAACAGGCATGCTCCTCGGAATACCAAGGAGCGCAAGGTGCGTTCAAAGATTCGATGATTCACTGAATTCTGCAATTCACATTACTTATCGCATTTCGCTGCGTTCTTCATCGATGCGAGAACCAAGAGATCCGTTGTTGAAAGTTGTATTTAATATTAAAGGCACTAA…
Jun	Jun3	99°6′45.94″	29°39′26.76″	4421	Jun0026	Basidiomycota	Agaricomycetes	Agaricales	Hymenogastraceae	Hebeloma	Hebeloma crustuliniforme	1	LC	TACCTGATTTGAGGTCAATTGTCATGTATTGTCTGAATGAACAGACAGTTAGAAGCAGTGCAAACCCATATGATTGCAGATGTCCACGGCGTAGATAATTATCACACCAATAGACAGTCCACGCAGGGGCACCGGCTAATGCATTTAAGGGGAGCTGACCATCTGTAAAGAAGCCAGCAAAATAAGCCCCCATATCCAAGCCTTTATCAACAAAAGCCGATAAAGGTTGAGAATTTAATGACACTCAAACAGGCATGCTCCTCGGAATACCAAGGAGCGCAAGGTGCGTTCAAAGATTCGATGATTCACTGAATTCTGCAATTCACATTACTTATCGCATTTCGCTGCGTTCTTCATCGATGCGAGAGCCAAGAGATCCGTTGCTGAAAGTTGTATAAG…
Jun	Jun3	99°6′45.94″	29°39′26.76″	4421	Jun0027	Basidiomycota	Agaricomycetes	Agaricales	Hygrophoraceae	Hygrocybe	Hygrocybe conica	1	LC	GGAGGATCATTACTGAAGTGATTTGGGGATGTTGCTGGCCTCTTCTCAGAGGCAATGTGCACTCCCTGAACAACTCACAATTTCCATCACACCCTTGTGCACATCTTGTAGGTGCCCTCTCACCTCTTATTGGTCTGGGCATCCTATGTATTCCTTCATCTCACACTTTTCGAATGGTGCTCTTGAACGCATCTTATGGATTATTTGTAAAAAGTAATCACAGAAACAACTTTCAACAATGGATCTCTTGGCTCTCGCATCGATGAAGAACGCAGCGAAATGCGATACGTAATGTGAATTGCAGAATTCCGTGAATCATCGAATCTTTGAACGCACCTTGCGCCTCTTGGTATTCCGAGGGGCATGCCTGTTTGAGTGTCATTGAATCCTCAAAAGGGA…
Jun	Jun3	99°6′45.94″	29°39′26.76″	4421	Jun0028	Basidiomycota	Agaricomycetes	Agaricales	Lycoperdaceae	Bovista	Bovista cf. aestivalis	2	NE	TACCTGATTTGAGGTCAGAAGTTCATTAATGTTGTCCAACAAGGGACTATTAGCAGCTGAACTAGTCAGAGAGCAATCATCACAGTGTAGATAATTATCACACTAGTGACGGGACTGCAAACGGTTCCGCTAATGTATTTCAGGAGAGCCGACCTCTTAATAAAGGCCCGCAAACCCCCATATCCAAGCCCATCACAACTCGCAAAAGCTGGAGGGTTGAGAATTTAATGACACTCAAACAGGCATGCTCCTCGGAATACCAAGGAGCGCAAGGTGCGTTCAAAGATTCGATGATTCACTGAATTCTGCAATTCACATTACTTATCGCATTTCGCTGCGTTCTTCATCGATGCGAGAGCCAAGAGATCCGTTGCTGAAAGTTGTATATGATTATTATAG…
Jun	Jun3	99°6′45.94″	29°39′26.76″	4421	Jun0029	Basidiomycota	Agaricomycetes	Agaricales	Inocybaceae	Inocybe	Inocybe bulbosissima	1	NE	TACCTGATTTGAGGTCAGATTGTCAAATACAAGTAAGGTTTAGAAAGCAGCATTCCAGCAGATGTCTAGGATGTAGATAATTATCACACCTGTAGACAGTTCCACCAAGGTACCGCTAATTAATTTCAGGGGAGCAGACTACAAAAAAAAGCCCACAACAATTTCTCCCCCCAAATCCAAGCCACACTTATCAAAGTCAGTGTGGTTGAGAATTTAATGACACTCAAACAGGCATGCTCCTCAGAATACCAAGGAGCGCAAGATGCGTTCAAAGATTCGATGATTCACTGAATTCTGCAATTCACATTACTTATCGCATTTCGCTGCGTTCTTCATCGATGCGAGAGCCAAGAGATCCATTGCTGAAAGTTGTATATAACTTTATGGGCATCAAAGACC…
Jun	Jun3	99°6′45.94″	29°39′26.76″	4421	Jun0030	Basidiomycota	Agaricomycetes	Agaricales	Hymenogastraceae	Hebeloma	Hebeloma dunense	1	NE	TGCGGAGGATCATTATTGAATGAACTTGGTGTGGTTGTTGCTGGCTCTTTCGGGGGCATGTGCACACCCATCATCCTCATCTCTCCACCTGTGCACCTCTTGTAGATTTGGATTGACTTTCCGAGGCAACTCGGTCGGGAGGACTTGCTGGCATTAGCTGGCTTTCCTTGCATTTCCAAGTCTATGTTTTTCATATACCCCATTGAATGTAACAGAATGTAACATATTGGGCCTTTGTGCCTATAAAAACTTATACAACTTTCAGCAACGGATCTCTTGGCTCTCGCATCGATGAAGAACGCAGCGAAATGCGATAAGTAATGTGAATTGCAGAATTCAGTGAATCATCGAATCTTTGAACGCACCTTGCGCTCCTTGGTATTCCGAGGAGCATGCCTG…
Jun	Jun3	99°6′45.94″	29°39′26.76″	4421	Jun0031	Basidiomycota	Agaricomycetes	Agaricales	Tricholomataceae	Pseudotricholoma	Pseudotricholoma cf. umbrosum	1	NE	TACCTGATTTGAGGTCAAACATCAAAGATTTCAAATAAGCTGAGCTGGAGAAACCCCATACACGTTTACAGCACGATGTAGATAATTATCACACCAATGGCCGATCCACAGAGGGGTTCAAAACTCCAATAAATTTCAGGAGAGCCAACATTCTCGTGAACCTGGCATAATACTCCCAACTATCCAATCTTAAAACACATACATGTATAAGATTGAAAAATTCATGACACTCAAACAGGCATGCTCCTTGGAATACCAAGGAGCGCAAGGTGCGTTCAAAGATTCGATGATTCACTGAATTCTGCAATTCACATTACTTATCGCATTTCGCTGCGTTCTTCATCGATGCGAGAGCCAAGAGATCCGTTGTTGAAAGTTGTACATGTATTTTTATACATT…
PA	PA1	99°21′9.9756″	28°22′37.4987″	3547	PA0016	Basidiomycota	Agaricomycetes	Polyporales	Panaceae	Panus	Panus neostrigosus	5	LC	CAAGAACATATATTTTGCTGAGCAACAACAGCGCAGATAATTATCACACTGAGGTTGGCACGGCAACATTCCTGCTAATTTATTTCAGAGGAGCCGGACACAGATCCAGAAGGATAGTCGCCAGCAATAAACCTCCACATCCAATTCATCCAAATCCGCAAAGATTTAGAGAATTGAGAATACCATGACACTCAAACAGGCATGCTCCTCGGAATACCAAGGAGCGCAAGGTGCGTTCAAAGATTCGATGATTCACTGAATTCTGCAATTCACATTACTTATCGCATTTCGCTGCGTTCTTCATCGATGCGAGAGCCAAGAGATCCGTTGCTGAAAGTTGTATAAGATGCGTTTATTATCCGCGATGTTACATTCTAATACTTTAAAGTGTTTGTAGAG…
PA	PA1	99°21′9.9756″	28°22′37.4987″	3547	PA0017	Basidiomycota	Agaricomycetes	Gomphales	Gomphaceae	Gomphus	Gomphus cf. clavatus	3	NE	CCTGATTTGAGGTCAGATGTCGCAGGTGTTGTCCCTGAGGGGACGGCTGTAAGCCAGGCCAAATCGGCAACGGACGGCGCCACAGTCAACAGAGCGTCTATTATCACACCGTCGTTGAACCGACTACGAGGGACCAGCTGATGCATTTGAAGACGAGCGGCCGGAGGCAAAAAGCCCCGCCTTGCCGCAGACGTCCAAGTCCAAGCCCCCAACCTTAAAAAGGGGGGCGCTTGAGTTTCTACACACGACGCTCAAACAGGCATGCTCCTCGGAATACCAAGGAGCGCAAGATGCGTTCAAAGATTCGATGATTCACTGAATTCTGCAATTCACATTACGTTTCGCACTTTCGCGGCGTTCTTCATCGATGCGAAAGCCAAGAGATCCGTTGTTGAAAGT…
PA	PA1	99°21′9.9756″	28°22′37.4987″	3547	PA0018	Basidiomycota	Agaricomycetes	Agaricales	Strophariaceae	Stropharia	Stropharia cf. aeruginosa	3	NE	TAGACAATTAGAAGCAATACGACCTTACAAATGAAGGTACCATGTAAAGATGTAGATAAATTATCACACCTAAGGAACCAACAAAGGCACTGCTAATACATTTCAGGGGAGCAGACACTTTCAAGAGCCTGCAAAATTCCCCCACATCCAATCTGTAAACCAATTTGGCACAGTTGATAATTTAATGATACTCAAACAGGCATGCTCCTTGGAATACCAAGGAGCGCAAGATGCGTTCAAAGATTCGATGATTCACTGAATTCTGCAATTCACATTACTTATCGCATTTCGCTGCGTTCTTCATCGATGCGAGAGCCAAGAGATCCGTTGCTGAAAGTTGTACTGTTTTTATTATAGGTACTAATGACCTAAAAGTACAGCATTCTATTATATTTTTCG…
PA	PA1	99°21′9.9756″	28°22′37.4987″	3547	PA0019	Basidiomycota	Agaricomycetes	Agaricales	incertae sedis	Clitocybe	Clitocybe amarescens	3	NE	CGAACAAGAATTAGAAGCCAGAAACCCTGTCTTAAGACAGCTGTTGCTCAACAGTATAGATAATTTATCACACTGAAAGAGACAACTGAGCAAAAGTCCCTGTTGCTAATACATTTAAGGAGAGCCAATTTTCTTTTTACAAAGAAACTCGCAAACCCCCAAATATCCCTCCGTAGTTCTAGTTTTAATAACCAGAACAGGATGATAATATTAATGACACTCAAACAGGCATGCTCCTCGGAATACCAAGGAGCGCAAGGTGCGTTCAAAGATTCGATGATTCACTGAATTCTGCAATTCACATTACTTATCGCATTTCGCTGCGTTCTTCATCGATGCGAGAGCCAAGAGATCCGTTGTTGAAAGTTGTATATAAGTTTAAGAGGCATTAAAACCTCA…
PA	PA1	99°21′9.9756″	28°22′37.4987″	3547	PA0020	Basidiomycota	Agaricomycetes	Agaricales	Pluteaceae	Volvopluteus	Volvopluteus sp1	5	NE
PA	PA1	99°21′9.9756″	28°22′37.4987″	3547	PA0021	Basidiomycota	Agaricomycetes	Polyporales	Polyporaceae	Daedaleopsis	Daedaleopsis cf. confragosa	6	NE	TTTCCGTAGGTGACCTGCGGAAGGATCATTAACGAGTTTTGAAAGGGGTTGTAGCTGGCCTTCCGAGGCATGTGCACGCCCTGCTCATTCCACTCTACACCTGTGCACTTACTGTGGGTCTCAGGCGAGCGTCGGTCGCTTCGCGGCGTCGTCGTTCAACTGGGCTCACGTTTTACTACAAACTATTAAAGTATCAGAATGTCTACTGCGAATTAACGCATTTAAATACAACTTTCAGCAACGGATCTCTTGGCTCTCGCATCGATGAAGAACGCAGCGAAATGCGATAAGTAATGTGAATTGCAGAATTCAGTGAATCATCGAATCTTTGAACGCACCTTGCGCTCCTTGGTATTCCGAGGAGCATGCCTGTTTGAGTGTCATGAAATTCTCAACCTA…
PA	PA1	99°21′9.9756″	28°22′37.4987″	3547	PA0022	Basidiomycota	Agaricomycetes	Agaricales	Cortinariaceae	Cortinarius	Cortinarius cf. brunneovernus	1	NE	CGGTTAGGAAGCTGAACTGCCTTCACCTTTCAATAGCGTAGATAGTTATCACACCAATGAATGAACAGGTTGTTCTGCTAATGCATTTCAGGAGAGCTGACCCCCTTCAAGAGGCCAGCAAACCCCCACATCCAAACCACTCAACAAAAGAGGGTTTGATATATAATATTAATGACACTCAAACAGGCATGCTCCTCGGAATACCAAGGAGCGCAAGGTGCGTTCAAAGATTCGATGATTCACTGAATTCTGCAATTCACATTACTTATCGCATTTCGCTGCGTTCTTCATCGATGCGAGAGCCAAGAGATCCGTTGCTGAAAGTTGTATAGATTTTATTTATCACAACATTCTATTGACATACATTGGGGTAAATGAAGAATCAACATAGACACCCGG…
PA	PA1	99°21′9.9756″	28°22′37.4987″	3547	PA0023	Basidiomycota	Agaricomycetes	Boletales	Boletaceae	Leccinum	Leccinum scabrum	1	LC	TCGTGGTTTGTTGCGCTTCCAGCTTTATGGGCCGTATGCACGCAATCAATGATTAGAAGCCAGACACTACACTTCCAGCCCACGACGATCATTATCACGTCAAGAGGCCGTGCCATGTAGACTAACACTCGCTAATGCATTTAAGGACAGCCGACTACACTCTACCCTCTATTAAGTATTAGATACTTTTCAATGAGTAAAGATCAAGCCAGCAATTCCCAAGTCCAAGCCCAAAAGCCTAATAAAAGACTAATGAGTTGATGATAAAATGACACTCAAACAGGCATGCCCCTCGGAATACCAAGGGGCGCAAGGTGCGTTCAAAGATTCGATGATTCACTGAAAATCTGCAATTCACATTACTTATCGCGATTCGCTGCGTTCTTCATCGATGCGAGA…
PA	PA1	99°21′9.9756″	28°22′37.4987″	3547	PA0024	Basidiomycota	Agaricomycetes	Agaricales	incertae sedis	Aspropaxillus	Aspropaxillus giganteus	7	NE	ATATTGTCCAATTCAATGGACCATTAGAAGCTGAACCCTTTTTCTTTGACTTCAAAACAATAGCGTAGATAATTATCACACTAGAGAATGAAACCAAAAAGTTCTGCTAATACATTTAAGGAGAGCCGACAGATGAACTGCCAGCAACTCCCACATCCAACTCCTTTATCTAATAATAAGAAAAGGGTTGAGAATTTAATGACACTCAAACAGGCATGCTCCTCGGAATACCAAGGAGCGCAAGGTGCGTTCAAAGATTCGATGATTCACTGAATTCTGCAATTCACATTACATATCGCGTTTCGCTGCGTTCTTCATCGATGCGAGAGCCAAGAGATCCGTTGTTGAAAGTTGTATAGATTTACATCAATAGACATTCATTATATATAAAAAGTGTAT…
PA	PA1	99°21′9.9756″	28°22′37.4987″	3547	PA0025	Basidiomycota	Agaricomycetes	Agaricales	Entolomataceae	Clitopilus	Clitopilus piperitus	1	NE	GACGATTAGAAGCTGAACCCCATGTAAAGCTGCTTCACAACCATGGCGTAAATAATTATCACACCAAAGCTGGTCCACAAAGGTTCTGCTAATATATTTAAGAGGAGCCGACTTCTGAGAAGCCCGCAAACCCCCATATCCAAGCCAATCCAGCTCACAAAAGCTGAAAGGGTTGAGAATTTAATGACACTCAAACAGGCATGCTCCTCGGAATACCAAGGAGCGCAAGGTGCGTTCAAAGATTCGATGATTCACTGAATTCTGCAATTCACATTACTTATCGCATTTCGCTGCGTTCTTCATCGATGCGAGAACCAAGAGATCCGTTGTTGAAAGTTGTATTAATTAGAGGCAATAAAGCCTATTAATGACATTCTAAAACATTCTGATGGGGTATAT…
PA	PA1	99°21′9.9756″	28°22′37.4987″	3547	PA0026	Basidiomycota	Agaricomycetes	Agaricales	Cortinariaceae	Cortinarius	Cortinarius cf. korfii	33	NE
PA	PA1	99°21′9.9756″	28°22′37.4987″	3547	PA0027	Basidiomycota	Agaricomycetes	Agaricales	Tricholomataceae	Tricholoma	Tricholoma scalpturatum	6	LC	GGGAGACGGTTAGAAGCTGAAACCTCATTTTAAGCTGCTTGACCACAATGGCGTAGATAATTATCACACCAAAGCCAGGCAACAAAGGTCCCGCTAATGCATTTCAGGAGAGCCGACTTCTGAGAAGCCCGCATACTCCCACATCCAAGCCTGATCAACAAAGAAAGCTGAAAAGGTTGAGAATTTCATGACACTCAAACAGGCATGCTCCTCGGAATACCAAGGAGCGCAAGGTGCGTTCAAAGATTCGATGATTCACTGAATTCTGCAATTCACATTACTTATCGCATTTCGCTGCGTTCTTCATCGATGCGAGAGCCAAGAGATCCGTTGTTGAAAGTTGTATTAAGTTTAAAGGCATTGAAGCCCAACAACAAACATTCTTAGACATACTG
PA	PA1	99°21′9.9756″	28°22′37.4987″	3547	PA0028	Basidiomycota	Agaricomycetes	Agaricales	Pluteaceae	Pluteus	Pluteus cf. petasatus	2	NE	GTAACAAGGTTTCCGTAGGTGAACCTGCGGAAGGATCATTAGTGAATAAACAAGTGCAGGTTGTGCTGGCYTTCTTGGTATGTGCACGCCTGCCAATGTTTCATTCTATCTTCCCACCTGTGCACTATGTGTAGATCTGTATGCTATTGTCAAGTCTTTTACTAAGCTTGGTTGAGAGGAGTTGCTTGTTCCATTGGACAAGCTCTTCTTGGGTATGCAGGTCTATGTTTTATATCAACACCATATGAATGTAATAGAATGTGCTTTGGGCTTTTAGCCTTTAAAACATATACAACTTTCAACAACGGATCTCTTGGCTCTCGCATCGATGAAGAACGCAGCGAAATGCGATAAGTAATGTGAATTGCAGAATTCAGTGAATCATCGAATCTTTGAACG…
PA	PA1	99°21′9.9756″	28°22′37.4987″	3547	PA0029	Basidiomycota	Agaricomycetes	Agaricales	Lycoperdaceae	Lycoperdon	Lycoperdon cf. fuscum	3	NE
PA	PA1	99°21′9.9756″	28°22′37.4987″	3547	PA0030	Basidiomycota	Agaricomycetes	Boletales	Sclerodermataceae	Scleroderma	Scleroderma cf. areolatum	1	NE	GGAGGATCATTATCGAAACAGAAAGTCCAGGAGGGAAGGGGGAGCGCCGACGGCCCGAGACTGTCGCCGGCCTCGTGCCCGTGCACGTCCCTCGCCGTCGCTCTTTCCGACCCTTCCAGGCTTTGACCTTCTCAACACCTGTGTGCACCCACTGTAGGTCCTTCGGGATCTACGTCTCCTTTCCCACTCGCATGTCTACAGAACGTATTCGTCGTGTCCCGGCCTCGACCCTCAGGGTCCCGCGTCGGCGACCGCAAAGCATATAATACAACTTTCAGCAACGGATCTCTTGGCTCTCGCATCGATGAAGAACGCAGCGAATCGCGATAAGTAATGTGAATTGCAGATTTTCCGTGAATCATCGAATCTTTGAACGCACCTTGCGCTCCTTGGTATTCC…
PA	PA1	99°21′9.9756″	28°22′37.4987″	3547	PA0031	Basidiomycota	Agaricomycetes	Agaricales	Lycoperdaceae	Lycoperdon	Lycoperdon cf. niveum	1	NE	GGCCATTGAATTCTTGATGGGTTGTAGCTGGCTCTCCGGAGCATGTGCACACTTGTCTTGACTTTATTCGTCCACCTGTGCACCTTTTGTAGTCTTGGGGGTTTAGAGCAGTCGACTATCGGATGGCTATGGCCTTTCCGGACATGAGGATTGCTGAGTGCGAAAGCATACAGCTCTTCTCAAATGACTTCTCCCTCGAGTACTATGTATTCATATACCACATAGTATGTTGTAGAATGTGATCAATGGGCCTATGTGCCTATAATAATGAAATACAACTTTCAGCAACGGATCTCTTGGCTCTCGCATCGATGAAGAACGCAGCGAAATGCGATAAGTAATGTGAATTGCAGAATTCAGTGAATCATCGAATCTTTGAACGCACCTTGCGCTCCTTGG…
PA	PA1	99°21′9.9756″	28°22′37.4987″	3547	PA0032	Basidiomycota	Agaricomycetes	Russulales	Russulaceae	Lactarius	Lactarius alnicola	3	NE	GGTTGAGAGCGTTTCCCGAGAAGGGAGACACGCTCAAACGTTGTCTCGATGCAAGGTTGAGACGATTAGAAGCGGATCCCAGGAGCAACAGAGCCAGAAACCAAGACATGGAAACATCTTATCACACGTCGAGGATCAGCAAAGAGGACCCCGCTAATTCATTTAAGAGGAGCTGGGTTTCAGAAGAGAGAAACACCAGCAAAGGCCTCCAAAGTCCAAGCCTCCTTCGGTGTCCAGAAGAAACCGAGAAGGTTGAGATTTTCACGACACTCAAACGGGTGTGCCCCTCGGAATACCAAGGGGCGCAAGGTGCGTTCAAAGATTCGATGATTCACTGAATTCTGCAATTCACATTACGTATCGCATTTCGCTGCGTTCTTCATCGATGCGAGAGCCAAG…
PA	PA1	99°21′9.9756″	28°22′37.4987″	3547	PA0033	Basidiomycota	Agaricomycetes	Agaricales	incertae sedis	Floccularia	Floccularia luteovirens	4	LC	GTCCAAGTTAATGGACTGTTATAAGCTGAAACCTATTCATGTCTAGTCAATAGCGTAGATAATTATCACACCATTAGACGGTCCGACAAAGGTTCGACTAATAAATTTAAAGGGAGCTGACTTCCAAGAAGCCTGCAAGACCCCTCACATCCAAGCCTAACCGATAATAAAAATTATGGAAAGGTTGATAATTTAATGACACTCAAACAGGCATGCTCCTCGGAATACCAAGGAGCGCAAGGTGCGTTCAAAGATTCGATGATTCACTGAATTCTGCAATTCACATTACTTATCGCATTTCGCTGCGTTCTTCATCGATGCGAGAGCCAAGAGATCCGTTGCTGAAAGTTGTATATTGTTTTATAGGCATAAGCCCATTGACAAATGTTCTGTAACATA…
PA	PA1	99°21′9.9756″	28°22′37.4987″	3547	PA0034	Basidiomycota	Agaricomycetes	Agaricales	Pluteaceae	Pluteus	Pluteus sp1	1	NE
PA	PA1	99°21′9.9756″	28°22′37.4987″	3547	PA0035	Basidiomycota	Agaricomycetes	Agaricales	Cortinariaceae	Cortinarius	Cortinarius cf.pinicala	15	NE	GTCGTAACAAGGTTTCCGTAGGTGAACCTGCGGAAGGATCATTATTGAAAATAAACCTGATGGGGTTGTTGCTGGCTCTTCAGGGAGCATGTGCACGCCTTGTCATCTTTATATCTCCACCTGTGCACCTTTTGTAGACGCCTTTCCCAAAAGGTGTCTATGTCTTTCATCTGCCCCAATTAATGTATGTCAATAGAATGTTGTTATAATATAATCTATACAACTTTCAGCAACGGATCTCTTGGCTCTCGCATCGATGAAGAACGCAGCGAAATGCGATAAGTAATGTGAATTGCAGAATTCAGTGAATCATCGAATCTTTGAACGCACCTTGCGCTCCTTGGTATTCCGAGGAGCATGCCTGTTTGAGTGTCATTAATATTATATATCAAAACCCCT…
PA	PA1	99°21′9.9756″	28°22′37.4987″	3547	PA0036	Basidiomycota	Agaricomycetes	Agaricales	Amanitaceae	Amanita	Amanita sp.	1	NE	AGCTGAGACACTCAAGTCAGTGTAAACAAATTATCACACTGATGGTCTCCAAAGCTAATGCTTTTGAGGAGAGCTGGCCCAAACAGACCAGCAAGATACTCCCAAGTCCAAAACACCCAAGAAAAGTGTTTTGATAGTTTAACGACACTCAAACAGGCATGCTCCTTGGAATGCCAAGGAGCGCAAGATGCGTTCAAAGATTCGATGATTCACTGGATTCTGCAATTCACATTACTTATCACATTTCGCTGTGTTCTTCATCGATGCGAGAGCCAAGAGATCCATTGTTGAAAGTTGTATTTTATTATATATATGTAATATGCCTAACCATCTTGTATAATGTGTGTGTGTAACATATCATAGACACAGAGTGTCTACAAGCAGTGCACAGGTGGAACA…
PA	PA1	99°21′9.9756″	28°22′37.4987″	3547	PA0037	Basidiomycota	Agaricomycetes	Russulales	Russulaceae	Lactarius	Lactarius hengduanensis	1	NE	CTCCCGAGAAGGGAGACACGCCCAAACGTTGTCTCGTCGAGACGGTTAGAAGCGGGTCCCAAAGGCAACAGAGCCAGAAACCAAGTCATGGAAACATCTTATCACATGTCGAGGATCGGCAAAGAGGACCCCGCTAATTCGTTTAAGAGGAGCTGGCTCTCAAGAAGAGAGAGATGCCAGCAAAGGCCTCCAAAGTCCAAGCCTCCTTCGGTGTCCAGAAGAAAACCGAGAAGGTTGAGATTTTCACGACACTCAAACGGGTGTGCCCCTCGGAATACCAAGGGGCGCAAGGTGCGTTCAAAGATTCGATGATTCACTGAATTCTGCAATTCACATTACGTATCGCATTTCGCTGCGTTCTTCATCGATGCGAGAGCCAAGAGATCCGTTGTTGAAAGT…
PA	PA1	99°21′9.9756″	28°22′37.4987″	3547	PA0038	Basidiomycota	Agaricomycetes	Agaricales	Cortinariaceae	Cortinarius	Cortinarius cf. bovarius	1	NE	TACTGATTTGAGGTCACATAAAATGGTAGATTGTCCAAGGACTGTTACGAAGCTGAACCGCCTCACACTCAATAGCGTAGATAGTTATCACACCAATGAATGGACAAGCCGTTCCGCTAATGCATTTCAGGAGAGCTGAACCTTTCAAGAGTCCAGCAAGCCCCCACATCCAAACCGCTCAAGAAAGAGAGGGATGATATATATATTAATGACACTCAAACAGGCATGCTCCTCGGAATACCAAGGAGCGCAAGGTGCGTTCAAAGATTCGATGATTCACTGAATTCTGCAATTCACATTACTTATCGCATTTCGCTGCGTTCTTCATCGATGCGAGAGCCAAGAGATCCGTTGCTGAAAGTTGTATAGATTTTATAGCCAACCATTCTATCAACATAC…
PA	PA1	99°21′9.9756″	28°22′37.4987″	3547	PA0039	Basidiomycota	Agaricomycetes	Agaricales	Hymenogastraceae	Hebeloma	Hebeloma cf. erebium	2	NE	ACAGACGATTGGAAGCAGTGCAAACCCATATGATTGCAGATGTCCACGGCGTAGATAATTATCACACCAATAGACAGTCCACGCGGGGCACCGGCTAATGCATTTAAGGGGAGCTGACCATCTGTAAAGAAGCCAGCAAAATAAACCCCCACATCCAAGCCATCATCAGCTTTTGCTGATAAAGGTTGAGAATTTAATGACACTCAAACAGGCATGCTCCTCGGAATACCAAGGAGCGCAAGGTGCGTTCAAAGATTCGATGATTCACTGAATTCTGCAATTCACATTACTTATCGCATTTCGCTGCGTTCTTCATCGATGCGAGAGCCAAGAGATCCGTTGCTGAAAGTTGTATAAGGTTTATAGGCACAAGGGCCCAATATAACATTCTGTTACATA…
PA	PA1	99°21′9.9756″	28°22′37.4987″	3547	PA0040	Basidiomycota	Agaricomycetes	Agaricales	Cortinariaceae	Cortinarius	Cortinarius cf. korfii	1	NE	TGATTTGAGGTCAGTTTATCAAGTTGTAATAATCAGCAGCATAACCTATTTGCAATAGGAAACCTTGATTAGATGCAGATATGTATCACACTTAGCCAAAGTTCCAATATAGGTACCACTTATATTTTTAAGAGGAGCAGACTACAAGAGTCAGAGCCTGCACATTCCTCCAAGTCCAAGCCACATGCCAAAATAAAAAATGAATGTGGTTGAGATATTAATGACACTCAAACAGGCATGCTCCTCAGAATACCAAGGAGCGCAAGATGCGTTCAAAGATTCGATGATTCACTGAATTCTGCAATTCACATTACTTATCGCATTTCGCTGCGTTCTTCATCGATGCGAGAGCCAAGAGATCCGTTGCTGAAAGTTGTATAAAGATTCAACCTTTTTCCT…
PA	PA1	99°21′9.9756″	28°22′37.4987″	3547	PA0041	Basidiomycota	Agaricomycetes	Agaricales	Cortinariaceae	Cortinarius	Cortinarius sp1	1	NE	TGTCCAAAGACGGTTAAGGAAGCTGAACTGCCTTTCACCATTCAATAGCGTAGATAGTCTATCACACCAATGAACGAACAGGTTGTTCTGCTAATGCATTTCAGGGAAGCTGACCCCTTCAAGAGGCCGGCAACCCCACATCCAAAACCACTCAACAAAAAGAGGGTTTGATATATAATATTAATGACACTCAAACAGGCATGCTCCTCGGAATACCAAGGAGCGCAAGGTGCGTTCAAAGATTCGATGATTCACTGAATTCTGCAATTCACATTACTTATCGCATTTCGCTGCGTTCTTCATCGATGCGAGAGCCAAGAGATCCGTTGCTGAAAGTTGTAAAGATTTTATCACAACATTCTATTGACATACATTTGGGGTAAAATGAAGAATCAACAT…
PA	PA1	99°21′9.9756″	28°22′37.4987″	3547	PA0042	Basidiomycota	Agaricomycetes	Agaricales	Hymenogastraceae	Hebeloma	Hebeloma mesophaeum	3	LC	TACCTGATTTGAGGTCAAATTGTCATGTATTGTCTGAGTAAACAGACGGTTGGAAGCAGCGCAAACCCATATGATTGTAGATGTCCACGGCGTAGATAATTATCACACCAATAGACAGTCCACGCGGGGCACCGGCTAATGCATTTAAGGGGAGCTGACATTCTGTAAAGCCAGCAAAATAAACCCCCATATCCAAGCCATCATCAGCAAAAGCTGATAATAGTTGAGAATTTAATGACACTCAAACAGGCATGCTCCTCGGAATACCAAGGAGCGCAAGGTGCGTTCAAAGATTCGATGATTCACTGAATTCTGCAATTCACATTACTTATCGCATTTCGCTGCGTTCTTCATCGATGCGAGAGCCAAGAGATCCGTTGCTGAAAGTTGTATAAGTTT…
PA	PA1	99°21′9.9756″	28°22′37.4987″	3547	PA0043	Basidiomycota	Agaricomycetes	Russulales	Albatrellaceae	Albatrellus	Albatrellus cf. confluens	1	NE	GAACGCAGCGAAATGCGATAAGTAATGTGAATTGCAGAATTCAGTGAATCATCGAATCTTTGAACGCACCTTGCGCCTCTTGGTATTCCGAGGGGCACACCTGTTTGAGTATCGTGAAATCATCAACCCAGAACCCTTTTTGTTGGGGGGTTCGAGGGCTTGGACTTGGAGGTCGTTGCCGGGTCCCCCCCTTACGTGGGGGGGGAATCGGCTCCTCTTGAATGCATTAGTGGGAGCCCTCTCTCACCCTGCTCTCTTTGCCTCTCGGCGTGATAATTCATCTGCGCCGACGTTGTGAGAAAAGGGGGGAAAAGGAGACCGCTTCGAACCGTCTCTCGTCTGAGACAATTTTATGAACCCTTCGATCTCAAATCAGGTGGGACTACCCGCTGAACTTAA…
PA	PA1	99°21′9.9756″	28°22′37.4987″	3547	PA0044	Basidiomycota	Agaricomycetes	Agaricales	Tricholomataceae	Tricholoma	Tricholoma cf. imbricatum	2	NE	GGAAGGATCATTATTGAATAAGCTTGGTTGGGTTGTTGCTGGCTCTTAGGGGCATGTGCACGCCTAACACCAATCTTCTTACCACCTGTGCACCTTTTGTAGACTTGGATATCTCTCGAGGAAACTCGGTATGAGGACTGCTGTGCGTCAAAGCCGGCTTTCCTTACATTTCCGGTCTATGTCTTCATATACACCATTTGCATGTCTACGAATGTTATTATCGGACTTGACTGTCCAATAAACCTTATACAACTTTCAACAACGGATCTCTTGGCTCTCGCATCGATGAAGAACGCAGCGAAATGCGATAAGTAATGTGAATTGCAGAATTCAGTGAATCATCGAATCTTTGAACGCACCTTGCGCTCCTTGGTATTCCGAGGAGCATGCCTGTTTGAG…
PA	PA1	99°21′9.9756″	28°22′37.4987″	3547	PA0045	Basidiomycota	Agaricomycetes	Agaricales	Hygrophoraceae	Hygrophorus	Hygrophorus cf. exiguus	3	NE	ACAGCGATGGCATAGATATTATCAAACCAAAGCCTACAACAAGCTTGATGCATTTAAGAGGAGCCAACAATGAGCCAGCAACACTCCAAATCCAAGCCTCTTGAAGAGGTTGATAATTTAATGACACTCAAACAGGCATGCTCCTCGGAATACCAAGGAGCGCAAGGTGCGTTCAAAGATTCGATGATTCACTGAATTCTGCAATTCACATTACTTATCGCATTTCGCTGCGTTCTTCATCGATGCGAGAGCCAAGAGATCCGTTGTTGAAAGTTGTATTAAATTTCATCAATAACATTCTTGGTAACAAATGTGTGTTTATATAATAATAAAACATAGGCAATAAAGCCTACAAAAAGTGCACATGGGTGTGTAGATAGAGGTGTGCACATATCTTTA…
PA	PA1	99°21′9.9756″	28°22′37.4987″	3547	PA0046	Basidiomycota	Agaricomycetes	Agaricales	Hydnangiaceae	Laccaria	Laccaria proxima	1	LC	TGATTTGAGGTCAAATGTCAAAGATTGTCTCAATAAAGAGACGGTTAGAAGCTGACCCCCATAAAGTTTGCCTCCCCTCCTCACGGCGTAGATAATTATCACACCAAAGGACGTTCCGCAAGGGTTCCGCTAATGCATTTAAGGAGAGACGACCTCTTTCGAAGCCCTCAGCCCCCAAGTCCAAGCCTAAGCATCTAATAAAAGATTCAGAGGTTGAGAATTTAATGACACTCAAACAGGCATGCTCCTCGGAATACCAAGGAGCGCAAGGTGCGTTCAAAGATTCGATGATTCACTGAATTCTGCAATTCACATTACTTATCGCATTTCGCTGCGTTCTTCATCGATGCGAGAGCCAAGAGATCCGTTGTTGAAAGTTGTATAAATTTAAAGGCTAAA…
PA	PA1	99°21′9.9756″	28°22′37.4987″	3547	PA0047	Basidiomycota	Agaricomycetes	Agaricales	Inocybaceae	Inocybe	Inocybe sp1	2	NE	TCTTATATAGCAGCAGAACCCTCGACCAGATGCAGATATGTATCACATCTTAATGGAGAGGTCGTTACCACTCATGTATTTCAGGGGAGCAGACTAGGCCTGTAACCCCCAAATCCAAGCCACACCTCACGGTGTGGTTGAGACATTAATGACACTCAAACAGGCATGCTCCTTGGATTAACCAAGGAGCGCAAGATGCGTTCAAAGATTCGATGATTCACTGAATTCTGCAATTCACATTACTTATCGCATTTCGCTGCGTTCTTCATCGATGCGAGAGCCAAGAGATCCGTTGCTGAAAGTTGTATTATGCATCAAATTCCATTTCCTTCTAAACAATTACACTGGTGTATGTGTGGTAGCGACAAGGAAAGCCCA
PA	PA1	99°21′9.9756″	28°22′37.4987″	3547	PA0055	Basidiomycota	Agaricomycetes	Agaricales	Pluteaceae	Pluteus	Pluteus rugosidiscus	1	NE	TACCTGATTTGAGGTCAATTGTCAAATGAATTGTCTCAGAGAGACGGCTGTGAGCGAGGCACATGCTTATCCGTGACCTGGTAAGATTCCCATCATTACCAAGCTGCAGTTTTGCATATAATGGCCCTGCTAATGGATTTCAGAAGAGCTGACCCAGTGATGGGCCAGCAGCTCCCACGTCCAACCTTCATCCCACAAGGGAGATGAGGTTGAGAATTTAATGACACTCAAACAGGCATGCTCCTCGGAATGCCAAGGAGCGCAAGGTGCGTTCAAAGATTCGATGATTCACTGAATTCTGCAATTCACATTACTTATCGCATTTCGCTGCGTTCTTCATCGATGCGAGAGCCAAGAGATCCGTTGTTGAAAGTTGTATAAGGTTTTATGGGTCAAATA…
PA	PA1	99°21′9.9756″	28°22′37.4987″	3547	PA0056	Basidiomycota	Agaricomycetes	Agaricales	Hymenogastraceae	Galerina	Galerina cf. sideroides	3	NE	TACCTGATTTGAGGTCAATTGTCATTGATTGTCCAACTTAATAGACGGTTAGAAGCGGTGCAACACCCATTAAAGCAGACATCCACGGCGTAGATAATTATCACACCAATAGACGAACCACGCGGGGCACCGGCTAATGTATTTCAAGGGAGCTGACCTCTTAACGAAGCCAGCAAAACCCTCAGATCCAAGCCATTACACAAGCTTGCAAAAGCTGGTAAGGTTGAGAATTTAATGACACTCAAACAGGCATGCTCCTCGGAATACCAAGGAGCGCAAGGTGCGTTCAAAGATTCGATGATTCACTGAATTCTGCAATTCACATTACTTATCGCATTTCGCTGCGTTCTTCATCGATGCGAGAGCCAAGAGATCCGTTGCTGAAAGTTGTATATAGTT…
PA	PA1	99°21′9.9756″	28°22′37.4987″	3547	PA0057	Basidiomycota	Agaricomycetes	Agaricales	Tricholomataceae	Tricholoma	Tricholoma sulphureum	1	DD	TGAGACAATTTGAAGCATGATCCTATTCCAAGTTACTTTAAGCCATGACATAGATAATTATCACACCAAAGCTATGTAACAAAGATCATGCTAATGCATTTAAGGAGAGCTGACTTTTGAAGCCCGCAAACCCCCACAAATCCAAGCCTGGATTCAACAACAAAGCTGAAATAGGTTGATAATTTCATGACACTCAAACAGGCATGCTCCTCGGAATACCAAGGAGCGCAAGGTGCGTTCAAAGATTCGATGATTCACTGAATTCTGCAATTCACATTACTTATCGCATTTCGCTGCGTTCTTCATCGATGCGAGAGCCAAGAGATCCGTTGTTGAAAGTTGTATAGATTTTAAAGGCAATTGAAGCCCATTAATGACATTCAATAGACATACAAATA
PA	PA1	99°21′9.9756″	28°22′37.4987″	3547	PA0058	Basidiomycota	Agaricomycetes	Agaricales	Pluteaceae	Volvopluteus	Volvopluteus sp1	2	NE
PA	PA1	99°21′9.9756″	28°22′37.4987″	3547	PA0059	Basidiomycota	Agaricomycetes	Agaricales	Strophariaceae	Stropharia	Stropharia cf. semiglobata	3	NE	GGTAAAAATCGTAACAAGGTTTCCGTAGGTGAACCTGCGGAAGGATCATTATTGAATGAACTTGACTTGGTTGCTGCTGGCCTTTTCGGAGGCATGTGCACGCCTTGTCATCTTTATATCTCCACCTGTGCACCTTTTGTAGACCTGGTATCAATTTTCCGAGGCAACTCGGTCGTGAGGAATTGCTTTAATCGGCTTTCCTTGTAAGATTCCAGGCCTATGTTTTCATATACACCATAAGAATGTAACAGAATGTCATTATTAGACTTTATTGTCTTATAAACTATATACAACTTTCAGCAACGGATCTCTTGGCTCTCGCATCGATGAAGAACGCAGCGAAATGCGATAAGTAATGTGAATTGCAGAATTCAGTGAATCATCGAATCTTTGAACGCA…
PA	PA2	99°21′13.8005″	28°22′34.1163″	3600	PA0001	Basidiomycota	Agaricomycetes	Agaricales	Tricholomataceae	Tricholoma	Tricholoma scalpturatum	4	LC	TCATGGGAGACGGTTAGAAGCTGAAACCTCATTTTAAGCTGCTTGACCACAATGGCGTAGATAATTATCACACCAAAGCCAGGCAACAAAGGTCCCGCTAATGCATTTCAGGAGAGCCGACTTCTGAGAAGCCCGCATACTCCCACATCCAAGCCTGATCAACAAAGAAAGCTGAAAAGGTTGAGAATTTCATGACACTCAAACAGGCATGCTCCTCGGAATACCAAGGAGCGCAAGGTGCGTTCAAAGATTCGATGATTCACTGAATTCTGCAATTCACATTACTTATCGCATTTCGCTGCGTTCTTCATCGATGCGAGAGCCAAGAGATCCGTTGTTGAAAGTTGTATTAAGTTTAAAGGCATTGAAGCCCAACAACAAACATTCTTAGACATAC
PA	PA2	99°21′13.8005″	28°22′34.1163″	3600	PA0002	Basidiomycota	Agaricomycetes	Agaricales	Omphalotaceae	Gymnopus	Gymnopus ocior	3	DD	ACATAGACGGTTAGAAAGCAGAACTTCCCTTTTCCTCTGAGACTACAGGTAAAGCAAATTTAATTGCAATTCCAAAACCAGTATTGCTACTGAGAGATTACAGATACAGCAAAACTAATTGCAATATCCAGACCAGTATAGAAATACTGAGAAATCTCAAGTCCCAATGGAACATTAGATTATTCAAAGCGTAGATAATTATCACACCAGGAATAACCCAACAAAGAGGTTTCCACTAATAACTTTAAGGAGAGCCGAACATCTAAGACGCCAGCAAGCTCCCACATCCAAGCATCAATAAGCTAGTAAAAGCTATTGAAGTTGAGAATTTAATGACACTCAAACAGGCATGCCCTCCGGAATACCAGAGGGCGCAAGGTGCGTTCAAAGATTCGATGA…
PA	PA2	99°21′13.8005″	28°22′34.1163″	3600	PA0003	Basidiomycota	Agaricomycetes	Agaricales	Hydnangiaceae	Laccaria	Laccaria cf. bicolor	1	NE	GGACTGTTAGAAGCTGAACTTCATAAAGCTGCTTCACATCCACGGCGTAGATAATTATCACACCAATAGACGGTCCACAAAAGTTCCGCTAATGCATTTAAGGAGAGCTGACCTCATAAGTGAAGCCAGCAACCCCCACATCCAAGCCTAACCAAGCTAATAAAAGCTGGAAGGTTGAGAATTTAATGACACTCAAACAGGCATGCTCCTCGGAATACCAAGGAGCGCAAGGTGCGTTCAAAGATTCGATGATTCACTGAATTCTGCAATTCACATTACTTATCGCATTTCGCTGCGTTCTTCATCGATGCGAGAGCCAAGAGATCCGTTGCTGAAAGTTGTATAATTTTTATAGGAAACAAGTTCCTATTGATGACATTCTTTAAACATTCTTTGGTG…
PA	PA2	99°21′13.8005″	28°22′34.1163″	3600	PA0004	Basidiomycota	Agaricomycetes	Polyporales	Polyporaceae	Polyporus	Polyporus sp1	1	NE
PA	PA2	99°21′13.8005″	28°22′34.1163″	3600	PA0005	Basidiomycota	Agaricomycetes	Agaricales	Strophariaceae	Agrocybe	Agrocybe sp.	1	NE	TGTCATTTGTTGTCCCAAAGGACGGTTTGAAGCAGTGCTTTATTAAATTCACCCCAATGGCGTAGATAGTTATCACACCAATAGACAGGCAAAAGAAAGACACCAGCTAATGCATTTCAGGGGAGCAGACTTAATGAAAAAGCCAGCAAAAGTAACCCCCACATCCAAAGCCAACTGGAAGCAACCAGTTGGTTTGAGAATTTAAATGACACTCAAACAGGCATGCTCCTCGGAATACCAAGGAGCGCAAGGTGCGTTCAAAGATTCGATGATTCACTGAATTCTGCAATTCACATTACTTATCGCATTTCGCTGCGTTCTTCATCGATGCGAGAGCCAAGAGATCCGTTGCTGAAAGTTGTATATAGTTTTTATAGGCACAAAGGCCCATTGATACAT…
PA	PA2	99°21′13.8005″	28°22′34.1163″	3600	PA0006	Basidiomycota	Agaricomycetes	Agaricales	Inocybaceae	Inocybe	Inocybe cf. grammata	7	NE	CCTGCGGAAGGATCATTATCGAATAAACTTGATCAGGTTGTTGCTGGCCTTTTGAAGGCATGTGCACACTTGTCATCTTTATTTCTCCAACTGTGCACATATTGTAGACCATGGATGTTGTTGCTAATAGCAGATTTGAGAAGTGCTCAGCTTTCTCTTATGCAAGGTCTATGTTATCCATCTTTTACACACTGTTTTAGAATGTTTTTTTTTTTGGAAATACAAATGTACAACTTTCAGCAACGGATCTCTTGGTTCTCGCATCGATGAAGAACGCAGCGAAATGCGATAAGTAATGTGAATTGCAGAATTCAGTGAATCATCGAATCTTTGAACGCAACTTGCGCTCCTTGGTACTCTGAGGAGCATGCCTGTTTGAGTGTCATTAAACTTCTTCTC…
PA	PA2	99°21′13.8005″	28°22′34.1163″	3600	PA0007	Basidiomycota	Agaricomycetes	Auriculariales	incertae sedis	Guepinia	Guepinia helvelloides	2	LC	AGTTTGTCTTTCGACGGTTTATGAGCCCGACCGACTTGGAGAAAGGCTACAAGGCGTAGATAAACTATCACACCGTTTGCCGTCTCGCTAAACAGACGAGCTAATGCATTTCAAGACGAGCCGGCAGGAGACCCGCCGGCACAGTCCAAGGCCATCGCCCAAGACATGACATCGAGGGGATGAAGTATTCACGTGACACTCAAACAGGCATGCTCCCCGGAATACCAGGGAGCGCAAGGTGCGTTCAAAGATTCGATGATTCACTGAATTCTGCAATTCACATTACTTATCGCATTTCGCTGCGTTCTTCATCGATGCGAGAGCCAAGAGATCCGTTGTTGAAAGTTGTATATGTGTTACGAATAACAATGTACATTCAAAGACTGACGTGTGTAAAAG…
PA	PA2	99°21′13.8005″	28°22′34.1163″	3600	PA0008	Basidiomycota	Agaricomycetes	Russulales	Russulaceae	Lactarius	Lactarius aurantiosordidus	2	NE	TGGGGTTGAGAGAGTCTCCCGAGAAGGGAGACACGCCCAAACGTTGTCTCGTCGAGACGGTTAGAAGCGGGTCCCAAAGGCAACAGAGCCAGAAACCAAGTCATGGAAACATCTTATCACATGTCGAGGATCGGCAAAGAGGACCCCGCTAATTCGTTTAAGAGGAGCTGGCTCTCAAGAAGAGAGACGCCAGCAAAGGCCTCCAAAGTCCAAGCCTCCTTCGGTGTCCAGAAGAAAACCGAGAAGGTTGAGATTTTCACGACACTCAAACGGGTGTGCCCCTCGGAATACCAAGGGGCGCAAGGTGCGTTCAAAGATTCGATGATTCACTGAATTCTGCAATTCACATTACGTATCGCATTTCGCTGCGTTCTTCATCGATGCGAGAGCCAAGAGATC…
PA	PA2	99°21′13.8005″	28°22′34.1163″	3600	PA0009	Basidiomycota	Agaricomycetes	Agaricales	Lycoperdaceae	Lycoperdon	Lycoperdon cf. niveum	8	NE	GTTATTGAAATTCTTGTGGGTTGTAGCTGGCTCTCCGGAGCATGTGCACACTTGTCTTGACTTTATTCGTCCACCTGTGCACCTTTTGTAGTCTTGGGGGTTTAGAGCAGTCGACTATCGGATGGCTATGGCCTTTCCGGACATGAGGATTGCTGAGTGCGAAAGCATACAGCTCTTCTCAAATGACTTCTCCCTCGAGTACTATGTATTCATATACCACATAGTATGTTGTAGAATGTGATCAATGGGCCTATGTGCCTATAATAATGAAATACAACTTTCAGCAACGGATCTCTTGGCTCTCGCATCGATGAAGAACGCAGCGAAATGCGATAAGTAATGTGAATTGCAGAATTCAGTGAATCATCGAATCTTTGAACGCACCTTGCGCTCCTTGGT…
PA	PA2	99°21′13.8005″	28°22′34.1163″	3600	PA0010	Basidiomycota	Agaricomycetes	Agaricales	Lycoperdaceae	Calvatia	Calvatia cretacea	1	NE	TTGGGCTTTGCCCTTCTTGATGGGTTGTTGCTGGCTCTCCGGGGCATGTGCACACTTGTCTTGACTTTATTCGTCCACCTGTGCACCTTTTGTAGTCTTGGGGGTTGAGAGCGGTCGACTATCGGATGGCTATGGCCTTTCCGGACGTGAGGATTGCTGAGTGCGAAAGCATACAGCTCTTCTCAAATGACTTGCCAAACCTCTCCCTCGAGTACTATGTATTCATATACCACATAGTATGTTGTAGAATGTGATCAATGGGCCTATGTGCCTATAATAATGATATACAACTTTCAGCAACGGATCTCTTGGCTCTCGCATCGATGAAGAACGCAGCGAAATGCGATAAGTAATGTGAATTGCAGAATTCAGTGAATCATCGAATCTTTGAACGCACCT…
PA	PA2	99°21′13.8005″	28°22′34.1163″	3600	PA0011	Basidiomycota	Agaricomycetes	Agaricales	Amanitaceae	Amanita	Amanita brunneofuliginea	1	LC	GCTGAGACACTCAAGTCAGTGTAAACAAATTATCACACTGATGGTCTCCAAAGCTAATGCTTTTGAGGAGAGCTGGCCCAAACAGACCAGCAAGATACTCCCAAGTCCAAAACACCCAAGAAAAGTGTTTTGATAGTTTAACGACACTCAAACAGGCATGCTCCTTGGAATGCCAAGGAGCGCAAGATGCGTTCAAAGATTCGATGATTCACTGGATTCTGCAATTCACATTACTTATCACATTTCGCTGTGTTCTTCATCGATGCGAGAGCCAAGAGATCCATTGTTGAAAGTTGTATTTTATTATATATATGTAATATGCCTAACCATCTTGTATAATGTGTGTGTGTAACATATCATAGACACAGAGTGTCTACAAGCAGTGCACAGGTGGAACAG…
PA	PA2	99°21′13.8005″	28°22′34.1163″	3600	PA0012	Basidiomycota	Agaricomycetes	Agaricales	Lycoperdaceae	Lycoperdon	Lycoperdon perlatum	3	LC	AAATGGAATGCTTGAAGGTTGTAGCTGGCTCTTCGGAGTATGTGCACGCTTATCTTGACTTAATTCATCCACCTGTGCACCTTTTGTAGTCTTGGGGGTTGAGATCGGTCGACTATCGGATGGCCAAGGTCATTCCGGATGTGAGGAATGCTGAGTGCGAAAGCATACAGCTCTTCTCAAATGACTTGTCTTCCTCGAGTACTATGTATTCATATACCACATAGTATGTTGTAGAATGTGATCAATGGGTCTATGTACCTATAATAATCATATACAACTTTCAGCAACGGATCTCTTGGCTCTCGCATCGATGAAGAACGCAGCGAAATGCGATAAGTAATGTGAATTGCAGAATTCAGTGAATCATCGAATCTTTGAACGCACCTTGCGCTCCTTGGT…
PA	PA2	99°21′13.8005″	28°22′34.1163″	3600	PA0013	Basidiomycota	Agaricomycetes	Agaricales	Tricholomataceae	Tricholoma	Tricholoma scalpturatum	2	LC	CTCATGGGAGACGGTTAGAAGCTGAAACCTCATTTTAAGCTGCTTGACCACAATGGCGTAGATAATTATCACACCAAAGCCAGGCAACAAAGGTCCCGCTAATGCATTTCAGGAGAGCCGACTTCTGAGAAGCCCGCATACTCCCACATCCAAGCCTGATCAACAAAGAAAGCTGAAAAGGTTGAGAATTTCATGACACTCAAACAGGCATGCTCCTCGGAATACCAAGGAGCGCAAGGTGCGTTCAAAGATTCGATGATTCACTGAATTCTGCAATTCACATTACTTATCGCATTTCGCTGCGTTCTTCATCGATGCGAGAGCCAAGAGATCCGTTGTTGAAAGTTGTATTAAGTTTAAAGGCATTGAAGCCCAACAACAAACATTCTTAGACATACT…
PA	PA2	99°21′13.8005″	28°22′34.1163″	3600	PA0014	Basidiomycota	Agaricomycetes	Russulales	Russulaceae	Russula	Russula dryadicola	1	NE	CTTCCACCAATATAAATGGTAGTGACCGGAGCACCATCATTGTCCGCGAGACGGTTAGAAGCAGGCATCCAAAGGACAGTGCCAAATCCAAAACGTAGAAACATCTTATCACGTTAAGGATCAGCAAAGCGGACCCCACTAATTTATTTGAGAGGAGCTCGCTTTCAAAAGTGAAAGGCAAGCATTGAACCTCCAAGTCCAAAACTCCTTTTCCAAACCCCAAAAAAGGATCAAAGAAAAGGGGGTTTTGAGAATTTCACGACACTCAAACGGGTGTGCCCCTCGGAATGCCAAGGGGCGCAAGGTGCGTTCAAAGATTCGATGATTCACTGAATTCTGCAATTCACATTACGTATCGCATTTCGCTGCGTTCTTCATCGATGCGAGAGCCAAGAGATC…
PA	PA2	99°21′13.8005″	28°22′34.1163″	3600	PA0015	Basidiomycota	Dacrymycetes	Dacrymycetales	Dacrymycetaceae	Calocera	Calocera sp1	1	NE	TGTCCGAAGACGATTCGAAGCGTCCACCCACTTGTTACAACAAAGATACTTATCACGTTGCTTCAAGCGTCTAGTCGCTCATGCATTCAGAGCGAGCCGGCAAGCCGGCAATACACTCACATCTGCGCATTACAAAAAGTAAGCACAAGGTTATTAAGGCGCTCAATCCAGCATGCCCAGGGTAAACCCAAAGGGCGCAAGGTGCGTTCAAAGATTCGATGATTCACTGAATTCTGCAATTCACATTACTTATCGCATTTCGCTGCGTTCTTCATCGATGCGAGAGCCAAGAGATCCGTTGCTAAAAGTTATATTG
PA	PA2	99°21′13.8005″	28°22′34.1163″	3600	PA0048	Basidiomycota	Agaricomycetes	Agaricales	Hymenogastraceae	Hebeloma	Hebeloma celatum	5	NE	TGAATGAACAGACGATTGGAAGCAGTGCAAACCCATATGATTGCAGATGTCCACGGCGTAGATAATTATCACACCAATAGACAGTCCACGCGGGGCACCGGCTAATGCATTTAAGGGGAGCTGACCATCTGTAAAGAAGCCAGCAAAATAAACCCCCACATCCAAGCCATCATCGGCAAAAGCTGATAAAGGTTGAGAATTTAATGACACTCAAACAGGCATGCTCCTCGGAATACCAAGGAGCGCAAGGTGCGTTCAAAGATTCGATGATTCACTGAATTCTGCAATTCACATTACTTATCGCATTTCGCTGCGTTCTTCATCGATGCGAGAGCCAAGAGATCCGTTGCTGAAAGTTGTATAAGGTTTATAGGCACAAGGGCCCAATATTACATTCTG…
PA	PA2	99°21′13.8005″	28°22′34.1163″	3600	PA0049	Basidiomycota	Agaricomycetes	Gomphales	Gomphaceae	Ramaria	Ramaria sp1	3	NE	AACGACGTGATGTTGTCCGAAGACGGCTGTAAGCGAACCCACGGGCCGGGACAAAACGGCGTCGACATTTTATTATCACACCGTCGTCGCACCGACTCCGAGGGACCAGCTGATGCGTTTGGAGACGAGCGGCGGGGGTGCCGCCGCAGACGTCCAAGTCCGACCGACCCCCTTCTGCTAAGAAGGGGCGGCCGAGGTTTTTCTCACGACACTCAAACAGGCATGCTCCTCGGAATACCAAGGAGCGCAAGATGCGTTCAAAGATTCGATGATTCACTGAATTCTGCAATTCACATTACGTTTCGCACTTTCGCGGCGTTCTTCATCGATGCGAAAGCCAAGAGATCCGTTGTTGAAAGTTATATATATATGTATTTCGCTCCGTGGAGCTTTAGA
PA	PA2	99°21′13.8005″	28°22′34.1163″	3600	PA0050	Basidiomycota	Agaricomycetes	Gomphales	Gomphaceae	Ramaria	Ramaria sp1	3	NE	ACGTGATGTTGTCCGAAGACGGCTGTAAGCGAACCCACGGGCCGGGACAAAACGGCGTCGACATTTTATTATCACACCGTCGTCGCACCGACTCCGAGGGACCAGCTGATGCGTTTGGAGACGAGCGGCGGGGGTGCCGCCGCAGACGTCCAAGTCCGACCGACCCCCTTCTGCTAAGAAGGGGCGGCCGAGGTTTTTCTCACGACACTCAAACAGGCATGCTCCTCGGAATACCAAGGAGCGCAAGATGCGTTCAAAGATTCGATGATTCACTGAATTCTGCAATTCACATTACGTTTCGCACTTTCGCGGCGTTCTTCATCGATGCGAAAGCCAAGAGATCCGTTGTTGAAAGTTATATATATATGTATTTCGCTCCGTGGAGCTTTAGACATG
PA	PA2	99°21′13.8005″	28°22′34.1163″	3600	PA0051	Basidiomycota	Agaricomycetes	Gomphales	Gomphaceae	Ramaria	Ramaria sp1	5	NE	ACGACGTGATGTTGTCCGAAGACGGCTGTAAGCGAACCCACGGGCCGGGACAAAACGGCGTCGACATTTTATTATCACACCGTCGTCGCACCGACTCCGAGGGACCAGCTGATGCGTTTGGAGACGAGCGGCGGGGGTGCCGCCGCAGACGTCCAAGTCCGACCGACCCCCTTCTGCTAAGAAGGGGCGGCCGAGGTTTTTCTCACGACACTCAAACAGGCATGCTCCTCGGAATACCAAGGAGCGCAAGATGCGTTCAAAGATTCGATGATTCACTGAATTCTGCAATTCACATTACGTTTCGCACTTTCGCGGCGTTCTTCATCGATGCGAAAGCCAAGAGATCCGTTGTTGAAAGTTATATATATATGTATTTCGCTCCGTGGAGCTTTAGACA
PA	PA2	99°21′13.8005″	28°22′34.1163″	3600	PA0052	Basidiomycota	Agaricomycetes	Gomphales	Gomphaceae	Ramaria	Ramaria sp1	16	NE	CGACGTGATGTTGTCCGAAGACGGCTGTAAGCGAACCCACGGGCCGGGACAAAACGGCGTCGACATTTTATTATCACACCGTCGTCGCACCGACTCCGAGGGACCAGCTGATGCGTTTGGAGACGAGCGGCGGGGGTGCCGCCGCAGACGTCCAAGTCCGACCGACCCCCTTCTGCTAAGAAGGGGCGGCCGAGGTTTTTCTCACGACACTCAAACAGGCATGCTCCTCGGAATACCAAGGAGCGCAAGATGCGTTCAAAGATTCGATGATTCACTGAATTCTGCAATTCACATTACGTTTCGCACTTTCGCGGCGTTCTTCATCGATGCGAAAGCCAAGAGATCCGTTGTTGAAAGTTATATATATATGTATTTCGCTCCGTGGAGCTTTAGACATG
PA	PA2	99°21′13.8005″	28°22′34.1163″	3600	PA0053	Basidiomycota	Agaricomycetes	Gomphales	Gomphaceae	Ramaria	Ramaria barenthalensis	1	NE	GAGGTCAGATGACATGAAAATCATTGTCCGAAGACGGCTGTAAGCGGCCCAGTTCAGAGTCGGCCCAGGACGGCGCCACAGTCAACGAAGCGTATATTATCACACCGTCGTCAAACCAACTCTATGGGACCAGCTGATGCATTTAGAGACGAGCGACGGGAGGAAACCGCCGCAAGCGTCCAAATCCAACCCTCCTTCAGCAAAGAAGCAAGGTTGAGGGTGTTTCACGACACTCAAACAGGCATGCTCCTCGGAATACCAAGGAGCGCAAGATGCGTTCAAAGATTCGATGATTCACTGAATTCTGCAATTCACATTACGTTTCGCACTTTCGCGGCGTTCTTCATCGATGCGAAAGCCAAGAGATCCGTTGTTGAAAGTTGTATTACAATTTTCCAC…
PA	PA2	99°21′13.8005″	28°22′34.1163″	3600	PA0054	Basidiomycota	Agaricomycetes	Geastrales	Geastraceae	Geastrum	Geastrum cf. fimbriatum	1	NE	AAATGCAGATAGAGTTTTGAGACTGCGTTCAAACGATCGCGTGCTCGACTCTTAATCTTTATCCACACACACCTTTGTGCACCATGGGACGAAACTGTAACGGGAGTAGTCCCCTTTTTATAAACACGAGTTATTATATGCATGTTATTTTAATGCTCTACGGAGTAATAATAATGTACAACTTTCAACAACGGATCTCTTGGCTTTCGCATCGATGAAGAACGCAGCGAACGTGCGAAACGTAATGTGAATTGCAGAATTCAGTGAATCATCGAATCTTTGAACGCATCTTGCGCTCCTTGGTATTCCGAGGAGCATGCCTGTTTGAGTGTCGTGAATACTCTCAACTTCCACCCTTTTTTCGGAAAGGGAGGAAGGTTGGACTTGGGTGTTTGTTGA…
PA	PA2	99°21′13.8005″	28°22′34.1163″	3600	PA0060	Basidiomycota	Agaricomycetes	Russulales	Russulaceae	Lactarius	Lactarius cf. camphoratus	2	NE	GAGGAAGTAAAAGTCGTAACAAGGTTTCCGTAGGTGAACCTGCGGAAGGATCATTATCGTACAAAATGTGTGAGGCATGTGAGGGTTGTCGCTGGCTTCAAAAGTTGTGCACGCCGGAGCANGTCCTCTCACATAACACAATCCATCTCACCCTTTGTGCACCACCGCGCGGGCACCCTTTGGGATCGGACCGATCTCTTTAGGGGACTCGCGTTTTCACACCACACCCCTTTTTAAAAAGTGTAGAATGACCTCATTTATGCGATCAATACAACTTTCAACAACGGATCTCTTGGCTCTCGCATCGATGAAGAACGCAGCGAAATGCGATACGTAATGTGAATTGCAGAATTCAGTGAATCATCGAATCTTTGAACGCACCTTGCGCCCCTTGGTATT…
PA	PA2	99°21′13.8005″	28°22′34.1163″	3600	PA0061	Basidiomycota	Agaricomycetes	Russulales	Russulaceae	Russula	Russula globispora	1	NE	GATTTGAGGTCAGGTTTTATTTTTGTGGGTCCAGCCTTCCACCAATATAAATGGTAGTGACCGGAGCACCATCATTGTCCGCGAGACAGTTAGAAGCAGGCATCCAAAGGACAGTGCCAAATCCAAAACGTAGAAACATCTTATCACGTTAAGGATCAGCAAAGCGGACCCCACTAATTTATTTGAGAGGAGCTCGCTTTCAAAAGTGAAAGGCAAGCATTGAACCTCCAAGTCCAAAACTCCTTTTCCAAACCCCAAAAAAGGATCAAAGAAAAGGGGGTTTTGAGAATTTCACGACACTCAAACGGGTGTGCCCCTCGGAATGCCAAGGGGCGCAAGGTGCGTTCAAAGATTCGATGATTCACTGAATTCTGCAATTCACATTACGTATCGCATTTC…
PA	PA2	99°21′13.8005″	28°22′34.1163″	3600	PA0062	Basidiomycota	Agaricomycetes	Agaricales	Hymenogastraceae	Hebeloma	Hebeloma alpinum	2	NE	TCAACAGACTGTTAGAAGCAGCGCAAACCCATATGATTGCAGATGTCTATAGCGTAGATAATTATCACACCAATAGACAGTCCACGCGGGGCACCGGCTAATGCATTTAAGGGGAGCTGACTATCTGAGAAGCCAGCAAAATAGACCCCCACATCCAAGCCATTATCAGCAAAAGTTGATAATGGTTGAGAATTTAATGACACTCAAACAGGCATGCTCCTCGGAATACCAAGGAGCGCAAGGTGCGTTCAAAGATTCGATGATTCACTGAATTCTGCAATTCACATTACTTATCGCATTTCGCTGCGTTCTTCATCGATGCGAGAGCCAAGAGATCCGTTGCTGAAAGTTGTATAAGGTTTATAGGCACAAGGCCCAATGATACATTCTGTTACATAC…
PA	PA2	99°21′13.8005″	28°22′34.1163″	3600	PA0063	Basidiomycota	Agaricomycetes	Agaricales	Omphalotaceae	Omphalotus	Omphalotus sp1	10	NE
PA	PA2	99°21′13.8005″	28°22′34.1163″	3600	PA0064	Basidiomycota	Agaricomycetes	Russulales	Russulaceae	Lactarius	Lactarius cf. rufus	35	NE	CAAGTCAATGGACTGTTAGAAGCTGAACATTGCTTCACGTCAATAGCGTAGATAATTATCACACCAATGAACAGTTGGCAAAATGTTGTCCGCTAATGCATTTAAGGGGAGCTGACCTCGGGGAGGCCAGCAAACCCACATCCAACCAAAGAAGGTTGATATATTAATGACACTCAAACAGGCATGCTCCTCGGAATACCAAGGAGCGCAAGGTGCGTTCAAAGATTCGATGATTCACTGAATTCTGCAATTCACATTACTTATCGCATTTCGCTGCGTTCTTCATCGATGCGAGAGCCAAGAGATCCGTTGCTGAAAGTTGTATAAATTTATAGGCACAAAGGCCCATTGATTACATTCTATAAACATGCATTAGGGTATATGAATAAACATAGACCT…
PA	PA2	99°21′13.8005″	28°22′34.1163″	3600	PA0065	Basidiomycota	Agaricomycetes	Agaricales	Agaricaceae	Agaricus	Agaricus gemellatus	1	NE	GGTCTTACGATATGTTTCTAATGGGTTGTAGCTGGCTCTTTAGAGCATGTGCACGCCTGTTTGGACTTCATTTTCATCCACCTGTGCACCTATTGTAGTCTTTGGTTGGGTTAGGAGGAAGTGGTCATCCTGTCAGCATTTGCTGGATGTGAGGACTTGCATTGTGAAAACTTTGCTGTCCTTTATGTGATCATGAAATCACTTTCTCACCAGAGTCTATGTCTTTCATTATACTCTGTCGAATGTCATTGAATGTCTTTACATGGGCTTGTATGCCTATGAAAATTGTAATACAACTTTCAGCAACGGATCTCTTGGCTCTCGCATCGATGAAGAACGCAGCGAAATGCGATAAGTAATGTGAATTGCAGAATTCAGTGAATCATCGAATCTTTGAAC…
PA	PA2	99°21′13.8005″	28°22′34.1163″	3600	PA0066	Basidiomycota	Agaricomycetes	Agaricales	incertae sedis	Lepista	Lepista sp.	1	NE	GTCAATGGACTGTTAGAAGCTGAACCCCATATAAAAGCTGCTTCACAACCATGGTATAGATAATTATCACACCAAAGCTGGTCCACAAAGGTTCCGCTAATGCATTTAAGAGGAGCTGACTTCTGAGAAGCCTGCAAAACCTCCACATCCAAGCCAATCCAACTCGCAAAAGCTGAAAAGGTTGAGAATTTAATGACACTCAAACAGGCATGCTCCTCGGAATACCAAGGAGCGCAAGGTGCGTTCAAAGATTCGATGATTCACTGAATTCTGCAATTCACATTACTTATCGCATTTCGCTGCGTTCTTCATCGATGCGAGAACCAAGAGATCCGTTGTTGAAAGTTGTATTAATTTAAAGGCAATAAAGCCCATTAATGACATTCTATTACATTCTTA…
PA	PA2	99°21′13.8005″	28°22′34.1163″	3600	PA0067	Basidiomycota	Agaricomycetes	Agaricales	Tricholomataceae	Tricholoma	Tricholoma cf. terreum	1	NE	TACCTGATTTGAGGTCAAATTGTCAAAAAGTTGTCTCAGGGGAGACGGTTAGAAGCTGAAACCTCATTTTAAGCTGCTTGACCACAATGGCGTAGATAATTATCACACCAAAGCCAGGCAACAAAGGTCCCGCTAATGCATTTCAGGAGAGCCGACTTCTGAGAAGCCCGCATACTCCCACATCCAAGCCTGATCAACAAAGAAAGCTGAAAAGGTTGAGAATTTCATGACACTCAAACAGGCATGCTCCTCGGAATACCAAGGAGCGCAAGGTGCGTTCAAAGATTCGATGATTCACTGAATTCTGCAATTCACATTACTTATCGCATTTCGCTGCGTTCTTCATCGATGCGAGAGCCAAGAGATCCGTTGTTGAAAGTTGTATTAAGTTTAAAGGCA…
PA	PA2	99°21′13.8005″	28°22′34.1163″	3600	PA0068	Basidiomycota	Agaricomycetes	Agaricales	Hydnangiaceae	Laccaria	Laccaria vinaceoavellanea	3	LC	ATAAACCTGATGTGGCTGTTAGCTGGCTTTTCGAAGCATGTGCTCGCCCATCATCTTTATCTCTCCACCTGTGCACCTTTTGTAGTCTTGAATACCTCTCGAGGCAACTCGGATTTTAGGATTGCCGTGCTTTATACACAAAGTCGGCTTTTCTTTCATTTTCAAGACTATGTTTTCTATACACACCAAAGTATGTTTAAAGAACGTCATCAATAGGAACTTGTTTCCTATAAAAACTATACAACTTTCAGCAACGGATCTCTTGGCTCTCGCATCGATGAAGAACGCAGCGAAATGCGATAAGTAATGTGAATTGCAGAATTCAGTGAATCATCGAATCTTTGAACGCACCTTGCGCTCCTTGGTATTCCGAGGAGCATGCCTGTTTGAGTGTCATTA…
PA	PA2	99°21′13.8005″	28°22′34.1163″	3600	PA0069	Basidiomycota	Agaricomycetes	Geastrales	Geastraceae	Geastrum	Geastrum cf. mirabile	2	NE	CCGTAGGTGAACCTGCGGAAGGATCATTACCGTAAGATAACTTAGAGTTTTGAGACTGTGTTCCAAAATGGGACGCGTGCTCGACTCTTATTCTTTATCCATACACACCGCTGTGCACTTATGGGACTGTAAAGTCCCCTTTTTCATTATAAAAACCTGTCATAATGCATGTTTATTGTATACTCTACGGAGTAATATACAACTTTCAACAACGGATCTCTTGGCTTTCGCATCGATGAAGAACGCAGCGAACGTGCGAAACGTAATGTGAATTGCAGAATTCAGTGAATCATCGAATCTTTGAACGCATCTTGCGCTCCTTGGCATTCCGAGGAGCATGCCTGTTTGAGTGTCGTGAAGTACTCAATTTCAAATATTTTTTGTTTGAAAATTGGATTT…
PA	PA2	99°21′13.8005″	28°22′34.1163″	3600	PA0070	Basidiomycota	Agaricomycetes	Hymenochaetales	Hymenochaetaceae	Coltricia	Coltricia sp1	2	NE
PA	PA2	99°21′13.8005″	28°22′34.1163″	3600	PA0071	Ascomycota	Pezizomycetes	Pezizales	Otideaceae	Otidea	Otidea bicolor	2	DD	ATTTCCGTAGGTGACCTGCGGAAGGATCATTAGAAGAATCTGTATCAAGATACAATTCTGACACCCACCCTCTGCGTACCTTTCCCGTTGCTTCCATGGGGTATGGAGCGGGCTGGCCCCGATATACTCCAGCTGGGCCAGGATGGCACTATTCCCTGGCCTGGTGCCCATGAATGGACCCTCAAAACCATTTGTATTTATTTTGCCCTCTGTCTGAACCATGTTAATAACAATCGTTAAAACTTTCAACAACGGATCTCTTGGTTCTCGCATCGATGAAGAACGCAGCGAAATGCGATAAGTAGTGTGAATTGCAGAATTCAGTGAATCATCGAATCTTTGAACGCACATTGCGCCTTCTGGTATTCCGGGAGGCATGCCTGCTCGAGCGTCATGATG…
PA	PA2	99°21′13.8005″	28°22′34.1163″	3600	PA0072	Basidiomycota	Agaricomycetes	Agaricales	Hymenogastraceae	Hebeloma	Hebeloma aanenii	2	NE	TACCTGATTTGAGGTCAATTGTCATGTATTGTCTGAATCAACAGACTGTTAGAAGCAGCGCAAACCCATATGATTGCAGATGTCTATAGCGTAGATAATTATCACACCAATAGACAGTCCACGCGGGGCACCGGCTAATGCATTTAAGGGGAGCTGACTATCTGAGAAGCCAGCAAAATAGACCCCCACATCCAAGCCATTATCAGCAAAAGTTGATAATGGTTGAGAATTTAATGACACTCAAACAGGCATGCTCCTCGGAATACCAAGGAGCGCAAGGTGCGTTCAAAGATTCGATGATTCACTGAATTCTGCAATTCACATTACTTATCGCATTTCGCTGCGTTCTTCATCGATGCGAGAGCCAAGAGATCCGTTGCTGAAAGTTGTATAAGGTTT…
PA	PA2	99°21′13.8005″	28°22′34.1163″	3600	PA0073	Basidiomycota	Agaricomycetes	Agaricales	Cortinariaceae	Cortinarius	Cortinarius cf. korfii	3	NE
PA	PA2	99°21′13.8005″	28°22′34.1163″	3600	PA0074	Basidiomycota	Agaricomycetes	Agaricales	Tricholomataceae	Tricholoma	Tricholoma scalpturatum	1	LC	GAGACGGTTAGAAGCTGAAACCTCATTTTAAGCTCCTTGACCACAATGGCGTAGATAATTATCACACCAAAGCCAGGCAACAAAGGTCCCGCTAATGCATTTCAGGAGAGCCGACTTCTGAGAAGCCCGCATACTCCCACATCCAAGCCTGATCAACAAAGAAAGCTGAAAAGGTTGAGAATTTCATGACACTCAAACAGGCATGCTCCTCGGAATACCAAGGAGCGCAAGGTGCGTTCAAAGATTCGATGATTCACTGAATTCTGCAATTCACATTACTTATCGCATTTCGCTGCGTTCTTCATCGATGCGAGAGCCAAGAGATCCGTTGTTGAAAGTTGTATTAAGTTTAAAGGCATTGAAGCCCAACAACAAACATTCTTAGACATACTGTAGGGG…
PA	PA2	99°21′13.8005″	28°22′34.1163″	3600	PA0075	Ascomycota	Pezizomycetes	Rhytismatales	Cudoniaceae	Spathularia	Spathularia flavida Pers.	5	NE	TACCTGATCCGAGGTCACCTGTAAAAATTGGGGGGGGTTTGATGGCAAGCCTCCATCCAGCGCCCAGAAGCGAGGTGATGTTACTACGCTTAGGGGTCAGACGGTGCCGCCACTGACTTTGAGGCAGGCCCTACAGGGCGAGCCCAAGACCACGCAAGGCGTGAGGGTTGTAATGACGCTCGAACAGGCATGCCCCCTGGAATACCAGAGGGCGCAATGTGCGTTCAAAGATTCGATGATTCACTGAATTCTGCAATTCACATTACTTATCGCATTTCGCTGCGTTCTTCATCGATGCCAGAACCAAGAGATCCGTTGTTGAAAGTTTTAACTATTGTATAGTACTCAGACAGCAGAGATTCTAGGGTTTATGATCCACTGGCAGGCCTGTAACAGCCT…
PA	PA2	99°21′13.8005″	28°22′34.1163″	3600	PA0076	Basidiomycota	Agaricomycetes	Agaricales	Hymenogastraceae	Galerina	Galerina sp.	1	NE	AACTTAATAGACGGTTAGAAGCGGCGCAACACCCATTAAAGCAGACATCCACGGCGTAGATAATTATCACACCAATAGACGAACCACGCGGGGCACCGGCTAATGTATTTCAAGGGAGCCGACCTCTTAACGAAGCCAGCAAAACCCTCAGATCCAAGCCATTACACAAGCTTGCAAAAGCTGGTAAGGTTGAGAATTTAATGACACTCAAACAGGCATGCTCCTCGGAATACCAAGGAGCGCAAGGTGCGTTCAAAGATTCGATGATTCACTGAATTCTGCAATTCACATTACTTATCGCATTTCGCTGCGTTCTTCATCGATGCGAGAGCCAAGAGATCCGTTGCTGAAAGTTGTATATAGTTTATAGGTACGAGACCCAATGATACATTCTGTGAC…
PA	PA2	99°21′13.8005″	28°22′34.1163″	3600	PA0077	Basidiomycota	Agaricomycetes	Agaricales	Inocybaceae	Inocybe	Inocybe cf. rimosa	9	NE	TGCGGAGGATCATTATTGAATAGCATGACGAGTTGTCGCTGGCCTTTTCTTTGACCGTGCACGCTCTGTCGTCCTTCATTTCTCCATCTATTTGTGCACCTCTTGCGTAGACCTTTTCTGAGGGCTTCCTTGGGTCATTAGGACTGCTTTGCAAAAAAAATGAATTTGTGGGCTTTCCTTGTCGCTACCACACATACACCAGTGTAATTGTTTAGAAGGAAATGGAATTTGATGCATAATACAACTTTCAGCAACGGATCTCTTGGCTCTCGCATCGATGAAGAACGCAGCGAAATGCGATAAGTAATGTGAATTGCAGAATTCAGTGAATCATCGAATCTTTGAACGCATCTTGCGCTCCTTGGTTAATCCAAGGAGCATGCCTGTTTGAGTGTCATT…
PA	PA2	99°21′13.8005″	28°22′34.1163″	3600	PA0078	Basidiomycota	Agaricomycetes	Agaricales	Hydnangiaceae	Laccaria	Laccaria cf. longipes	2	NE	GGATCATTATTGAATAAACCTGATGTGGCTGTTAGCTGGCTTTTCGAAGCATGTGCTCGTCCGTCATCTTTAATCTCTCCACCTGTGCACATTTTGTAGTCTTGGATATCTCTCGAGGCAACTCGGATTTTAGAATCGCCGTGCTGTACAAGTCGGCTTTCCTTTCATTTCCAAGACTATGTTTTTATATACACCAAAGAATGTTTAAAGAATGTCTTCAATGGGAACTTGTTTCCTATAAAATTATACAACTTTCAGCAACGGATCTCTTGGCTCTCGCATCGATGAAGAACGCAGCGAAATGCGATAAGTAATGTGAATTGCAGAATTCAGTGAATCATCGAATCTTTGAACGCACCTTGCGCTCCTTGGTATTCCGAGGAGCATGCCTGTTTGAGT…
PA	PA2	99°21′13.8005″	28°22′34.1163″	3600	PA0079	Basidiomycota	Agaricomycetes	Agaricales	Hygrophoraceae	Hygrophorus	Hygrophorus sp.	4	NE	AGAGAGCTGACATTTGCTTCACGGCAATGGCATATATGATAATTATCAAACCAAAAGCCTATCCACAAAGGGTACACGCTGATATATTTAAGAGGAGCTGATTTAAAAAGCCAGCAACACCCCAAATCCAAGCCTCCCACAAACAAAATAGTATGAGGAGATTGAGAATTTAATGACACTCAAACAGGCATGCTCCTCGGAATACCAAGGAGCGCAAGGTGCGTTCAAAGATTCGATGATTCACTGAATTCTGCAATTCACATTACTTATCGCATTTCGCTGCGTTCTTCATCGATGCGAGAGCCAAGAGATCCGTTGTTGAAAGTTGTATAAACTTTTAAGCTTGCAAGCAAGCTACAAATAAACATTCTAAACTTCTTTGGGTGTATTAAAAAAACA…
PA	PA2	99°21′13.8005″	28°22′34.1163″	3600	PA0080	Ascomycota	Pezizomycetes	Rhytismatales	Cudoniaceae	Spathularia	Spathularia flavida Pers.	4	NE	TACCTGATCCGAGGTCACCTGTAAAAATGGGGGGTTTATAGCAGGCCTCCATCCAGCGCCCAAAAGCGAGGTGTATTACTACGCTTAGGGGTCAGACAGCGCTGCCACTGACTTTGAGGCAGGCCCTACAGGGCGAGCCCAAGACCACGCTGGGCGTGAGGGTTGTAATGACGCTCGAACAGGCATGCCCCCTGGAATACCAGAGGGCGCAATGTGCGTTCAAAGATTCGATGATTCACTGAATTCTGCAATTCACATTACTTATCGCATTTCGCTGCGTTCTTCATCGATGCCAGAACCAAGAGATCCGTTGTTGAAAGTTTTAACTATTATATAGTACTCAGACGGCAGAGATTCTAGGGTTTGTGGTCCGCTGGCAGGCTGGTAACAGCCCGCCAA…
PA	PA2	99°21′13.8005″	28°22′34.1163″	3600	PA0081	Basidiomycota	Agaricomycetes	Agaricales	Hymenogastraceae	Hebeloma	Hebeloma mesophaeum	2	LC	TACCTGATTTGAGGTCAATTGTCATGTATTGTCTGAGTAAACAGACGGTTGGAAGCAGTGCAAACCCATATGATTGTAGATGTCCACGGCGTAGATAATTATCACACCAATAGACAGTCCACGCGGGGCACCAGCTAATGCATTTAAGGGGAGCTGACATTCTGTGAAGCCAGCAAAATAAACCCCCATATCCAAGCCATCATCAGCAAAAGCTGATAATAGTTGAGAATTTAATGACACTCAAACAGGCATGCTCCTCGGAATACCAAGGAGCGCAAGGTGCGTTCAAAGATTCGATGATTCACTGAATTCTGCAATTCACATTACTTATCGCATTTCGCTGCGTTCTTCATCGATGCGAGAGCCAAGAGATCCGTTGCTGAAAGTTGTATAAGTTTT…
PA	PA2	99°21′13.8005″	28°22′34.1163″	3600	PA0082	Basidiomycota	Agaricomycetes	Polyporales	Polyporaceae	Polyporus	Polyporus sp1	1	NE
PA	PA2	99°21′13.8005″	28°22′34.1163″	3600	PA0083	Basidiomycota	Agaricomycetes	Agaricales	Pluteaceae	Volvopluteus	Volvopluteus sp1	2	NE
PA	PA2	99°21′13.8005″	28°22′34.1163″	3600	PA0084	Basidiomycota	Agaricomycetes	Polyporales	Polyporaceae	Polyporus	Polyporus sp1	3	NE
PA	PA2	99°21′13.8005″	28°22′34.1163″	3600	PA0085	Basidiomycota	Agaricomycetes	Agaricales	Hydnangiaceae	Laccaria	Laccaria cf. longipes	4	NE	TCATTATTGAATAAACCTGATGTGGCTGTTAGCTGGCTTTTCGAAGCATGTGCTCGTCCGTCATCTTTAATCTCTCCACCTGTGCACATTTTGTAGTCTTGGATATCTCTCGAGGCAACTCGGATTTTAGAATCGCCGTGCTGTACAAGTCGGCTTTCCTTTCATTTCCAAGACTATGTTTTTATATACACCAAAGAATGTTTAAAGAATGTCTTCAATGGGAACTTGTTTCCTATAAAATTATACAACTTTCAGCAACGGATCTCTTGGCTCTCGCATCGATGAAGAACGCAGCGAAATGCGATAAGTAATGTGAATTGCAGAATTCAGTGAATCATCGAATCTTTGAACGCACCTTGCGCTCCTTGGTATTCCGAGGAGCATGCCTGTTTGAGTGTC…
PA	PA3	99°21′15.0411″	28°22′33.5407″	3599	PA0086	Basidiomycota	Agaricomycetes	Agaricales	Cortinariaceae	Cortinarius	Cortinarius sp1	1	NE	AAATGGACTGTTAGAAGCTGAACCCCATATAAAGCTGCTTTACAACCATGGCGTAGATAATTATCACACCAAAGCTGGTCCACAAAGGTTCCGCTAATGTATTTAAGAGGAGCTGACTTCTTAAGAAGCCTGCAAAACCTCCACATCCAAGCCAATCCAACTTGTAAAAGCTGAAAAGGTTGAGAATTTAATGACACTCAAACAGGCATGCTCCTCGGAATACCAAGGAGCGCAAGGTGCGTTCAAAGATTCGATGATTCACTGAATTCTGCAATTCACATTACTTATCGCATTTCGCTGCGTTCTTCATCGATGCGAGAGCCAAGAGATCCGTTGTTGAAAGTTGTATTAATTTAAAGGCTATAAGCCCATTAATGACATTCTATTACATTCGTATGG…
PA	PA3	99°21′15.0411″	28°22′33.5407″	3599	PA0087	Basidiomycota	Agaricomycetes	Russulales	Russulaceae	Lactarius	Lactarius cf. pubescens	1	NE	GTCAGGGTTCGTGAGGTTGAGAGCGTCGGGAGACGTGCTCAAACGTTGTCTCGTCGAGACGGTTAGAAGCGGGTCCCAAAAGCAACAGAGCCAGAAACCAAGACATGGAAACATCTTATCACATGTCGAGGACCAGCAAAGAGGACCCCGCTAATTCATTTAAGAGGAGCTGGGCTCTCAAAAGAGAGAGACGCCAGCAAAGGCCTCCAAAGTCCAAGCCTCCTTTGGTTTCCAGAAGAAACCGAGAAGGTTGAGATTTTCACGACACTCAAACGGGTGTGCCCCTCGGAATACCAAGGGGCGCAAGGTGCGTTCAAAGATTCGATGATTCACTGAATTCTGCAATTCACATTACGTATCGCATTTCGCTGCGTTCTTCATCGATGCGAGAGCCAAGAG…
PA	PA3	99°21′15.0411″	28°22′33.5407″	3599	PA0088	Basidiomycota	Agaricomycetes	Agaricales	incertae sedis	Aspropaxillus	Aspropaxillus giganteus	1	NE	GATATTGTCCAATTCAATGGACCATTAGAAGCTGAACCCTTTTTCTTTGACTTCAAAACAATAGCGTAGATAATTATCACACTAGAGAATGAAACCAAAAAGTTCTGCTAATACATTTAAGGAGAGCCGACAGATGAACTGCCAGCAACTCCCACATCCAACTCCTTTATCTAATAATAAGAAAAGGGTTGAGAATTTAATGACACTCAAACAGGCATGCTCCTCGGAATACCAAGGAGCGCAAGGTGCGTTCAAAGATTCGATGATTCACTGAATTCTGCAATTCACATTACATATCGCGTTTCGCTGCGTTCTTCATCGATGCGAGAGCCAAGAGATCCGTTGTTGAAAGTTGTATAGATTTACATCAATAGACATTCATTATATATAAAAAGTGTA…
PA	PA3	99°21′15.0411″	28°22′33.5407″	3599	PA0089	Ascomycota	Pezizomycetes	Pezizales	Helvellaceae	Helvella	Helvella calycina	1	NE	TCGCTCTCCCCGCCCGACACAGGGGCCGGGGGCTGGCCGCCCCGCCGCGCTCGAGCGCCAATGCGTCATATCACGCTCGGGCACGCAGCAGGCAGTCCGCCCATGGATTCCAGCGAGGTGGCCGCCCGCTCGGGGCACGCCGCCGCCGCCATCACCGCGCGTTCAGTCGCGCGAGCAGTCTTCCAGGAGACGCTCGAACAGGCATGCCCCCCGGAATGCCAGGGGGCGCAATGTGCGTTCAAAGATTCGATGATTCACTGAATTCTGCAATTCACATTACTTATCGCATTTCGCTGCGTTCTTCATCGATGCGGGAACCAAGAGATCCGTTGTTGAAAGTTTTTTTTTCGTTTCCTCGCTCGTTCCTTCTTCCTTGGCTCGCTGGCCTTCAGACGGCGG…
PA	PA3	99°21′15.0411″	28°22′33.5407″	3599	PA0090	Basidiomycota	Agaricomycetes	Agaricales	Inocybaceae	Inocybe	Inocybe cf. lanatodisca	10	NE	TGCGGAGGATCATTATTGAATAGCATGACGAGTTGTCGCTGGCCTTTTCTTTGACCGTGCACGCTCTGTCGTCCTTCATTTCTCCATCTATTTGTGCACCTCTTGCGTAGACCTTTTCTGAGGGCTTCCTTGGGTCATTAGGACTGCTTTGCAAAAAAAATGAATTTGTGGGCTTTCCTTGTCGCTACCACACATACACCAGTGTAATTGTTTAGAAGGAAATGGAATTTGATGCATAATACAACTTTCAGCAACGGATCTCTTGGCTCTCGCATCGATGAAGAACGCAGCGAAATGCGATAAGTAATGTGAATTGCAGAATTCAGTGAATCATCGAATCTTTGAACGCATCTTGCGCTCCTTGGTTAATCCAAGGAGCATGCCTGTTTGAGTGTCATT…
PA	PA3	99°21′15.0411″	28°22′33.5407″	3599	PA0091	Basidiomycota	Agaricomycetes	Agaricales	Tricholomataceae	Tricholoma	Tricholoma scalpturatum	2	LC	GGGGAGACGGTTAGAAGCTGAAACCTCATTTTAAGCTGCTTGACCACAATGGCGTAGATAATTATCACACCAAAGCCAGGCAACAAAGGTCCCGCTAATGCATTTCAGGAGAGCCGACTTCTGAGAAGCCCGCATACTCCCACATCCAAGCCTGATCAACAAAGAAAGCTGAAAAGGTTGAGAATTTCATGACACTCAAACAGGCATGCTCCTCGGAATACCAAGGAGCGCAAGGTGCGTTCAAAGATTCGATGATTCACTGAATTCTGCAATTCACATTACTTATCGCATTTCGCTGCGTTCTTCATCGATGCGAGAGCCAAGAGATCCGTTGTTGAAAGTTGTATTAAGTTTAAAGGCATTGAAGCCCAACAACAAACATTCTTAGACATACTGTAG…
PA	PA3	99°21′15.0411″	28°22′33.5407″	3599	PA0092	Basidiomycota	Agaricomycetes	Agaricales	incertae sedis	Floccularia	Floccularia cf. luteovirens	1	NE	CCTGATTTGAGGTCAATTGTCAAAGATTGTCCAAGTTAATGGACTGTTATAAGCTGAAACCTATTCATGTCTAGTCAATAGCGTAGATAATTATCACACCATTAGACGGTCCGACAAAGGTTCGACTAATAAATTTAAAGGGAGCTGACTTCCAAGAAGCCTGCAAGACCCCTCACATCCAAGCCTAACCGATAATAAAAATTATGGAAAGGTTGATAATTTAATGACACTCAAACAGGCATGCTCCTCGGAATACCAAGGAGCGCAAGGTGCGTTCAAAGATTCGATGATTCACTGAATTCTGCAATTCACATTACTTATCGCATTTCGCTGCGTTCTTCATCGATGCGAGAGCCAAGAGATCCGTTGCTGAAAGTTGTATATTGTTTTATAGGCATA…
PA	PA3	99°21′15.0411″	28°22′33.5407″	3599	PA0093	Basidiomycota	Agaricomycetes	Agaricales	Lycoperdaceae	Lycoperdon	Lycoperdon perlatum	1	LC	GGCTACTGATGCTTGATAGGTTGTAGCTGGCTCTTCGGAGTATGTGCACGCTTATCTTGACTTAATTCATCCACCTGTGCACCTTTTGTAGTCTTGGGGGTTGAGATCGGTCGACTATCGGATGGCCAAGGTCATTCCGGATGTGAGGAATGCTGAGTGCGAAAGCATACAGCTCTTCTCAAATGACTTGTCTTCCTCGAGTACTATGTATTCATATACCACATAGTATGTTGTAGAATGTGATCAATGGGTCTATGTACCTATAATAATCATATACAACTTTCAGCAACGGATCTCTTGGCTCTCGCATCGATGAAGAACGCAGCGAAATGCGATAAGTAATGTGAATTGCAGAATTCAGTGAATCATCGAATCTTTGAACGCACCTTGCGCTCCTTG…
PA	PA3	99°21′15.0411″	28°22′33.5407″	3599	PA0094	Basidiomycota	Agaricomycetes	Agaricales	incertae sedis	Clitocybe	Clitocybe cf. vibecina	4	NE	CAAGTCAATGGACGATTAGAAGCTGAACCCCATGTAAAGCTGCTTCACGGCCATGGCGTAGATAATTATCACACCAAAGCTGGTCCACAAAGGTTCCGCTAATGCATTTAAGAGGAGCCGACTTCTGAGAAGCCCGCAAACCCCCACATCCAAGCCAATTCAACTTGCAAAAGCTGAAAGGGTTGAGAATTTAATGACACTCAAACAGGCATGCTCCTCGGAATACCAAGGAGCGCAAGGTGCGTTCAAAGATTCGATGATTCACTGAATTCTGCAATTCACATTACTTATCGCATTTCGCTGCGTTCTTCATCGATGCGAGAGCCAAGAGATCCGTTGTTGAAAGTTGTATTAATTTAAAGGCAATAAAGCCCATTAATGACATTCTAAACATTCTTA…
PA	PA3	99°21′15.0411″	28°22′33.5407″	3599	PA0095	Basidiomycota	Agaricomycetes	Agaricales	Inocybaceae	Mallocybe	Mallocybe leucoblema	2	NE	ATACATTATATGTTTTTTTTGTCCAAAGACAATTAGAAGCAGTACGACCTTTACAAATGAAGGTACCATATGAAGATGTAGATAAATTATCACACCTAATGAACCAACAAAGGCACTGCTAATACATTTCAGGAGAGCAGACCTTGTTTTTCTCAAAGAGAAATCAAAAGCCTGCAAAAAATCTCCCACATCCAATCTGTAACCAAATTGGCACAGTTGATAATTTAATGATACTCAAACAGGCATGCTCCTTGGAATACCAAGGAGCGCAAGGTGCGTTCAAAGATTCGATGATTCACTGAATTCTGCAATTCACATTACTTATCGCATTTCGCTGCGTTCTTCATCGATGCGAGAGCCAAGAGATCCGTTGCTGAAAGTTGTACTGATTTATTATAG…
PA	PA3	99°21′15.0411″	28°22′33.5407″	3599	PA0096	Basidiomycota	Agaricomycetes	Agaricales	incertae sedis	Aspropaxillus	Aspropaxillus giganteus	14	NE	GATATTGTCCAATTCAATGGACCATTAGAAGCTGAACCCTTTTTCTTTGACTTCAAAACAATAGCGTAGATAATTATCACACTAGAGAATGAAACCAAAAAGTTCTGCTAATACATTTAAGGAGAGCCGACAGATGAACTGCCAGCAACTCCCACATCCAACTCCTTTATCTAATAATAAGAAAAGGGTTGAGAATTTAATGACACTCAAACAGGCATGCTCCTCGGAATACCAAGGAGCGCAAGGTGCGTTCAAAGATTCGATGATTCACTGAATTCTGCAATTCACATTACATATCGCGTTTCGCTGCGTTCTTCATCGATGCGAGAGCCAAGAGATCCGTTGTTGAAAGTTGTATAGATTTACATCAATAGACATTCATTATATATAAAAAGTGTA…
PA	PA3	99°21′15.0411″	28°22′33.5407″	3599	PA0097	Basidiomycota	Agaricomycetes	Agaricales	Amanitaceae	Amanita	Amanita battarrae	1	LC	ATGAATCATAAAAGAGGAGAGGCTGAGAGACATATAAACGGTGCAGAAAATTATTACCCCAACTTGTCTTTCCAAGCCAATATTTTTCAGGAGAGCTGACTATGTTAGCTAGCACTCCCACAATCCAAAAGCACTCAAACAAAAGTGTTTTGATATTTTTATGACACTCAAACAGGCATACTCCTCGGAATACCAAGGAGCGCAAGATGCATTCAAAGATTCGATGATTCACTGAATTCTGCAATTCACATTACTTATCACATTTCGCTGTGTTCTTCATCGATGCGAGAACCAAAAGATCCGTTGTTGAAAGTTGTATTGTTATTATTATAAAACAATCAAATATTTCAATGATGTGTATGAAATAAATCATAGACATAAAAATATGTCTACAACAGT…
PA	PA3	99°21′15.0411″	28°22′33.5407″	3599	PA0098	Basidiomycota	Agaricomycetes	Agaricales	incertae sedis	Collybia	Collybia sp1	1	NE	GGTTAGAAGCTGAAACCTCATTTTAAGCTGCTTGACCACAATGGCGTAGATAATTATCACACCAAAGCCAGGCAACAAAGGTCCCGCTAATGCATTTCAGGAGAGCCGACTTCTGAGAAGCCCGCATACTCCCACATCCAAGCCTGATCAACAAAGAAAGCTGAAAAGGTTGAGAATTTCATGACACTCAAACAGGCATGCTCCTCGGAATACCAAGGAGCGCAAGGTGCGTTCAAAGATTCGATGATTCACTGAATTCTGCAATTCACATTACTTATCGCATTTCGCTGCGTTCTTCATCGATGCGAGAGCCAAGAGATCCGTTGTTGAAAGTTGTATTAAGTTTAAAGGCATTGAAGCCCAACAACAAACATTCTTAGACATACTGTAGGGGTATAT…
PA	PA3	99°21′15.0411″	28°22′33.5407″	3599	PA0099	Basidiomycota	Agaricomycetes	Agaricales	incertae sedis	Lepista	Lepista nuda	7	LC	CCAAGTAAATGGACTGTTAGAAGCTGAACCCCATATAAAGCTGCTTTACAACCATGGCGTAGATAATTATCACACCAAAGCTGGTCCACAAAGGTTCCGCTAATGTATTTAAGAGGAGCTGACTTCTTAAGAAGCCTGCAAAACCTCCACATCCAAGCCAATCCAACTTGTAAAAGCTGAAAAGGTTGAGAATTTAATGACACTCAAACAGGCATGCTCCTCGGAATACCAAGGAGCGCAAGGTGCGTTCAAAGATTCGATGATTCACTGAATTCTGCAATTCACATTACTTATCGCATTTCGCTGCGTTCTTCATCGATGCGAGAGCCAAGAGATCCGTTGTTGAAAGTTGTATTAATTTAAAGGCTATAAGCCCATTAATGACATTCTATTACATTC…
PA	PA3	99°21′15.0411″	28°22′33.5407″	3599	PA0100	Basidiomycota	Agaricomycetes	Agaricales	incertae sedis	Lepista	Lepista sp.	1	NE	GTCCAAGTCAATGGACTGTTAGAAGCTGAACCCCATATAAAAGCTGCTTCACAACCATGGTATAGATAATTATCACACCAAAGCTGGTCCACAAAGGTTCCGCTAATGCATTTAAGAGGAGCTGACTTCTGAGAAGCCTGCAAAACCTCCACATCCAAGCCAATCCAACTCGCAAAAGCTGAAAAGGTTGAGAATTTAATGACACTCAAACAGGCATGCTCCTCGGAATACCAAGGAGCGCAAGGTGCGTTCAAAGATTCGATGATTCACTGAATTCTGCAATTCACATTACTTATCGCATTTCGCTGCGTTCTTCATCGATGCGAGAACCAAGAGATCCGTTGTTGAAAGTTGTATTAATTTAAAGGCAATAAAGCCCATTAATGACATTCTATTACA…
PA	PA3	99°21′15.0411″	28°22′33.5407″	3599	PA0101	Basidiomycota	Agaricomycetes	Agaricales	incertae sedis	Floccularia	Floccularia luteovirens	4	LC	ATGGACTGTTATAAGCTGAAACCTATTCATGTCTAGTCAATAGCGTAGATAATTATCACACCATTAGACGGTCCGACAAAGGTTCGACTAATAAATTTAAAGGGAGCTGACTTCCAAGAAGCCTGCAAGACCCCTCACATCCAAGCCTAACCGATAATAAAAATTATGGAAAGGTTGATAATTTAATGACACTCAAACAGGCATGCTCCTCGGAATACCAAGGAGCGCAAGGTGCGTTCAAAGATTCGATGATTCACTGAATTCTGCAATTCACATTACTTATCGCATTTCGCTGCGTTCTTCATCGATGCGAGAGCCAAGAGATCCGTTGCTGAAAGTTGTATATTGTTTTATAGGCATAAGCCCATTGACAAACGTTCTGTAACATACTAGTGGTAT…
PA	PA3	99°21′15.0411″	28°22′33.5407″	3599	PA0102	Basidiomycota	Agaricomycetes	Agaricales	Hygrophoraceae	Hygrophorus	Hygrophorus cf. hyacinthinus	1	NE	CGATGGCATAGATGTTATCAAACCAAAGCCTACAAGCTAATGCATTTAAGGGAAGCCAACAATAAGCCAGCAACACTCCAAATCCAAGCCTCTTTGAAGAGGTTGATAATTTAATGACACTCAAACAGGCATGCTCCTCGGAATACCAAGGAGCGCAAGGTGCGTTCAAAGATTCGATGATTCACTGAATTCTGCAATTCACATTACTTATCGCATTTCGCTGCGTTCTTCATCGATGCGAGAGCCAAGAGATCCGTTGTTGAAAGTTGTATTAAATTCTATCAATTAACATTCTTCTACAAATGGGTGTGTATAAAGCAAACATAGGCCTTGTAAAGCCTACAAAAAGTGCGCATGTGGTTTGTAGATGACAAGAGGTGTGCACATATCTTAAAAAGA…
PA	PA3	99°21′15.0411″	28°22′33.5407″	3599	PA0103	Basidiomycota	Agaricomycetes	Agaricales	Psathyrellaceae	Homophron	Homophron cf. spadiceum	32	NE	TACCTGATTTGAGGTCAAAATGTCAATAGTTGTCCAAAGGACGATTAGAAGCTGGTCTGAAAGCCAAACCCATCCACGGCGTAGATAATTATCACACCAATAGACGGAAGCCAACCCGCTAATACATTTCAGGGGAGCAGACCGCACAATTAAGGCAGACCTGCAAAACCCCCACATCCAAGCCTCATCAACAAAAGCTGAAGGAGGTTGAGAATTTAATGACACTCAAACAGGCATGCTCCTCGGAATACCAAGGAGCGCAAGGTGCGTTCAAAGATTCGATGATTCACTGAATTCTGCAATTCACATTACTTATCGCATTTCGCTGCGTTCTTCATCGATGCGAGAGCCAAGAGATCCGTTGCTGAAAGTTGTATTGTGTTTTATAGGCATAAGCCC…
PA	PA3	99°21′15.0411″	28°22′33.5407″	3599	PA0104	Basidiomycota	Agaricomycetes	Agaricales	Lyophyllaceae	Lyophyllum	Lyophyllum cf. turcicum	1	NE	ACGATTAGAAGCCAAACCCCCTATGGTAGTAGAAGTTGTTTCACAATGGCGTAGATAATTATCACACCAAAGCTAATTCAACAAAGGTTTTGCTAATGCATTTAAAGAGAGCTGACTTCCGAGAAGCCCGCAACCCTCACAATCCAAGCCTGACCAGCTAACAAAAGTTGGAAAGGTTGAGAATTTAATGACACTCAAACAGGCATGCTCCTCGGAATACCAAGGAGCGCAAGGTGCGTTCAAAGATTCGATGATTCACTGAATTCTGCAATTCACATTACTTATCGCATTTCGCTGCGTTCTTCATCGATGCGAGAGCCAAGAGATCCGTTGTTGAAAGTTGTATTTGATTTATAAAGGCACAAAGGCCAATTTAATGACATTCTGTTACATTCATGG…
PA	PA3	99°21′15.0411″	28°22′33.5407″	3599	PA0105	Basidiomycota	Agaricomycetes	Agaricales	incertae sedis	Aspropaxillus	Aspropaxillus giganteus	1	NE	CAATGGACCATTAGAAGCTGAACCCTTTTTCTTTGACTTCAAAACAATAGCGTAGATAATTATCACACTAGAGAATGAAACCAAAAAGTTCTGCTAATACATTTAAGGAGAGCCGACAGATGAACTGCCAGCAACTCCCACATCCAACTCCTTTATCTAATAATAAGAAAAGGGTTGAGAATTTAATGACACTCAAACAGGCATGCTCCTCGGAATACCAAGGAGCGCAAGGTGCGTTCAAAGATTCGATGATTCACTGAATTCTGCAATTCACATTACATATCGCGTTTCGCTGCGTTCTTCATCGATGCGAGAGCCAAGAGATCCGTTGTTGAAAGTTGTATAGATTTACATCAATAGACATTCATTATATATAAAAAGTGTATATAATTATACATA…
PA	PA3	99°21′15.0411″	28°22′33.5407″	3599	PA0106	Basidiomycota	Agaricomycetes	Agaricales	Physalacriaceae	Armillaria	Armillaria gallica	1	DD	GTCCAAGTCAATGGACGGTTAGAAGCTGAATCCTTCTACAAAGTCAAAGGGAAAAATCAAGGAAAGCTAAGCTCGCGCTAAGCAACTCCTCTCTTAAAATCGGACAAGTATCTCCGCAAAGGGAGAAAGCAGAAGGAGCCGTTAAGCACCTTCCAAACCGATTCTAAGCCAGACCCGAAAGCCTGATTAGTTACCACTGTATGACTCGTATTCCGACCTAACTACAAGGCGTAGATATTATCACAGCCTAGCAGCCAAAGTCAAACGGTTTCTGCTAATGCATTTCAGAGGAGCTGATCTCGTTAGAAACCAGCAAACCCCCATATCCAATCCGCCGCACTTCTAATGAAAGAAGGGGAGGTTGAGAATTTAATGACACTCAAACAGGCATGCCCTTCG…
PA	PA4	100°20′19.72″	29°52′4.35″	4096	PA0137	Basidiomycota	Agaricomycetes	Russulales	Russulaceae	Russula	Russula sp1	1	NE	TGAGGTCAAGGGTCTATATAAGGTCGAGTCATGACTCGAAGTTGGAAGCGAGAACGGTGCGAAACCCCAAGACGTAGAAGCGTACTTATCACGTCGAGGATCGGCACGGCAGACCCCACTAATTCATTTAGGAGGAGCTGGCTTCAAACAAGGCCAGCAAACAAAGACCTCCAAAGTCCAATCCTTCCCGGTCGATAAACCGAGAAGGTTGAGGGTGTTCACGACACTCAAACGGGTGCACCCCTCGGAATACCAAGGGGCGCAAGGTGCGTTCAAAGATTCGATGATTCACTGAATTCTGCAATTCACATTACGTATCGCATTTCGCTGCGTTCTTCATCGATGCGAGAGCCAAGAGATCCGTTGTTGAAAGTTGTATTTAAAATAAGTAAGACATTC…
PA	PA4	100°20′19.72″	29°52′4.35″	4096	PA0138	Basidiomycota	Agaricomycetes	Agaricales	Cortinariaceae	Cortinarius	Cortinarius badioflavidus	5	NE	CATTATTGAATAAACCTGATGGGTTGTTGCTGGTTCTCTAGGGAGCATGTGCACGCCTTGTCATCTTTATATCTCCACCTGTGCACTTTTTGTAGACCTTTCAGGTCTATGTTGCTTCATTTACTCCAATGTATGTCAATAGAATGTTGTGCCTATATAATATATACAACTTTCAGCAACGGATCTCTTGGCTCTCGCATCGATGAAGAACGCAGCGAAATGCGATAAGTAATGTGAATTGCAGAATTCAGTGAATCATCGAATCTTTGAACGCACCTTGCGCTCCTTGGTATTCCGAGGAGCATGCCTGTTTGAGTGTCATTAATA
PA	PA4	100°20′19.72″	29°52′4.35″	4096	PA0139	Basidiomycota	Agaricomycetes	Russulales	Russulaceae	Lactarius	Lactarius deliciosus	2	LC	GTACAACGTGCGTTGAGGGCGTGCGAGGGCTGTCGCTGACTTTTTGTTGACGCAAAAGTCGTGCACGCCGGAGCGGTGTCCTCTCGCATAAAATCCATCTCACCCTTTTGTGCACCACCGCGTGGGCACCTTTTGGGATCGAACCGATCCTGGAGGGGGCTTGCGTTTTCACACAAACCCCTTTTTAAAAAGTGTAGAATGACCCCATTTTGCGATGACACGCAATCAATACAACTTTCAACAACGGATCTCTTGGCTCTCGCATCGATGAAGAACGCAGCGAAATGCGATACGTAATGTGAATTGCAGAATTCAGTGAATCATCGAATCTTTGAACGCACCTTGCGCCCCTTGGTATTCCGAGGGGCACACCCGTTTGAGTGTCGTGAAATTCTCAAC…
PA	PA4	100°20′19.72″	29°52′4.35″	4096	PA0140	Basidiomycota	Agaricomycetes	Russulales	Russulaceae	Lactarius	Lactarius badiosanguineus	5	DD	GAGGTCAGGGTTCGTGGGGTCGAGGGAGCTTCCCGAGAAGGGAGACGCGCTCGAACATTGTCTCGACGCAAGGTCCAGACTGTTAGAAGCGGGTCCCAAAAGTGACAGAGCCAGAAACCAAGACATGGAAACATCTTATCACACGTCGAGGATCGGCAAAGAGGACCCTGCTAATTTGTTTAAGAGGAGCTGGCCTTCAAAAGAGAGAGGCACCAGCAAAGGCCTCCAAAGTCCAAGCCTGCTTTGGTCTCCAGAAGAAACCAAGGAGGTTGAGGTTTTCACGACACTCAAACGGGTGTGCCCCTCGGAATACCAAGGGGCGCAAGGTGCGTTCAAAGATTCGATGATTCACTGAATTCTGCAATTCACATTACGTATCGCATTTCGCTGCGTTCTTCA…
PA	PA4	100°20′19.72″	29°52′4.35″	4096	PA0141	Basidiomycota	Agaricomycetes	Russulales	Russulaceae	Russula	Russula foetens	1	LC	ACTGCGGAGGATCATTATCATACAATGGAGGTGCTGGGGTTGTCGCTGACCTTTGAAAGGGTTGTGCACACCTTGGTGCTCTCACATATAATCCATCTCACCCCTTTTGTGCATCACCGCGTGGGGACCCCTTTTGGCTAGTTCTGAGGGGGGTCTTCACGTTTTTACACAGACACCCTTTTAATGCAATGTGTAGAATGTCTTACTTTTTGCGATCATACGCAATCAATACAACTTTCAACAACGGATCTCTTGGCTCTCGCATCGATGAAGAACGCAGCGAAATGCGATACGTAATGTGAATTGCAGAATTCAGTGAATCATCGAATCTTTGAACGCACCTTGCGCCCTTTGGCATTCCGAGGGGCACACCCGTTTGAGTGTCGTGACATTCTCAAA…
PA	PA4	100°20′19.72″	29°52′4.35″	4096	PA0142	Basidiomycota	Agaricomycetes	Agaricales	Mycenaceae	Mycena	Mycena cf. rosella	100	NE	TGATTTGAGGTCAAATGTCAAAAATTGTCCGACAAGCAGACGGTTATGAGCGGGTTCCCATAAGTTTTGCTTCAAGGCCAAAATGGTATAGATAATTATCACACCAAGTGACGGTCCACAAGAGATCCCGCTAATGCATTTAAGGGGAGCAGACCATCCACTGAAGGAAGCCAGCAAACCCCCACGTCCAAGCCACAAGAGCTTCATAACAAAGCTTTTGGGTTGATAATTTAATGACACTCAAACAGGCATGCCCTTCGGAATACCAAAGGGCGCAAGGTGCGTTCAAAGATTCGATGATTCACTGAATTCTGCAATTCACATTACTTATCGCATTTCGCTGCGTTCTTCATCGATGGGAGAGCCAAGAGATCCGTTGCTGAAAGTTGTATAGGTTTA…
PA	PA4	100°20′19.72″	29°52′4.35″	4096	PA0143	Basidiomycota	Agaricomycetes	Agaricales	Pleurotaceae	Pleurotus	Pleurotus cf. giganteus	2	NE	ATTATGATTCACTTTTGAGTTGTTGCTGGCCTCTAGGGGCATTTGTGCACGCTTCATTAGTCTTTCAAACCACCTGTGAACCTTTGATAGATTCGTCTCTTCAAGTTTGGCGCCAAGTCCGAATAGGGGTTTTGCCCCTGTCGGCGGCTGACTTGGACGATTCTATATCTTACATACCCCTAAACGAATGTCTACGAATGTTATTGATTGGGCCATGTGCCTATAAATCTTAATACAACTTTCAACAACGGATCTCTTGGCTCTCGCATCGATGAAGAACGCAGCGAAATGCGATAAGTAATGTGAATTGCAGAATTCAGTGAATCATCGAATCTTTGAACGCACCTTGCGCCCTTTGGTATTCCGAAGGGCATGCCTGTTTGAGTGTCATTAAATTCT…
PA	PA4	100°20′19.72″	29°52′4.35″	4096	PA0144	Ascomycota	Pezizomycetes	Rhytismatales	Cudoniaceae	Spathularia	Spathularia flavida	7	LC	TACCTGATCCGAGGTCAACCTGTAAAAATGGGGGGTTCATAGCAGGCCTCCATCCAGCGCCCAAAAGCGAGGTGTATTACTACGCTTAGGGGTCAGACAGCGCTGCCACTGACTTTGAGGCAGGCCCTACAGGGCGAGCCCAAGACCACGCTGGGCGTGAGGGTTGTAATGACGCTCGAACAGGCATGCCCCCTGGAATACCAGAGGGCGCAATGTGCGTTCAAAGATTCGATGATTCACTGAATTCTGCAATTCACATTACTTATCGCATTTCGCTGCGTTCTTCATCGATGCCAGAACCAAGAGATCCGTTGTTGAAAGTTTTAACTATTATATAGTACTCAGACGGCAGAGATTCTAGGGTTTGTGGTCCGCTGGCAGGCTGGTAACAGCCCGCCA…
PA	PA4	100°20′19.72″	29°52′4.35″	4096	PA0145	Basidiomycota	Agaricomycetes	Agaricales	Cortinariaceae	Cortinarius	Cortinarius venetus	1	LC	CCTGATTTGAGGTCACATTAAATGAAAAAGTTGTCCAAGTCAATGGACTGTTAGGAGCTGAACTCTGCCTTCACCCATCAATAGCGTAGATAGTTATCACACCAATGAACGGAGTCGACAAATTGTTCCGCTAATGCATTTCAGGGGAGCTGACCTCAAAAGGCCAGCAAAACACCCCCACATCCAACCATCTCGACAAGCAAAAGCTGAAGAGGTTGATATATTAATGACACTCAAACAGGCATGCTCCTCGGAATACCAAGGAGCGCAAGGTGCGTTCAAAGATTCGATGATTCACTGAATTCTGCAATTCACATTACTTATCGCATTTCGCTGCGTTCTTCATCGATGCGAGAGCCAAGAGATCCGTTGCTGAAAGTTGTATAGATTATAGGCACA…
PA	PA4	100°20′19.72″	29°52′4.35″	4096	PA0146	Basidiomycota	Agaricomycetes	Agaricales	Cortinariaceae	Cortinarius	Cortinarius cf. bovinatus	1	NE	TTGAGGTCACATAAAATGGTAGATTGTCCAAGGACTGTTACGAAGCTGAACCGCCTCACACTCAATAGCGTAGATAGTTATCACACCAATGAATGGACAAGCCGTTCCGCTAATGCATTTCAGGAGAGCTGAACCTTTCAAGAGTCCAGCAAGCCCCCACATCCAAACCGCTCAAGAAAGAGAGGGATGATATATATATTAATGACACTCAAACAGGCATGCTCCTCGGAATACCAAGGAGCGCAAGGTGCGTTCAAAGATTCGATGATTCACTGAATTCTGCAATTCACATTACTTATCGCATTTCGCTGCGTTCTTCATCGATGCGAGAGCCAAGAGATCCGTTGCTGAAAGTTGTATAGATTTTATAGCCAACCATTCTATCAACATACATTGGGG…
PA	PA4	100°20′19.72″	29°52′4.35″	4096	PA0147	Basidiomycota	Agaricomycetes	Agaricales	Mycenaceae	Mycena	Mycena pura	2	LC	TACCTGATTTGAGGTCAATAGTCAATGTAGATTGTCTCTTGAAAGAGACGGTTATAAGCAGGTCCCCACAAGTCTTGTGTCAGAGTCAGGCGGCGTAGATAATTATCACACCAAGTGACCATTCACAAAGGAATCCACTAATGAATTTAAAGGGAGCAGACCATCCAATGAAGGAAGCCAGCAAAAGCCCTCACATCCAAGCCTCACTAGCAAAAAAAGCTTGCAAGGTTGAGAATTTAATGACACTCAAACAGGCATGCCCTTCGGAATACCAAAGGGCGCAAGGTGCGTTCAAAGATTCGATGATTCACTGAATTCTGCAATTCACATTACTTATCGCATTTCGCTGCGTTCTTCATCGATGGGAGAGCCAAGAGATCCGTTGCTGAAAGTTGTATT…
PA	PA4	100°20′19.72″	29°52′4.35″	4096	PA0148	Basidiomycota	Agaricomycetes	Agaricales	Hymenogastraceae	Hebeloma	Hebeloma cf. parcivelum	5	NE	CTCGGATCCACTAGTAACGGCCGCCAGTGTGCTGGAATTGCCCTTGGAAGTAAAAGTCGTAACAAGGTTTCCGTAGGTGAACCTGCGGAAGGATCATTATTGAATGAACTTGGTGTGGTTGTGCTGGCCCTCTTGGGGGCATGTGCTCACCTGCCATCCTCATCTCTCCACCTGTGCACCTCTTGTAGACTTGGACTTGACTTTCCGAGGCAACTCGGTCGGGAGGACTGCTGGCATTCAGCTGGCTGTCCTTGCATTTCCAAGCCTATGTTTTTCATATACCCCATTGTATGTAACAGAATGTATCATTAGGCCCTTGTGCCTATACAACTTTCAGCAACGGATCTCTTGGCTCTCGCATCGATGAAGAACGCAGCGAAATGCGATAAGTAATGTGAA…
PA	PA4	100°20′19.72″	29°52′4.35″	4096	PA0149	Basidiomycota	Agaricomycetes	Agaricales	Agaricaceae	Agaricus	Agaricus cordillerensis	1	NE	CCTGATTTGAGGTCAGCATTCAGAAAAATTGTCCTGAGACGATTGGAAGCTGAACAACAGAGAGCAATCCCCTCGCCAGTGTAGATAATTTATCACACTTGTGGCAGATCGCAAACGGTTCCGCTAATGCATTTCAGAGGAGCTGACCCCAGCAAGTGGCCAGCAAGCCTCCACAATCCAAGCCCTCTTTTACAACAAAGTATAAGAGAGTTGAGAATTTAATGACACTCAAACAGGCATGCTCCTCGGAATACCAAGGAGCGCAAGATGCGTTCAAAGATTCGATGATTCACTGAATTCTGCAATTCACATTACTTATCGCATTTCGCTGCGTTCTTCATCGATGCGAGAGCCAAGAGATCCGTTGCTGAAAGTTGTATTACAATTTTCATAGGCATA…
PA	PA4	100°20′19.72″	29°52′4.35″	4096	PA0150	Basidiomycota	Agaricomycetes	Russulales	Russulaceae	Lactarius	Lactarius albocarneus	1	DD	GATTTGAGGTCAGGGTTCGTGGGTTTGAGAGTGTTTCCCGAGAAGGGAGACGTGCTCACAAACATTGTCTCGATGCAAGGTTGAGACGGTTAGAAGCGGGTCCCAAAGGCAACAGAGCCAGAAACCAAGACATGGAAACATCTTATCACATGTCGAGGATCGGCAAAGAGGACCCCGCTAATTCATTTGAGAGGAGCTGGCGAGAGACGCCAGCAAAGGCCTCCAAAGTCCAAGCCTCCTTCGGCATCCAGAAGAAACCGAGAAGGTTGAGATTTTCACGACACTCAAACGGGTGTGCCCCTCGGAATACCAAGGGGCGCAAGGTGCGTTCAAAGATTCGATGATTCACTGAATTCTGCAATTCACATTACGTATCGCATTTCGCTGCGTTCTTCATCG…
PA	PA4	100°20′19.72″	29°52′4.35″	4096	PA0151	Basidiomycota	Agaricomycetes	Russulales	Russulaceae	Lactarius	Lactarius castaneus	3	LC	CATTATCGTAACAAAATGTGTGAGGCGCATGCAAGGGCTGTCGCTGACTTTTGACGCAAAAGTTGTGCACGCCGGAGTGTGTCCTCTCACATAAAATCCATCTCACCCTTTTGTGCACCACCGCGTGGGCACCCCTTCGGGATCAAACTGATCCAGGAAGGGGGGCTTGCGTTTTCACACAAACCCCTCTTTAAAAAGTGTAGAATGACCCCATTTTTGCGATAACACGCAATCAATACAACTTTCAACAACGGATCTCTTGGCTCTCGCATCGATGAAGAACGCAGCGAAATGCGATACGTAATGTGAATTGCAGAATTCAGTGAATCATCGAATCTTTGAACGCACCTTGCGCCCCTTGGTATTCCGAGGGGCACACCCGTTTGAGTGTCGTGAAAA…
PA	PA4	100°20′19.72″	29°52′4.35″	4096	PA0152	Basidiomycota	Agaricomycetes	Agaricales	Hygrophoraceae	Hygrophorus	Hygrophorus annulatus	1	NE	TGATTTGAGGTCAAATTGTTAATGATATGAATCGTTTAGAAGCTGACATTTGTTTCACAGCGATGGCATAGATATTATCAAACCAAAGCTTATCCACAAGGTACAAGCTAATGCATTTAAGAGGAGCTGACAAATGAAGCCAGCAACACTCCAAGTCCAAAGGCCTCTCTATATAAATTTGAGAGGTTTGAGAATTTGATGACACTCAAACAGGCATGCTCCTCGGAATACCAAGGAGCGCAAGGTGCGTTCAAAGATTCGATGATTCACTGAATTCTGCAATTCACATTACTTATCGCATTTCGCTGCGTTCTTCATCGATGCGAGAGCCAAGAGATCCGTTGTTGAAAGTTGTATAATTTTTTATTCAAATAGCATTCTAAAAACTTCATGACAGTG…
PA	PA4	100°20′19.72″	29°52′4.35″	4096	PA0153	Basidiomycota	Agaricomycetes	Agaricales	Hygrophoraceae	Hygrophorus	Hygrophorus sp1	4	NE	TGCGGAGGACATTATTGATTTTTGAATGGGTTGTAGCTGATCATTTATGATATGTGCACGCCCTTCATTCCAAATTTCACACCCTGTGCACTTTTTGTAGGCCGACTTGAAAAATTGGTCTATGTTTTTTTAATACACCCAAAGAAGTTTAGAATGTTTATTTGTAGCTTGCTTGCAAGCTTAAAAGTTTATACAACTTTCAACAACGGATCTCTTGGCTCTCGCATCGATGAAGAACGCAGCGAAATGCGATAAGTAATGTGAATTGCAGAATTCAGTGAATCATCGAATCTTTGAACGCACCTTGCGCTCCTTGGTATTCCGAGGAGCATGCCTGTTTGAGTGTCATTAAATTCTCAATCTCCTCATACTATTTTGTTTGTGGGAGGCTTGGATTTG…
PA	PA4	100°20′19.72″	29°52′4.35″	4096	PA0154	Basidiomycota	Agaricomycetes	Agaricales	Cortinariaceae	Cortinarius	Cortinarius cf. bovinatus	3	NE	TGATTTGAGGTCACATAAAATGGTAGATTGTCCAAGGACTGTTACGAAGCTGAACCGCCTCACACTCAATAGCGTAGATAGTTATCACACCAATGAATGGACAAGCCGTTCCGCTAATGCATTTCAGGAGAGCTGAACCTTTCAAGAGTCCAGCAAGCCCCCACATCCAAACCGCTCAAGAAAGAGAGGGATGATATATATATTAATGACACTCAAACAGGCATGCTCCTCGGAATACCAAGGAGCGCAAGGTGCGTTCAAAGATTCGATGATTCACTGAATTCTGCAATTCACATTACTTATCGCATTTCGCTGCGTTCTTCATCGATGCGAGAGCCAAGAGATCCGTTGCTGAAAGTTGTATAGATTTTATAGCCAACCATTCTATCAACATACATT…
PA	PA4	100°20′19.72″	29°52′4.35″	4096	PA0155	Basidiomycota	Agaricomycetes	Agaricales	Hygrophoraceae	Hygrophorus	Hygrophorus chrysodon	6	LC	CATTATTGAATTTTGAAGAGGTTGTTGCTGATCTTTTAGATACGTGCACGCCTTGTTCCAAATTTCTACACCTTGTGCACATTTTGTAGACCGGTTTCATTAGAAATTGGTTTATGTTTTATTATACATACACTTGTTTTAGAATGTCATATATATAAGCTTGTTAGCAAGCTTAACAAATTAATACAACTTTCAACAACGGATCTCTTGGCTCTCGCATCGATGAAGAACGCAGCGAAATGCGATAAGTAATGTGAATTGCAGAATTCAGTGAATCATCGAATCTTTGAACGCACCTTGCGCTCCTTGGTATTCCGAGGAGCATGCCTGTTTGAGTGTCATTAAATTCTCAACTTCAATAATTTTATTATTATTGAAGTTTGGATTTTGGGGGTATTT…
PA	PA4	100°20′19.72″	29°52′4.35″	4096	PA0156	Basidiomycota	Agaricomycetes	Russulales	Russulaceae	Lactarius	Lactarius deliciosus	1	LC	ACGTGCGTTGAGGGCGTGCGAGGGCTGTCGCTGACTTTTTGTTGACGCAAAAGTCGTGCACGCCGGAGCGGTGTCCTCTCGCATAAAATCCATCTCACCCTTTTGTGCACCACCGCGTGGGCACCTTTTGGGATCGAACCGATCCTGGAGGGGGCTTGCGTTTTCACACAAACCCCTTTTTAAAAAGTGTAGAATGACCCCATTTTGCGATGACACGCAATCAATACAACTTTCAACAACGGATCTCTTGGCTCTCGCATCGATGAAGAACGCAGCGAAATGCGATACGTAATGTGAATTGCAGAATTCAGTGAATCATCGAATCTTTGAACGCACCTTGCGCCCCTTGGTATTCCGAGGGGCACACCCGTTTGAGTGTCGTGAAATTCTCAACCTTCT…
PA	PA4	100°20′19.72″	29°52′4.35″	4096	PA0157	Basidiomycota	Agaricomycetes	Russulales	Russulaceae	Russula	Russula vinosobrunneola	1	NE	TGCGGAGGACATTATCGTTAACCGAGGCGCGAGGGCTGTCGCTGACCTTTCCCGGTCGTGCACGCCCGAGCCCTCTCACACAATCCATCTCACCCTTTGTGCATCACCGCGTGGGTCCCCCTTTGCCGGAGGGCCCGCGTCTTTACACAAAACTCGATACAGTGTAGAATGTTTATTTTCGCCGTCGCACGCGATCAATAATACAACTTTCAACGACGGATCTCTTGGCTCTCGCATCGATGAAGAACGCAGCGAAATGCGATACGTAATGTGAATTGCAGAATTCAGTGAATCATCGAATCTTTGAACGCACCTTGCGCCCCTTGGCATTCCGAGGGGCACACCCGTTTGAGTGTCGTGAAATCTTCAAAAACCCTCTCTTTCGAGGATTTTTGGACT…
PA	PA4	100°20′19.72″	29°52′4.35″	4096	PA0158	Basidiomycota	Agaricomycetes	Agaricales	Cortinariaceae	Cortinarius	Cortinarius cf. ionosmus	1	NE	TACCTGATTTGAGGTCACATGAAATGATGGATTGTCCAAGGACAGTTAGAAAGCTGAACTGCCCGACACTCAGCAGCGTAGATAGTTATCACACCAAAGAGTGAACAGGTTGTTCCGCTAATGCATTTCAGAGGAGCTGAGCCTTTCAAAAAGAGGCCAGCAAACCCCCCCACATCCAAACCACTCAAGAAGAGGGTTGATATATATATTAATGACACTCAAACAGGCATGCTCCTCGGAATACCAAGGAGCGCAAGGTGCGTTCAAAGATTCGATGATTCACTGAATTCTGCAATTCACATTACTTATCGCATTTCGCTGCGTTCTTCATCGATGCGAGAGCCAAGAGATCCGTTGCTGAAAGTTGTATAG
PA	PA4	100°20′19.72″	29°52′4.35″	4096	PA0159	Basidiomycota	Agaricomycetes	Agaricales	Cortinariaceae	Cortinarius	Cortinarius glaucopus	10	DD	ACTGATTTGAGGTCACATTAATGAAAAGTTGTCCAAGTCAATGGACTGTTAGAAGCTGAACCTGTTTCACGTCAATAGCGTAGATAGTTATCACACCAATGAACGGTTCACAAATTGTTCTGCTAATGCATTTCAGGGGAGCTGACCTGTAGATACAAGACCAGCAAAAAAGACCCCCAAATCCAACACCCGACAAACAAAAGTTGAAGAGGTTGATATATTAATGACACTCAAACAGGCATGCTCCTCGGAATACCAAGGAGCGCAAGGTGCGTTCAAAGATTCGATGATTCACTGAATTCTGCAATTCACATTACTTATCGCATTTCGCTGCGTTCTTCATCGATGCGAGAGCCAAGAGATCCGTTGCTGAAAGTTGTATAGGTTTATAGGCACAAA…
PA	PA4	100°20′19.72″	29°52′4.35″	4096	PA0160	Basidiomycota	Agaricomycetes	Agaricales	Lyophyllaceae	Lyophyllum	Lyophyllum infumatum	1	LC	GCTGATTTGAGGTCAAATGTCAAGAGTTGTCCCCTAAAGGACGGTTAGAAGCAGAACCTCATAAATGAAGACTTTCAACGGCGTAGATAATTATCACACCAGAGGCGGTCAACAAAGGTTTCACTAATGCATTTAAGGAGAGCCGACTTCTGAGAAGCCCGCAACCCCCACATCCAAGCCTGACCAAGCTAGTAAAAGCTGGAAAGGTTGAGAATTTAATGACACTCAAACAGGCATGCTCCCCGGAATACCAGGGAGCGCAAGGTGCGTTCAAAGATTCGATGATTCACTGAATTCTGCAATTCACATTACTTATCGCATTTCGCTGCGTTCTTCATCGATGCGAGAGCCAAGAGATCCGTTGCTGAAAGTTGTATTTGATTAAAGGCACAAAGGCCA…
PA	PA4	100°20′19.72″	29°52′4.35″	4096	PA0161	Basidiomycota	Agaricomycetes	Agaricales	Hygrophoraceae	Hygrophorus	Hygrophorus sp1	3	NE	CATTATTGATTTTTGATGGGTTGTAGCTGATCATTTATGATATGTGCACGCCCTTCATTCCAAATTTCACACCCTGTGCACTTTTTGTAGGCCGACTTGAAAAATTGGTCTATGTTTTTTTAATACACCCAAAGAAGTTTAGAATGTTTATTTGTAGCTTGCTTGCAAGCTTAAAAGTTTATACAACTTTCAACAACGGATCTCTTGGCTCTCGCATCGATGAAGAACGCAGCGAAATGCGATAAGTAATGTGAATTGCAGAATTCAGTGAATCATCGAATCTTTGAACGCACCTTGCGCTCCTTGGTATTCCGAGGAGCATGCCTGTTTGAGTGTCATTAAATTCTCAATCTCCTCATACTATTTTGTTTGTGGGAGGCTTGGATTTGGGGTGTTGCT…
PA	PA4	100°20′19.72″	29°52′4.35″	4096	PA0162	Basidiomycota	Agaricomycetes	Agaricales	Cortinariaceae	Cortinarius	Cortinarius aptecohaerens	1	NE	TACCTGATTTGAGGTCACATAAAATGATAAATTGTCCAAGGACAGTTAGAAAGCTGAACATCCCCTCACATTCAATAGCGTAGATAGTTATCACACCAATGAACAGGTCCGTTCTGCTAATGCATTTCAAGGGAGCTGAACCTTTTAAGAGGCCAGCAAACCCCCACATCCAAACCACTCCAACAAGGGAAGGTTGAAATATATATTAATGACACTCAAACAGGCATGCTCCTCGGAATACCAAGGAGCGCAAGGTGCGTTCAAAGATTCGATGATTCACTGAATTCTGCAATTCACATTACTTATCGCATTTCGCTGCGTTCTTCATCGATGCGAGAGCCAAGAGATCCGTTGCTGAAAGTTGTATAGATTTTATAAACACAACATTCTATTAACATA…
PA	PA4	100°20′19.72″	29°52′4.35″	4096	PA0163	Basidiomycota	Agaricomycetes	Gomphales	Clavariadelphaceae	Clavariadelphus	Clavariadelphus truncatus	2	LC	TGAATTGTCCAAAGGACGATTAGAAGCAGTGCCCTTGATTAGAGACGACGCTACAGAAGAATGTATTCTTATCACACCGTTCTAATGACAAGTTTCACAGCTAATACATTTCAAGACGAGCCGATAGGAGAGGACTAGTTCCCCACAGCAGACGTCCAAAGTCCAAGCCCAAAACCCCCCACAGAAGAGGGAGAAGGGATTGAGGAGGGTCGCGACACTCAAACAGGCATGCTCCTCGGAATACCAAGGAGCGCAAGATGCGTTCAAAGATTCGATGATTCACTGAATTCTGCAATTCACATTACGTTTCGCACTTTCGCGGCGTTCTTCATCGATGCGAAAGCCAAGAGATCCGTTGTTGAAAGTTGTATTTATATATCCGCTCCTTAGAACGTTAAT…
PA	PA4	100°20′19.72″	29°52′4.35″	4096	PA0164	Basidiomycota	Agaricomycetes	Gomphales	Gomphaceae	Ramaria	Ramaria sp1	4	NE	TGACATGAAAAGCCTATTTGTCCCGAAGGGACGGTTAGGAGCAACCCCCACCACATATAAAAGTCGGTCCAAAACGGCGTCACACGTATTAATTATCACACCGTTCGTCGGTCCAACCCGAAGGGGGGGCCAGCTGATGCATTTAAAGACGAGCGACGGGAAAGAAACCCGCCGCAAGCGTCCAAATCCGACACCCAAACTCTCCGAGGAGAGTCAGGGGGGGTCGAGGGATGTTTCACGACACTCAAACAGGCATGCTCCTCGGAATACCAAGGAGCGCAAGATGCGTTCAAAGATTCGATGATTCACTGAATTCTGCAATTCACATTACGTTTCGCACTTTCGCGGCGTCCTTCATCGATGCGAAAGCCAAGAGATCCGTTGTTGAAAGTTATATTA…
PA	PA4	100°20′19.72″	29°52′4.35″	4096	PA0165	Basidiomycota	Agaricomycetes	Gomphales	Gomphaceae	Gomphus	Gomphus cf. clavatus	7	NE	TACCTGATTTGAGGTCAGATGTCGCAGGTGTTGTCCCTGAGGGGACGGCTGTAAGCCAGGCCAAATCGGCAACGGACGGCGCCACAGTCAACAGAGCGTCTATTATCACACCGTCGTTGAACCGACTACGAGGGACCAGCTGATGCATTTGAAGACGAGCGGCCGGAGGCAAAAAGCCCCGCCTTGCCGCAGACGTCCAAGTCCAAGCCCCCAACCTTAAAAAGGGGGGCGCTTGAGTTTCTACACACGACGCTCAAACAGGCATGCTCCTCGGAATACCAAGGAGCGCAAGATGCGTTCAAAGATTCGATGATTCACTGAATTCTGCAATTCACATTACGTTTCGCACTTTCGCGGCGTTCTTCATCGATGCGAAAGCCAAGAGATCCGTTGTTGAAA…
PA	PA4	100°20′19.72″	29°52′4.35″	4096	PA0166	Basidiomycota	Agaricomycetes	Agaricales	Hygrophoraceae	Hygrophorus	Hygrophorus russula	3	LC	TGATTTGAGGTCAAATGTCAAAGAGATTGTTGTTAGAAGCCTGAATCATTTGTTTCAAAAGCGATGGCATAGATACTATCAAACCAAAGCTACATCCACAGAGCACAAGCTAATGCATTTAAGAGGAGCTGACAAGCCAGCAAACACTCCAAGTCCAAAAAAAATCCTTAAGAATAAAGACTTTTTGAGAATTTAATGACACTCAAACAGGCATGCTCCTCGGAATACCAAGGAGCGCAAGGTGCGTTCAAAGATTTGATGATTCACTGAATTCTGCAATTCACATTACTTATCGCATTTCGCTGCGTTCTTCATCGATGCGAGAGCCAAGAGATCCGTTGTTGAAAGTTGTATTATTTATCCCATTTTCCATTCACAATTTTATAAAGATGTGTTATT…
PA	PA4	100°20′19.72″	29°52′4.35″	4096	PA0167	Basidiomycota	Agaricomycetes	Agaricales	Mycenaceae	Mycena	Mycena cf. galopus	8	NE	TACCTGATTTGAGGTCAAAATGTCAGAGATTGTCCGAAGACGGTTATAAGCAGGTTCCCATTAGTTTGCTTCAAAGTCCCAAGGCATAGATAATTATCACACCAAGTGACGGTCCACAAGAGATCCCACTAATGCATTTAAAGGGAGCAGACCATCCACTGAAGGAAGCCAGCAAAGCCCTCACATCCAAGCCAAACTCAAGCTAGTAAAAGCGAGCAAGGTTGAGAATTTAATGACACTCAAACAGGCATGCCCTTCGGAATACCAAAGGGCGCAAGGTGCGTTCAAAGATTCGATGATTCACTGAATTCTGCAATTCACATTACTTATCGCATTTCGCTGCGTTCTTCATCGATAGGAGAGCCAAGAGATCCGTTGCTGAAAGTTGTATAGGTTTAA…
PA	PA4	100°20′19.72″	29°52′4.35″	4096	PA0168	Basidiomycota	Agaricomycetes	Agaricales	Entolomataceae	Entoloma	Entoloma cf. llimonae	1	NE	TACCTGATTTGAGGTCAAAGTTGTCAAATTGTCTTTGAAAGACGATTAGAAGCAAGAGCTCTCCCGTGAAGGACACTGTTTATCAATGATATAGATAATTATCATACCAATGATGAGCAGCAAAGATCTTTGCTAATATATTTAAGAAGAGCTGAACGAGCCAGCAACTTCCAAATCCAAGCCTAACTGGTCAAAAAAACTAGAGAGGTTGAGAATTTCATGACACTCAAACAGGCATGCTCCTCGGAATACCAAGGAGCGCAAGGTGCGTTCAAAGATTCGATGATTCACTGAATTCTGCAATTCACATTACTTATCGCATTTCGCTGCGTTCTTCATCGATGCGAGAGCCAAGAGATCCGTTGTTGAAAGTTGTATTTGTTTTTAAAGGCACAAAGG…
PA	PA4	100°20′19.72″	29°52′4.35″	4096	PA0169	Basidiomycota	Agaricomycetes	Agaricales	Hygrophoraceae	Hygrophorus	Hygrophorus cf. roseobrunneus	4	NE	TACCTGATTTGAGGTCAAATATCAAGTTGTCCTAAAAGGACCATTAGAGAGCTGACATTTGCTTCACGGCAATGGCATATATGATAATTATCAAACCAAAAGCCTATCCACAAAGGGTACACGCTGATATATTTAAGAGGAGCTGATTTAAAAAGCCAGCAACACCCCAAATCCAAGCCTCCCACAAACAAAATAGTATGAGGAGATTGAGAATTTAATGACACTCAAACAGGCATGCTCCTCGGAATACCAAGGAGCGCAAGGTGCGTTCAAAGATTCGATGATTCACTGAATTCTGCAATTCACATTACTTATCGCATTTCGCTGCGTTCTTCATCGATGCGAGAGCCAAGAGATCCGTTGTTGAAAGTTGTATAAACTTTTAAGCTTGCAAGCAAG…
PA	PA4	100°20′19.72″	29°52′4.35″	4096	PA0170	Basidiomycota	Agaricomycetes	Russulales	Russulaceae	Lactarius	Lactarius pseudohatsudake	1	NE	GATTTGAGGTCAGGGTTCGTGGGGTTGAGAGAGTCTCCCGAGAAGGGAGACACGCCCAAACGTTGTCTCGTCGAGACGGTTAGAAGCGGGTCCCAAAGGCAACAGAGCCAGAAACCAAGTCATGGAAACATCTTATCACATGTCGAGGATCGGCAAAGAGGACCCCGCTAATTCGTTTAAGAGGAGCTGGCTCTCAAGAAGAGAGACGCCAGCAAAGGCCTCCAAAGTCCAAGCCTCCTTTGGTGTCCAGAAGAAAACCGAGAAGGTTGAGATTTTCACGACACTCAAACGGGTGTGCCCCTCGGAATACCAAGGGGCGCAAGGTGCGTTCAAAGATTCGATGATTCACTGAATTCTGCAATTCACATTACGTATCGCATTTCGCTGCGTTCTTCATCG…
PA	PA4	100°20′19.72″	29°52′4.35″	4096	PA0171	Basidiomycota	Agaricomycetes	Agaricales	Lycoperdaceae	Lycoperdon	Lycoperdon cf. rupicola	3	NE	CCTGATTTGAGGTCAGAATTTCATTAAGCGTTGTCCATAGTGGACGATTAGCAGCTGAACTAGTCAGAGAGCAATCATCACAGTGTAGATAATTATCACACTAGTGACGGGACTGCAAACGGTTCCGCTAATGCATTTCAGGAGAGCTGACCTTTATTGATAAAGACCCGCAAGCCCCCAAGTCCAAGCCCCATCACAACTCGCAAAAGCTGGAGGGGTTGAGAATTTAATGACACTCAAACAGGCATGCTCCTCGGAATACCAAGGAGCGCAAGGTGCGTTCAAAGATTCGATGATTCACTGAATTCTGCAATTCACATTACTTATCGCATTTCGCTGCGTTCTTCATCGATGCGAGAGCCAAGAGATCCGTTGCTGAAAGTTGTATATGATTATTAT…
PA	PA4	100°20′19.72″	29°52′4.35″	4096	PA0172	Basidiomycota	Agaricomycetes	Agaricales	Cortinariaceae	Cortinarius	Cortinarius californicus	3	NE	TACCTGATTTGAGGTCACATTAATGAAAATTTGTCCAAGTCAATGGACTGTTAGAAGCTGAACCTGTTTCACGTCAAAAGCGTAGATAGTTATCACACCAATGAACGGGTCAACAAATTGTTCCGCTAATGCATTTTAGGGGAGCCGACCTCAAAAGAGACCAGCAAAAGAACCCCCACATCCAAACACTCGACAAGTCAAAACCTGAGGAGGTTGATATATTAATGACACTCAAACAGGCATGCTCCTCGGAATACCAAGGAGCGCAAGGTGCGTTCAAAGATTCGATGATTCACTGAATTCTGCAATTCACATTACTTATCGCATTTCGCTGCGTTCTTCATCGATGCGAGAGCCAAGAGATCCGTTGCTGAAAGTTGTATAAGGTTTGTAGGCACA…
PA	PA4	100°20′19.72″	29°52′4.35″	4096	PA0173	Ascomycota	Pezizomycetes	Rhytismatales	Cudoniaceae	Spathularia	Spathularia flavida	7	LC	ATTAAAGAATGTAGGCCTCACAGCCGTATTCTCACCCTTTGTATACCAATACCGCGTTGCCTTGGCAGGCTGTTACAGGCCTGCCAGTGGATCATAAACCCTAGAATCTCTGCTGTCTGAGTACTATATAATAGTTAAAACTTTCAACAACGGATCTCTTGGTTCTGGCATCGATGAAGAACGCAGCGAAATGCGATAAGTAATGTGAATTGCAGAATTCAGTGAATCATCGAATCTTTGAACGCACATTGCGCCCTCTGGTATTCCAGGGGGCATGCCTGTTCGAGCGTCATTACAACCCTCACGCCTTGCGTGGTCTTGGGCTCGCCCTGTAGGGCCTGCCTCAAAGTCAGTGGCGGCACCGTCTGACCCCTAAGCGTAGTAACATCACCTCGCTTC…
PA	PA4	100°20′19.72″	29°52′4.35″	4096	PA0174	Basidiomycota	Agaricomycetes	Agaricales	Mycenaceae	Mycena	Mycena sp1	5	NE
PA	PA4	100°20′19.72″	29°52′4.35″	4096	PA0175	Basidiomycota	Agaricomycetes	Agaricales	Mycenaceae	Mycena	Mycena latifolia	2	DD	GAGCTCGGATCCACTAGTAACGGCCGCCAGTGTGCTGGAATTGCCCTTGGAAGTAAAAGTCGTAACAAGGTTTCCGTAGGTGAACCTGCGGAAGGATCATTATTGAATACGATTGGATTCTTGATGCTGGCTCTTCACTGAGCATGTGCTCGTTTCCGTCTATTTATCTTCTCTTGTGCACCTTTCGTAGTTCTTTGAAGCAAAGTGAACCTCTCGCAGCGATGCGGTTTGGGGGCTTTTCACGAAAGTGAATGCCCCTGCTTGCTTTTCTTCGAGGCTACGTTTTATATAACACTATAAAGTTACAGAATGTCTTTTAACGATTGTGCTAGTCGCAGTCATTAAACCTATACAACTTTCAGCAACGGATCTCTTGGCTCTCCCATCGATGAAGAACGC…
PA	PA4	100°20′19.72″	29°52′4.35″	4096	PA0176	Basidiomycota	Agaricomycetes	Agaricales	Cortinariaceae	Cortinarius	Cortinarius suberythrinus	1	NE	TACCTGATTTGAGGTCACATTAATAATGAATTGTCCAAGGACTGTTAGAAAGCTGAACTGCCCCTCACATTCAATGGCGCTGATATTTATCACACCAATGAACAGGTTGTTCTGCTAATGCATTTCAGGAGAGCTGAACCCTTTTTTTAAGAGGCCAGCAAACCCCCACATCCAAACCACTCACTACAAGAGAGAAGGGTTGATATATATTAATGACACTCAAACAGGCATGCTCCTCGGAATACCAAGGAGCGCAAGGTGCGTTCAAAGATTCGATGATTCACTGAATTCTGCAATTCACATTACTTATCGCATTTCGCTGCGTTCTTCATCGATGCGAGAGCCAAGAGATCCGTTGCTGAAAGTTGTATATATTATATAGGTACAACATTCTATTAA…
PA	PA4	100°20′19.72″	29°52′4.35″	4096	PA0177	Basidiomycota	Agaricomycetes	Agaricales	Cortinariaceae	Cortinarius	Cortinarius glaucopus	1	DD	TACCTGATTTGAGGTCACATTAATGAAAAGTTGTCCAAGTCAATGGACTGTTAGAAGCTGAACCTGTTTCACGTCAATAGCGTAGATAGTTATCACACCAATGAACGGTTCACAAATTGTTCTGCTAATGCATTTCAGGGGAGCTGACCTGTAGATACAAGACCAGCAAAAAAGACCCCCAAATCCAACACCCGACAAACAAAAGTTGAAGAGGTTGATATATTAATGACACTCAAACAGGCATGCTCCTCGGAATACCAAGGAGCGCAAGGTGCGTTCAAAGATTCGATGATTCACTGAATTCTGCAATTCACATTACTTATCGCATTTCGCTGCGTTCTTCATCGATGCGAGAGCCAAGAGATCCGTTGCTGAAAGTTGTATAGGTTTATAGGCACA…
PA	PA4	100°20′19.72″	29°52′4.35″	4096	PA0178	Basidiomycota	Agaricomycetes	Russulales	Russulaceae	Lactarius	Lactarius olivaceoglutinus	3	NE	GAGCTCGGATCCACTAGTAACGGCCGCCAGTGTGCTGGAATTGCCCTTTCCTCCGCTTATTGATATGCTTAAGTTCAGCGGGTAGTCTCACCCGATTTGAGGTCAAGGGTTCGTGGGTTTGAGAGCGTTTCCCGAGAAGGGAGACACGCTCACAAACATCGTCTGTTGAGACGGTTAGAAGCGGGTCCCAAAGGCAACAGAGCCAGAAACCAAGACATGGAAACATCTTATCACATGTCGAGGATCGGCAAAGAGGACCCCGCTAATTCATTTGAGAGGAGCTGGCGAGAGACACCAGCAAAGGCCTCCAAAGTCCAAGCCTCCTTCGGCGTCCAGAAGAAACCGAGAAGGTTGAGATTTTCACGACACTCAAACGGGTGTGCCCCTCGGAATACCAAG…
PA	PA4	100°20′19.72″	29°52′4.35″	4096	PA0179	Basidiomycota	Agaricomycetes	Russulales	Russulaceae	Russula	Russula sapinea	1	NE	GATTTGAGGTCAGGTTTTTTGTGGGTCCAGCCTCCCGCCATAGACGGCGGCGACCGAAGCACCATCGTTGTCCACGAGACGGTTAGGAGCGGAGAAAACAGTGCCAAATCCAAAACGTAGAAACATCTTATCACGTCAAGGACCAGCAAAGCGGACCCCACTAATTCATTTGAGAGGAGCTCGCTTTCAAAGGTGAAAGCGAGCATTGAACCTCCAAGTCCAAAAGTCCTGTTCCGATCAAAGAAGAGGATTTTGAGGATTTCACGACACTCAAACGGGTGTGCCCCTCGGAATGCCAAGGGGCGCAAGGTGCGTTCAAAGATTCGATGATTCACTGAATTCTGCAATTCACATTACGTATCGCATTTCGCTGCGTTCTTCATCGATGCGAGAGCCAAG…
PA	PA4	100°20′19.72″	29°52′4.35″	4096	PA0180	Basidiomycota	Agaricomycetes	Agaricales	Cortinariaceae	Cortinarius	Cortinarius glaucopus	2	DD	TTTGAGGTCACATTAATGAAAAGTTGTCCAAGTCAATGGACTGTTAGAAGCTGAACCTGTTTCACGTCAATAGCGTAGATAGTTATCACACCAATGAACGGTTCACAAATTGTTCTGCTAATGCATTTCAGGGGAGCTGACCTGTAGATACAAGACCAGCAAAAAAGACCCCCAAATCCAACACCCGACAAACAAAAGTTGAAGAGGTTGATATATTAATGACACTCAAACAGGCATGCTCCTCGGAATACCAAGGAGCGCAAGGTGCGTTCAAAGATTCGATGATTCACTGAATTCTGCAATTCACATTACTTATCGCATTTCGCTGCGTTCTTCATCGATGCGAGAGCCAAGAGATCCGTTGCTGAAAGTTGTATAGGTTTATAGGCACAAAGGCCC…
PA	PA4	100°20′19.72″	29°52′4.35″	4096	PA0181	Ascomycota	Pezizomycetes	Rhytismatales	Cudoniaceae	Spathularia	Spathularia flavida	1	LC	TAAAGAATGTAGGCCTCACAGCCGTATTCTCACCCTTTGTATACCAATACCGCGTTGCCTTGGCAGGCTGTTACAGGCCTGCCAGTGGATCATAAACCCTAGAATCTCTGCTGTCTGAGTACTATATAATAGTTAAAACTTTCAACAACGGATCTCTTGGTTCTGGCATCGATGAAGAACGCAGCGAAATGCGATAAGTAATGTGAATTGCAGAATTCAGTGAATCATCGAATCTTTGAACGCACATTGCGCCCTCTGGTATTCCAGGGGGCATGCCTGTTCGAGCGTCATTACAACCCTCACGCCTTGCGTGGTCTTGGGCTCGCCCTGTAGGGCCTGCCTCAAAGTCAGTGGCGGCACCGTCTGACCCCTAAGCGTAGTAACATCACCTCGCTTCTG…
PA	PA4	100°20′19.72″	29°52′4.35″	4096	PA0182	Basidiomycota	Agaricomycetes	Agaricales	Hygrophoraceae	Hygrophorus	Hygrophorus annulatus	2	NE	TACCTGATTTGAGGTCAATTGTTAATGATATGAATCGTTTAGAAGCTGACATTTGTTTCACAGCGATGGCATAGATATTATCAAACCAAAGCTTATCCACAAGGTACAAGCTAATGCATTTAAGAGGAGCTGACAAATGAAGCCAGCAACACTCCAAGTCCAAAGGCCTCTCTATATAAATTTGAGAGGTTTGAGAATTTGATGACACTCAAACAGGCATGCTCCTCGGAATACCAAGGAGCGCAAGGTGCGTTCAAAGATTCGATGATTCACTGAATTCTGCAATTCACATTACTTATCGCATTTCGCTGCGTTCTTCATCGATGCGAGAGCCAAGAGATCCGTTGTTGAAAGTTGTATAATTTTTTATTCAAATAGCATTCTAAAAACTTCATGACA…
PA	PA4	100°20′19.72″	29°52′4.35″	4096	PA0183	Basidiomycota	Agaricomycetes	Boletales	Boletaceae	Boletus	Boletus sinoedulis	1	NE	TACCTGATTTGAGGTCAAGAGTTCAAAAAATGGTGCGTTCAGTCGGCCTCACAGCCAACTAGTAACGGTCCAAGATCAGCCTCGCGTTCGTCGGCTGACTAGTAACTGAGGCTTGGATTGGAAGCAATTCACCGCTCGCCCTACGCTCCAGCCCACGACGATCGTTATCACGTCGAAAAGGCCGTGCACGTCAGGCTTGCTGACCATCGCTAATGCATTTCAGGAGAGCCGACACAGCGTGCCAGCAACCCCCAAGTCCAAGCCATGCCTAATTCAAGACACGGTTGAGAATTCGATGACACTCAAACAGGCATGCTCCTCGGAATACCAAGGAGCGCAAGGTGCGTTCAAAGATTCGATGATTCACTGAAAATCTGCAATTCACATTACTTATCGCAA…
PA	PA4	100°20′19.72″	29°52′4.35″	4096	PA0184	Basidiomycota	Agaricomycetes	Russulales	Russulaceae	Russula	Russula amethystina	1	NE	CATTATCGTACAACGGGGGTGCGAGGGCTGTCGCTGACCTCTCAAAAGGTCGTGCACGCCTGAGCACTCTCACACATCCATTTCACCCCTTGTGCATCACCGCGTGGGTCCCCTTTGCAGGAGGGCTCACGTTTTCACACAAAACTTGATACAGTGTAGAATGTTCTTTTTGCGGTCACACGCAATCAATACAACTTTCAACAACGGATCTCTTGGCTCTCGCATCGATGAAGAACGCAGCGAAATGCGATACGTAATGTGAATTGCAGAATTCAGTGAATCATCGAATCTTTGAACGCACCTTGCGCCCCTTGGCATTCCGAGGGGCACACCCGTTTGAGTGTCGTGAAATCATC
PA	PA4	100°20′19.72″	29°52′4.35″	4096	PA0185	Basidiomycota	Agaricomycetes	Russulales	Russulaceae	Russula	Russula cuprea	1	DD	GATTTGAGGTCAAGGTTCGTTTTTGTGGGTCCAGCCTCCCGCCGATGTAAACGGCGGTGACCGGAGCACCATCGTTGTCCGTGAGACGGACGAGTTGGGAGCGGGATCCAAAGGGACAGTGCCAAATCCAAAACGTAGAAACATCTTATCACGTCAAGGACCAGCAATGCGGACCCCACTAATGTATTTGAGAGGAGCTCGCTTTCAAAAGCTGAAGGCGAGCATTGAACCTCCAAGTCCAAAAATCCGATCAAAAGAAAGGGTTTTTGAGAATTTCACGACACTCAAACGGGTGTGCCCCTCGGAATGCCAAGGGGCGCAAGGTGCGTTCAAAGATTCGATGATTCACTGAATTCTGCAATTCACATTACGTATCGCATTTCGCTGCGTTCTTCATCG…
PA	PA4	100°20′19.72″	29°52′4.35″	4096	PA0186	Basidiomycota	Agaricomycetes	Agaricales	Physalacriaceae	Armillaria	Armillaria cepistipes	1	DD	CTGATTTGAGGTCAATAGTCAATAAATTGTCCAAGTCAATGGACGGTTAGAAGCTGAATCCTTCTACAAAGTCAAAGGGAAAAATCAAGGAAAGCTAAGCTCGCGCTAAGCAACTCCTCTCTTAAAATCGGACAAGTATCTCCGCAAAGGGAGAAAGCAGAAGGAGCCGTTAAGCACCTTCCAAACCGATTCTAACCCAGACCCGAAAGCCTGATTAGTTACCACTGTATGACTCGTATTCCGACCTAACTACAAGGCGTAGATATTATCACAGCCTAGCAGCCAAAGTCAAACGGTTTCTGCTAATGCATTTCAGAGGAGCTGATCTCGTTAGAAACCAGCAAACCCCCATATCCAATCCGCCGCACTTCTAATGAAAGAAGGGGAGGTTGAGAATTT…
PA	PA4	100°20′19.72″	29°52′4.35″	4096	PA0187	Basidiomycota	Agaricomycetes	Agaricales	Biannulariaceae	Catathelasma	Catathelasma cf. imperiale	1	NE	CATTATTGATTAGGGTGTTGTTGCTACTACCATGTGCACACACTTTTAACCAAACCACCTGTGCACTTTTTGTAGGCCCGATTCTCTGGGTCTATGTTTTCTTATACAACCCCCAATAAGCATGTCATTTTAAATGTTAATACAACTTTCAACAACGGATCTCTTGGCTCTCGCATCGATGAAGAACGCAGCGAAATGCGATAAGTAATGTGAATTGCAGAATTCAGTGAATCATCGAATCTTTGAACGCACCTTGCGCTCCTTGGTATTCCGAGGAGCATACCTGTTTGAGTGTCATTAAATTCTCAACCTTTCCAGCTTCTG
PA	PA4	100°20′19.72″	29°52′4.35″	4096	PA0188	Basidiomycota	Agaricomycetes	Agaricales	Lyophyllaceae	Tephrocybe	Tephrocybe striaepilea	12	NE	CCTGATTTGAGGTCAATGTCAAGAAGTTGTCCACATAAAAGGGACGGTTAGATAGCAAAACCCCTTTTTTAAAAAAGCGTCGACTTTGCATTTGGCGTAGATAAACTATCACACCAGAGCGAGAATCAACAAAGGTTCCACTAATACATTTAAGGAGAGCCGACTTCTGAGAAGCCCGCAACCCCCACATCCAAGCCTGACCAGCTACATGACATAGCCAGAAAGGTTGATAATTTAATGACACTCAAACAGGCATGCTCCTCGGAATACCAAGGAGCGCAAGGTGCGTTCAAAGATTCGATGATTCACTGAATTCTGCAATTCACATTACTTAACGCATTTCGCTGCGTTCTTCATCGATGCGAGAGCCAAGAGATCCGTTGTTGAAAGTTGTATTTG…
PA	PA5	100°20′19.72″	29°52′4.35″	4096	PA0189	Basidiomycota	Agaricomycetes	Agaricales	Cortinariaceae	Cortinarius	Cortinarius glaucopus	3	DD	TGATTTGAGGTCACATTAATGAAAAGTTGTCCAAGTCAATGGACTGTTAGAAGCTGAACCTGTTTCACGTCAATAGCGTAGATAGTTATCACACCAATGAACGGTTCACAAATTGTTCTGCTAATGCATTTCAGGGGAGCTGACCTGTAGATACAAGACCAGCAAAAAAGACCCCCAAATCCAACACCCGACAAACAAAAGTTGAGGAGGTTGATATATTAATGACACTCAAACAGGCATGCTCCTCGGAATACCAAGGAGCGCAAGGTGCGTTCAAAGATTCGATGATTCACTGAATTCTGCAATTCACATTACTTATCGCATTTCGCTGCGTTCTTCATCGATGCGAGAGCCAAGAGATCCGTTGCTGAAAGTTGTATAGGTTTATAGGCACAAAGG…
PA	PA5	100°20′19.72″	29°52′4.35″	4096	PA0190	Basidiomycota	Agaricomycetes	Agaricales	Hygrophoraceae	Hygrophorus	Hygrophorus chrysodon	18	LC	CTACTGATTTGAGGTCAAATTAAAAGAGTTGTCAAATAATGACCGTTGGAAGCTATCTTTTTGCTTCACGGCAATGGCATAGATATTATCAAACCAAAGCCTATCCGCAAATGATAGCTAATATATTTAAGAGGAGCCGACTTTGACAGCCAGCAAATACCCCCAAAATCCAAACTTCAATAATAAAAATTATTGAAGTTGAGAATTTAATGACACTCAAACAGGCATGCTCCTCGGAATACCAAGGAGCGCAAGGTGCGTTCAAAGATTCGATGATTCACTGAATTCTGCAATTCACATTACTTATCGCATTTCGCTGCGTTCTTCATCGATGCGAGAGCCAAGAGATCCGTTGTTGAAAGTTGTATTAAATTTGTTAAGCTTGCTAACAAGCT
PA	PA5	100°20′19.72″	29°52′4.35″	4096	PA0191	Basidiomycota	Agaricomycetes	Agaricales	Cortinariaceae	Cortinarius	Cortinarius aurantionapus	1	NE	TACCTGATTTGAGGTCAGTTAATGAAATTTGTCCAAGTCAATGGACTGTTAGAAGCAGAATTGCTTCACGTCAATAGCGTAGATAGTTATCACACCAATGAACGGTCCACAAATTATTCCGCTAATACATTTCAGGGGAGCTGACCTCAGAGAGGCCAGCAAAAAGTTACCCCCACATCCAACACTCAACAAGCAAAAGCTGAAGAGGTTGATTATATTAATGACACTCAAACAGGCATGCTCCTCGGAATACCAAGGAGCGCAAGGTGCGTTCAAAGATTCGATGATTCACTGAATTCTGCAATTCACATTACTTATCGCATTTCGCTGCGTTCTTCATCGATGCGAGAGCCAAGAGATCCGTTGCTGAAAGTTGTATATGTTTATAGGCACAAATGG…
PA	PA5	100°20′19.72″	29°52′4.35″	4096	PA0192	Basidiomycota	Agaricomycetes	Russulales	Russulaceae	Russula	Russula aeruginea	1	LC	TCCCCGATTTGAGGTCAGGTTTATGATGTCGAGTCGCAACTCGAACGTCGTCTTGGTTCCAAGACGGTTGGAAGCGGGACAGTGCGAAACCTCAAGACGTAGAAGCGTACTTATCACGTCGAGGGTCGGCACGGCGGACCCCACTAATTCATTTAGGAGGAGCTGGCTTCGAACGAGGCCAGCAACAAAAACCTCCAAAGTCCAAGCCTTCCCGGTCGATAAACCAAGAAGGTTGAGGGTGTTCACGACACTCAAACGGGTGCGCCCCTCGGAATACCAAGGGGCGCAAGGTGCGTTCAAAGATTCGATGATTCACTGAATTCTGCAATTCACATTACGTATCGCATTTCGCTGCGTTCTTCATCGATGCGAGAGCCAAGAGATCCGTTGTTGAAAGTT…
PA	PA5	100°20′19.72″	29°52′4.35″	4096	PA0193	Basidiomycota	Agaricomycetes	Agaricales	Hygrophoraceae	Hygrophorus	Hygrophorus annulatus	2	NE	TTTGAGGTCAATTGTTAATGATATGAATCGTTTAGAAGCTGACATTTGTTTCACAGCGATGGCATAGATATTATCAAACCAAAGCTTATCCACAAGGTACAAGCTAATGCATTTAAGAGGAGCTGACAAATGAAGCCAGCAACACTCCAAGTCCAAAGGCCTCTCTATATAAATTTGAGAGGTTTGAGAATTTGATGACACTCAAACAGGCATGCTCCTCGGAATACCAAGGAGCGCAAGGTGCGTTCAAAGATTCGATGATTCACTGAATTCTGCAATTCACATTACTTATCGCATTTCGCTGCGTTCTTCATCGATGCGAGAGCCAAGAGATCCGTTGTTGAAAGTTGTATAATTTTTTATTCAAATAGCATTCTAAAAACTTCATGACAGTGGTGT…
PA	PA5	100°20′19.72″	29°52′4.35″	4096	PA0194	Basidiomycota	Agaricomycetes	Agaricales	Tricholomataceae	Tricholoma	Tricholoma saponaceum	2	LC	TACCTGATTTGAGGTCAATTGTCAGAAGTTGTCTCAAATGAGACGATTAGAAGCTGCACCCCATTAAAAGCTGCTTTCAACAATAGCGTAGATAATTATCACACTAAAGCTGGGCAACAAAGGTCCCGCTAATGTATTTAAGGAGAGCCGACTTCTGAGAAGCCCGCAAACTCCCACATCCAAGCCTGATCAACATAAATGCTGAAAAGGTTGAGAATTTCATGACACTCAAACAGGCATGCTCCTCGGAATACCAAGGAGCGCAAGGTGCGTTCAAAGATTCGATGATTCACTGAATTCTGCAATTCACATTACTTATCGCATTTCGCTGCGTTCTTCATCGATGCGAGAGCCAAGAGATCCGTTGTTGAAAGTTGTATAGATTTAAAGGCAGTTAAG…
PA	PA5	100°20′19.72″	29°52′4.35″	4096	PA0195	Basidiomycota	Agaricomycetes	Agaricales	Cortinariaceae	Cortinarius	Cortinarius cf. dilutus	6	NE	TACCTGATTTGAGATCACATAAATGAAGAATTGTCCAAGGACTGTTAGAAAGCTGAACTGCCCTCACATTCAATAGCGTAGATAGTTATCACACCAATGAACAGGTTGTTCTGCTAATGCATTTCAGGGGAGCTGAACCTTTTTACAAGGCCAGCAAACCCCCCACATCCAAACCACTCAACATGAGAAGGGTTGATATATTAATGACACTCAAACAGGCATGCTCCTCGGAATACCAAGGAGCGCAAGGTGCGTTCAAAGATTCGATGATTCACTGAATTCTGCAATTCACATTACTTATCGCATTTCGCTGCGTTCTTCATCGATGCGAGAGCCAAGAGATCCGTTGCTGAAAGTTGTATAGATTTTTCATAGGCACGACATTCTATTAACATACAT…
PA	PA5	100°20′19.72″	29°52′4.35″	4096	PA0196	Basidiomycota	Agaricomycetes	Gomphales	Clavariadelphaceae	Clavariadelphus	Clavariadelphus sp1	1	NE	GATTAGAAGCAGTGCCCTTGATTAGAGACGACGCCACAGAAAAATGTATTCTTATCACACCGTTCTAATGACAAGTTTCACAGCTAATACATTTCAAGACGAGCCGATAGGAGAGGACTAGTTCCCCACAGCAGACGTCCAAAGTCCAAGCCCAAAACCCCCCACAGAAGAGGGAGAAGGGATTGAGGAGGGTCGCGACACTCAAACAGGCATGCTCCTCGGAATACCAAGGAGCGCAAGATGCGTTCAAAGATTCGATGATTCACTGAATTCTGCAATTCACATTACGTTTCGCACTTTCGCGGCGTTCTTCATCGATGCGAAAGCCAAGAGATCCGTTGTTGAAAGTTGTATTTATATATCCGCTCCTTAGAACGTTAATACATGCATTAGAGACAG…
PA	PA5	100°20′19.72″	29°52′4.35″	4096	PA0197	Ascomycota	Pezizomycetes	Rhytismatales	Cudoniaceae	Cudonia	Cudonia lutea	7	LC	CTACCTGATCCGAGGTCAACCTGTAGTGTTGGGGGTTCACAGCAAGCCTCTCTCCAACGCCCAGAAGCGAGGTGTATTTTACTACGCTTAGGGGTCAGACGACGCCGCCACTGACTTTGAGGCAGGCCCTACAGGGCGAGCCCAAGACCACGCTAGGCGTGAGGGTTGTAATGACGCTCGAACAGGCATGCCCCCTGGAATACCAGGGGGCGCAATGTGCGTTCAAAGATTCGATGATTCACTGAATTCTGCAATTCACATTACTTATCGCATTTCGCTGCGTTCTTCATCGATGCCAGAACCAAGAGATCCGTTGTTGAAAGTTTTAACTATTGTATAGTACTCAGACGGCAAAGATTCCAGAGTTGAGGTCCACCGGCAGGCTGGCAACAGCCTGCC…
PA	PA5	100°20′19.72″	29°52′4.35″	4096	PA0198	Basidiomycota	Agaricomycetes	Agaricales	Mycenaceae	Mycena	Mycena pura	13	LC	GAGCTCGGATCCACTAGTAACGGCCGCCAGTGTGCTGGAATTGCCCTTGAAGTAAAAGTCGTAACAAGGTTTCCGTAGGTGAACCTGCGGAAGGATCATTATTGAATAACTTGGTGTTGAGCTGGCCCTATTGGGCATGTGCTCGCATCATATTATTTATCTATCTCTTGTGCACCTTTTGTAGTCTTTGAAGTGTTCGCAGTCAATGCGGTTTGGGGCTTGGGCTTTGCGGTCCTTTCCCTGTTTGCTTCAAAGGCTATGTTTTATACACACTATTTGAAGTTACAGAATGTCTCTTATTGACCTTTGAGTCAGTAAATTAATACAACTTTCAGCAACGGATCTCTTGGCTCTCCCATCGATGAAGAACGCAGCGAAATGCGATAAGTAATGTGAATT…
PA	PA5	100°20′19.72″	29°52′4.35″	4096	PA0199	Basidiomycota	Agaricomycetes	Agaricales	Cortinariaceae	Cortinarius	Cortinarius aurantionapus	1	NE	TACCTGATTTGAGGTCAGTTAATGAAATTTGTCCAAGTCAATGGACTGTTAGAAGCAGAATTGCTTCACGTCAATAGCGTAGATAGTTATCACACCAATGAACGGTCCACAAATTATTCCGCTAATACATTTCAGGGGAGCTGACCTCAGAGAGGCCAGCAAAAAGTTACCCCCACATCCAACACTCAACAAGCAAAAGCTGAAGAGGTTGATTATATTAATGACACTCAAACAGGCATGCTCCTCGGAATACCAAGGAGCGCAAGGTGCGTTCAAAGATTCGATGATTCACTGAATTCTGCAATTCACATTACTTATCGCATTTCGCTGCGTTCTTCATCGATGCGAGAGCCAAGAGATCCGTTGCTGAAAGTTGTATATGTTTATAGGCACAAATGG…
PA	PA5	100°20′19.72″	29°52′4.35″	4096	PA0200	Basidiomycota	Agaricomycetes	Thelephorales	Bankeraceae	Sarcodon	Sarcodon imbricatus	1	LC	TACCTGATTTGAGGTCGAATTGGTCAAGGCAGCAGTCTCACTGGGAAGAAGACATATGCATTAACGTTTCCCTGTAGGAGCCTTTGAAGGGCCCTGCTCTTAAGCTTTCTCAACGACGCAGATAGTTATCACGTCGAAGATACTCTTTTCGCCAAGATCTACTGGAAAGGTTTCATAATTTTAAGAGGAGCCGACAAGCAAGCAAGCATGCAATCTGCACACAAGCTCGCGCCAGCAAAGATCCTCCAAATCCAACTTCACTTCAACAATAAAGTCAAAGCAGTTGAGAACTTCATGACACTCAAACAGGCATGCTCCTCGGAATACCAAGGAGCGCAAGGTGCGTTCAAAGATTCGATGATTCACTGAATTCTGCAATTCACATTACTTATCGCATTT…
PA	PA5	100°20′19.72″	29°52′4.35″	4096	PA0201	Basidiomycota	Agaricomycetes	Agaricales	Inocybaceae	Inocybe	Inocybe cf. pusio	1	NE	TACCTGATTTGAGGTCAGTTTGTCAAAGTCGGGTTTTGAGCAGCGCGATCTGTTCATGCATGCATACCAAAGGCATAGATATTTATCACACCTACAGTAGCAGCTCAGATGCCACTAATGCGTTTCAGGGGAGCCGACCTTTCTCTAAAAAAGCCGGCAAAGAGTTCCCCCACGTCCAAGCCACATTCAGAGAAATCTGAAGCGGTTGATAAGGTAAATGACACTCAAACAGGCATGCTCCTCGGAATACCAAGGAGCGCAAGATGCGTTCAAAGATTCGATGATTCACTGAATTCTGCAATTCACATTACTTATCGCATTTCGCTGCGTTCTTCATCGATGCGAGAGCCAAGAGATCCGTTGCTGAAAGTTGTATATATTATATATATTCCAACACAT…
PA	PA5	100°20′19.72″	29°52′4.35″	4096	PA0202	Basidiomycota	Agaricomycetes	Agaricales	Amanitaceae	Amanita	Amanita griseopantherina	2	NE	TACCTGATTTGAGGTCAGTTATCAGACAAATGTCAATTAGAGAGCAGAGAGATCACAGTGCATCACCTGCAACCTGCTTTCCTGGCGTAGATAAGTTTATTCATCTATCACACCAATGGAAAGGCAGAAGTGACTTGGCACATCCCTCCAAAGCTAATGTCTTTCAGGAGAGCTGGCTCATATATAAAGAAGCCAGCAGACACTCCCACAATCCAAAACACACTCAAGTGCATGTTTTGACAGAATTTAATGACACTCAAACAGGCATGCTCCTCGGAATACCAAGGAGCGCAAGATGCGTTCAAAGATTCGATGATTCACTGAATTCTGCAATTCACATTACTTATCGCATTTCGCTGCGTTCTTCATCGATGCGAGAGCCAAGAGATCCGTTGTTG
PA	PA5	100°20′19.72″	29°52′4.35″	4096	PA0203	Basidiomycota	Agaricomycetes	Agaricales	Tricholomataceae	Tricholoma	Tricholoma pardinum	5	LC	TACCTGATTTGAGGTCAATTGTCATAAATTGTCCACAAAGGAGACAGTTGGAAGCTGAGACCCTCATTTAATAGCTACTTGGTCAATGGCGTCGATAATTATCACACCAATGCTAAGCAACAGAAAGGTCCCTGCTAATACATTTAAGGAGAGCTGACTTCTTCAGAAGCCCGCAAACTCCCAGAATCCAAGCCTGATCAACCAAAAAGGCTGAAAAGGTTGAGAATTTTATGACACTCAAACAGGCATGCTCCTCGGAATACCAAGGAGCGCAAGGTGCGTTCAAAGATTCGATGATTCACTGAATTCTGCAATTCACATTACTTATCGCATTTCGCTGCGTTCTTCATCGATGCGAGAGCCAAGAGATCCGTTGTTGAAAGTTGTATAAGATTTTAA…
PA	PA5	100°20′19.72″	29°52′4.35″	4096	PA0204	Basidiomycota	Agaricomycetes	Agaricales	Inocybaceae	Inocybe	Inocybe cf. proximella	1	NE	CTACCTGATTTGAGGTCAATTTGTCAATAAAATGCGCAAGACGCAAGTTCAGAAGCAGCATGCATCGCATACACCAAGGCATAGATAGTTATCACACCAAAGGTACTCGGACACCGCTAATGCTTTTCAGGGGAGCCGACCTTCTTTGAAGCCTGCAGAACCCCCAGATCCAAGCCACACCGAGGTATGGTTGAGAACTTGATGACACTCAAACAGGCATGCTCCTCGGAATACCAAGGAGCGCAAGATGCGTTCAAAGATTCGATGATTCACTGAATTCTGCAATTCACATTACTTATCGCATTTCGCTGCGTTCTTCATCGATGCGAGAGCCAAGAGATCCGTTGCTGAAAGTTGTATATTTGTTATATCCCCAGTACCCGACATTCTAAAACGCAT…
PA	PA5	100°20′19.72″	29°52′4.35″	4096	PA0205	Ascomycota	Pezizomycetes	Rhytismatales	Cudoniaceae	Spathularia	Spathularia flavida	1	LC	CTACCTGATCCGAGGTCAACCTGTAAAAATGGGGGGTTCATGGCAGGCCTCCATCCAGCGCCCAAAAGCGAGGTGTATTACTACGCTTAGGGGTCAGACAGCGCTGCCACTGACTTTGAGGCAGGCCCTACAGGGCGAGCCCAAGACCACGCTGGGCGTGAGGGTTGTAATGACGCTCGAACAGGCATGCCCCCTGGAATACCAGAGGGCGCAATGTGCGTTCAAAGATTCGATGATTCACTGAATTCTGCAATTCACATTACTTATCGCATTTCGCTGCGTTCTTCATCGATGCCAGAACCAAGAGATCCGTTGTTGAAAGTTTTAACTATTATATAGTACTCAGACGGCAGAGATTCTAGGGTTTGTGGTCCGCTGGCAGGCTTGTAACAGCCCGCC…
PA	PA5	100°20′19.72″	29°52′4.35″	4096	PA0206	Basidiomycota	Agaricomycetes	Agaricales	Cortinariaceae	Cortinarius	Cortinarius cf. cupreorufus	1	NE	TGATTTGAGGCCACATTAATAAAAGTAAATTTGTCCAAGTCAATGGACTGTTAGAAGCTGAACATTGCTTCACGTCAATAGCGTAGATAATTATCACACCAATGAACAGTTGGCAAAATGTTGTCCGCTAATGCATTTAAGGGGAGCTGACCTCGGGGAGGCCAGCAAACCCACATCCAACCAAAGAAGGTTGATATATTAATGACACTCAAACAGGCATGCTCCTCGGAATACCAAGGAGCGCAAGGTGCGTTCAAAGATTCGATGATTCACTGAATTCTGCAATTCACATTACTTATCGCATTTCGCTGCGTTCTTCATCGATGCGAGAGCCAAGAGATCCGTTGCTGAAAGTTGTATAAATTTATAGGCACAAAGGCCCATTGATTACATTCTATA…
PA	PA5	100°20′19.72″	29°52′4.35″	4096	PA0207	Ascomycota	Pezizomycetes	Rhytismatales	Cudoniaceae	Spathularia	Spathularia flavida	15	LC	AGAATGTAGGCCTCACAGCCGTATTCTCACCCTTTGTATACCAATACCGCGTTGCCTTGGCAGGCTGTTACAGGCCTGCCAGTGGATCATAAACCCTAGAATCTCTGCTGTCTGAGTACTATATAATAGTTAAAACTTTCAACAACGGATCTCTTGGTTCTGGCATCGATGAAGAACGCAGCGAAATGCGATAAGTAATGTGAATTGCAGAATTCAGTGAATCATCGAATCTTTGAACGCACATTGCGCCCTCTGGTATTCCAGGGGGCATGCCTGTTCGAGCGTCATTACAACCCTCACGCCTTGCGTGGTCTTGGGCTCGCCCTGTAGGGCCTGCCTCAAAGTCAGTGGCGGCACCGTCTGACCCCTAAGCGTAGTAACATCACCTCGCTTCTGGGC…
PA	PA5	100°20′19.72″	29°52′4.35″	4096	PA0208	Basidiomycota	Agaricomycetes	Agaricales	Tricholomataceae	Tricholoma	Tricholoma cf. sulphureum	4	NE	CTACCTGATTTGAGGTCAAGTAATAAGTAGTCTCTAATGAGACAATTTGAAGCATGATCTCATTCCAAGTTACTTTAAGCCATGACATAGATAATTATCACATCAAAGCTAGGTTAACAAAGATTATGCTAATGCATTTAAGGAGAGCTGACTTTTGAAGCCCGCAAACCCCCACAAATCCAAGCCTGATTCAGCAACAAGGCTGAAATAGGTTGATAATTTCATGACACTCAAACAGGCATGCTCCTCGGAATACCAAGGAGCGCAAGGTGCGTTCAAAGATTCGATGATTCACTGAATTCTGCAATTCACATTACTTATCGCATTTCGCTGCGTTCTTCATCGATGCGAGAGCCAAGAGATCCGTTGTTGAAAGTTGTATAGATTGTAAAGGCAATT…
PA	PA5	100°20′19.72″	29°52′4.35″	4096	PA0209	Ascomycota	Pezizomycetes	Pezizales	Otideaceae	Otidea	Otidea cf. propinquata	17	NE	CTACTTCTTGAGGTCAATCATGAAAGAAATTGAGGTTATCCCAGCAGCACAGCTTTGGTAATCCAAGCGAAAGAGTAAACCTATAACGCCAAATGGAACGCAAAGACGTACGCCGATAAATTTCAAAGGTGAACAAGCACGCAGGCATCGCTCAAGCTTCACAACCAAGCAAAAGAGCTTGAACGGGGTTTCATGACGCTCATAAAAGCATGTGTTACGGATTAATTACCGCCGACACGCAATGTGCGTTCAAAGATTCGATGATTCACTGAATTCTGCAATTCACATTACTTTTCGCATTTCGCTGCGTTCTTCATCGATGCTGGAACCAAGAGATCCGTTGTTGAAAGTTTTAACAATTGTTATTTATATGATTCAGACAAAAGGCAAAACAATTTC…
PA	PA5	100°20′19.72″	29°52′4.35″	4096	PA0210	Basidiomycota	Agaricomycetes	Agaricales	Cortinariaceae	Cortinarius	Cortinarius talimultiformis	1	NE	GAGGTCAGTTAATGAAATTTGTCCAAGTCAATGGACTGTTAGAAGCAGAATTGCTTCACGTCAATAGCGTAGATAGTTATCACACCAATGAACGGTCCACAAATTATTCCGCTAATACATTTCAGGGGAGCTGACCTCAGAGAGGCCAGCAAAAAGTTACCCCCACATCCAACACTCAACAAGCAAAAGCTGAAGAGGTTGATTATATTAATGACACTCAAACAGGCATGCTCCTCGGAATACCAAGGAGCGCAAGGTGCGTTCAAAGATTCGATGATTCACTGAATTCTGCAATTCACATTACTTATCGCATTTCGCTGCGTTCTTCATCGATGCGAGAGCCAAGAGATCCGTTGCTGAAAGTTGTATATGTTTATAGGCACAAATGGCCCATTTATT…
PA	PA5	100°20′19.72″	29°52′4.35″	4096	PA0211	Basidiomycota	Agaricomycetes	Agaricales	Hygrophoraceae	Hygrophorus	Hygrophorus chrysodon	2	LC	TGATTTGAGGTCAAATTAAAAGAGTTGTCAAATAATGACCGTTGGAAGCTATCCTTTTGCTTCACGGCAATGGCATAGATATTATCAAACCAAAGCCTATCCGCAAATGATAGCTAATATATTTAAGAGGAGCCGACTTTGACAGCCAGCAAATACCCCCAAAATCCAAACTTCAATAATAAAAATTATTGAAGTTGAGAATTTAATGACACTCAAACAGGCATGCTCCTCGGAATACCAAGGAGCGCAAGGTGCGTTCAAAGATTCGATGATTCACTGAATTCTGCAATTCACATTACTTATCGCATTTCGCTGCGTTCTTCATCGATGCGAGAGCCAAGAGATCCGTTGTTGAAAGTTGTATTAAATTTGTTAAGCTTGCTAACAAGCTTGTATATG…
PA	PA5	100°20′19.72″	29°52′4.35″	4096	PA0212	Basidiomycota	Agaricomycetes	Agaricales	Tricholomataceae	Tricholoma	Tricholoma saponaceum	1	LC	TGATTTGAGGTCAATTGTCAGAAGTTGTCTCAAATGAGACGATTAGAAGCTGCACCCCATTAAAAGCTGCTTTCAACAATAGCGTAGATAATTATCACACTAAAGCTGGGCAACAAAGGTCCCGCTAATGTATTTAAGGAGAGCCGACTTCTGAGAAGCCCGCAAACTCCCACATCCAAGCCTGATCAACATAAATGCTGAAAAGGTTGAGAATTTCATGACACTCAAACAGGCATGCTCCTCGGAATACCAAGGAGCGCAAGGTGCGTTCAAAGATTCGATGATTCACTGAATTCTGCAATTCACATTACTTATCGCATTTCGCTGCGTTCTTCATCGATGCGAGAGCCAAGAGATCCGTTGTTGAAAGTTGTATAGATTTAAAGGCAGTTAAGCCCA…
PA	PA5	100°20′19.72″	29°52′4.35″	4096	PA0213	Basidiomycota	Agaricomycetes	Russulales	Russulaceae	Lactarius	Lactarius hengduanensis	1	NE	GATTTGAGGTCAGGGTTCGTGGGGTTGAGAGAGTCTCCCGAGAAGGGAGACACGCCCAAACGTTGTCTCGTCGAGACGGTTAGAAGCGGGTCCCAAAGGCAACAGAGCCAGAAACCAAGTCATGGAAACATCTTATCACATGTCGAGGATCGGCAAAGAGGACCCCGCTAATTCGTTTAAGAGGAGCTGGCTCTCAAGAAGAGAGAGATGCCAGCAAAGGCCTCCAAAGTCCAAGCCTCCTTCGGTGTCCAGAAGAAAACCGAGAAGGTTGAGATTTTCACGACACTCAAACGGGTGTGCCCCTCGGAATACCAAGGGGCGCAAGGTGCGTTCAAAGATTCGATGATTCACTGAATTCTGCAATTCACATTACGTATCGCATTTCGCTGCGTTCTTCAT…
PA	PA5	100°20′19.72″	29°52′4.35″	4096	PA0214	Basidiomycota	Agaricomycetes	Agaricales	Hygrophoraceae	Hygrophorus	Hygrophorus sp1	12	NE	CATTATTGATTTTTGAATGGGTTGTAGCTGATCATTTATGATATGTGCACGCCCTTCATTCCAAATTTCACACCCTGTGCACTTTTTGTAGGCCGACTTGAAAAATTGGTCTATGTTTTTTTAATACACCCAAAGAAGTTTAGAATGTTTATTTGTAGCTTGCTTGCAAGCTTAAAAGTTTATACAACTTTCAACAACGGATCTCTTGGCTCTCGCATCGATGAAGAACGCAGCGAAATGCGATAAGTAATGTGAATTGCAGAATTCAGTGAATCATCGAATCTTTGAACGCACCTTGCGCTCCTTGGTATTCCGAGGAGCATGCCTGTTTGAGTGTCATTAAATTCTCAATCTCCTCATACTATTTTGTTTGTGGGAGGCTTGGATTTGGGGTGTTGC…
PA	PA5	100°20′19.72″	29°52′4.35″	4096	PA0215	Basidiomycota	Agaricomycetes	Agaricales	Entolomataceae	Entoloma	Entoloma cf. llimonae	1	NE	TACCTGATTTGAGGTCAAAAGTTGTCAAATTGTCTTTGAAAGACGATTAGAAGCAAGAGCTCTCCCGTGAAGGACACTGTTTATCAATGATATAGATAATTATCATACCAATGATGAGCAGCAAAGATCTTTGCTAATATATTTAAGAAGAGCTGAACGAGCCAGCAACTTCCAAATCCAAGCCTAACTGGTCGAAAAAACTAGAGAGGTTGAGAATTTCATGACACTCAAACAGGCATGCTCCTCGGAATACCAAGGAGCGCAAGGTGCGTTCAAAGATTCGATGATTCACTGAATTCTGCAATTCACATTACTTATCGCATTTCGCTGCGTTCTTCATCGATGCGAGAGCCAAGAGATCCGTTGTTGAAAGTTGTATTTGTTTTTAAAGGCACAAAG…
PA	PA5	100°20′19.72″	29°52′4.35″	4096	PA0216	Basidiomycota	Agaricomycetes	Agaricales	Hymenogastraceae	Hebeloma	Hebeloma velutipes	1	NE	CGGAGGACATTATTGATGAACTTGGTGTGGTTGTTGCTGGTCCTTTCGGGGGCATGTGCACGCCCACCATCCTCATCTCTCCACCTGTGCACCTCTTGTAGACTTGGATTGACTTTCCGAGGCAACTCGGTCGGGAGGATTGCTGGCATCAGCTGGCTTTCTTTGCATTTCCGGGTCTACGTTTTTCATATACCCCATTGTATGTAACAGAATGTAATATTGGGCCCTTGTGCCTATAAACCTTATACAACTTTCAGCAACGGATCTCTTGGCTCTCGCATCGATGAAGAACGCAGCGAAATGCGATAAGTAATGTGAATTGCAGAATTCAGTGAATCATCGAATCTTTGAACGCACCTTGCGCTCCTTGGTATTCCGAGGAGCATGCCTGTTTGAGTG…
PA	PA6	100°20′19.72″	29°52′4.35″	4096	PA0107	Basidiomycota	Agaricomycetes	Russulales	Russulaceae	Lactarius	Lactarius deliciosus	3	LC	GTACAACGTGCGTTGAGGGCGTGCGAGGGCTGTCGCTGACTTTTTGTTGACGCAAAAGTCGTGCACGCCGGAGCGGTGTCCTCTCGCATAAAATCCATCTCACCCTTTTGTGCACCACCGCGTGGGCACCTTTTGGGATCGAACCGATCCTGGAGGGGGCTTGCGTTTTCACACAAACCCCTTTTTAAAAAGTGTAGAATGACCCCATTTTGCGATGACACGCAATCAATACAACTTTCAACAACGGATCTCTTGGCTCTCGCATCGATGAAGAACGCAGCGAAATGCGATACGTAATGTGAATTGCAGAATTCAGTGAATCATCGAATCTTTGAACGCACCTTGCGCCCCTTGGTATTCCGAGGGGCACACCCGTTTGAGTGTCGTGAAATTCTCAAC…
PA	PA6	100°20′19.72″	29°52′4.35″	4096	PA0108	Basidiomycota	Agaricomycetes	Agaricales	Cortinariaceae	Cortinarius	Cortinarius saturninus	2	DD	ACCTGATTTGAGGTCACATAAATGATAAATTGTCCAAGGACAGTTAGAAAGCTGAACTGCATCTTATTCAAGAGCGTAGATAGTTATCACACCAATGAACAGATTGTTCTGCTAATGCATTTCAGAGGAGCTGAACCCTTCAAGAGTCCAGCAAACCCCCACATCCAAACCATTCAACAAGTGAAGGTTGATATATATATTAATGACACTCAAACAGGCATGCTCCTCGGAATACCAAGGAGCGCAAGGTGCGTTCAAAGATTCGATGATTCACTGAATTCTGCAATTCACATTACTTATCGCATTTCGCTGCGTTCTTCATCGATGCGAGAGCCAAGAGATCCGTTGCTGAAAGTTGTATATTTTTTATAATCACAACATTCTATTAACATACATTGG…
PA	PA6	100°20′19.72″	29°52′4.35″	4096	PA0109	Basidiomycota	Agaricomycetes	Russulales	Russulaceae	Russula	Russula vinosobrunneola	1	NE	CATTATCGTTAACCGAGGCGCGAGGGCTGTCGCTGACCTTTCCCGGTCGTGCACGCCCGAGCCCTCTCACACAATCCATCTCACCCTTTGTGCATCACCGCGTGGGTCCCCCTTTGCCGGAGGGCCCGCGTCTTTACACAAAACTCGATACAGTGTAGAATGTTTATTTTCGCCGTCGCACGCGATCAATAATACAACTTTCAACAACGGATCTCTTGGCTCTCGCATCGATGAAGAACGCAGCGAAATGCGATACGTAATGTGAATTGCAGAATTCAGTGAATCATCGAATCTTTGAACGCACCTTGCGCCCCTTGGCATTCCGAGGGGCACACCCGTTTGAGTGTCGTGAAATCTTCAAAAACCCTCTCTTTCGAGGATTTTTGGACTTGGAGGTTC…
PA	PA6	100°20′19.72″	29°52′4.35″	4096	PA0110	Basidiomycota	Agaricomycetes	Agaricales	Inocybaceae	Inocybe	Inocybe dulcamara	2	DD	GCTGATTTGAGATCAGTTTGTCATACATTTCATTTTGTCCATAGACAATTATAAGCAATACAACCTTTCAAATGAAGGTACCATGTAAAGATGTAGATAAATTATCACACCTAAGGAACCAACAAAGGCACTGCTAATACATTTCAGGGGAGCAGACTTTCAAGAGGAATCAAAAAAGCCTGCAAAATTCCCCCACATCCAATCTGTAACCAATTTGGTACAGTTGATAATTTAATGATACTCAAACAGGCATGCTCCTTGGAATACCAAGGAGCGCAAGATGCGTTCAAAGATTCGATGATTCACTGAATTCTGCAATTCACATTACTTATCGCATTTCGCTGCGTTCTTCATCGATGCGAGAGCCAAGAGATCCGTTGCTGAAAGTTGTACTGATTT…
PA	PA6	100°20′19.72″	29°52′4.35″	4096	PA0111	Basidiomycota	Agaricomycetes	Agaricales	Cortinariaceae	Cortinarius	Cortinarius aff. bovinatus	2	NE	ATTATTGAAATAAACCTGATGGGTTGTTGCTGGCTCTCCAGGGAGCATGTGCACACCTTGTCATCTTTATATCTTCACCTGTGCACCTTTTGTAGACCTTCCCAGGTCTATGTTGCTACATTTGACCCCCTAATGTATGTTGATAGAATGGTTGGCTATAAAATCTATACAACTTTCAGCAACGGATCTCTTGGCTCTCGCATCGATGAAGAACGCAGCGAAATGCGATAAGTAATGTGAATTGCAGAATTCAGTGAATCATCGAATCTTTGAACGCACCTTGCGCTCCTTGGTATTCCGAGGAGCATGCCTGTTTGAGTGTCATTATTATATATCATCCCTCTTCTTGAGTGGTTTGGATGTGGGGGGTTTGCTGGCCTATTGAAAGGCTCAGCTCTC…
PA	PA6	100°20′19.72″	29°52′4.35″	4096	PA0112	Basidiomycota	Agaricomycetes	Agaricales	Tricholomataceae	Tricholoma	Tricholoma saponaceum	3	LC	CTGATTTGAGGTCAATTGTCAGAAGTTGTCTCAAGTGAGACGATTAGAAGCTGTACCCCATTAAAAGCTGCTTTCAACGATAGCGTAGATAATTATCACACTAAAGCTGGGCAACAAAGGTCCCGCTAATGTATTTAAGGAGAGCCGACTTCTGAGAAGCCCGCAAACTCCCACATCCAAGCCTAAACAACAATAAATGCTGAAAAGGTTGAGAATTTCATGACACTCAAACAGGCATGCTCCTCGGAATACCAAGGAGCGCAAGGTGCGTTCAAAGATTCGATGATTCACTGAATTCTGCAATTCACATTACTTATCGCATTTCGCTGCGTTCTTCATCGATGCGAGAGCCAAGAGATCCGTTGTTGAAAGTTGTATAGATTTTAAAGGCAATTAAGC…
PA	PA6	100°20′19.72″	29°52′4.35″	4096	PA0113	Basidiomycota	Agaricomycetes	Agaricales	Hygrophoraceae	Hygrophorus	Hygrophorus sp1	1	NE	TGCGGAGGATCATTATTGAATTTTTGAATGGGTTGTAGCTGATCATTTATGATATGTGCACGCCCTTCATTCCAAATTTCACACCCTGTGCACTTTTTGTAGGCCGACTTGAAAAATCGGTCTATGTTTTTTTAATACACCCAAAGAAGTTTAGAATGTTTATTTGTAGCTTGCTTGCAAGCTTAAAAGTTTATACAACTTTCAACAACGGATCTCTTGGCTCTCGCATCGATGAAGAACGCAGCGAAATGCGATAAGTAATGTGAATTGCAGAATTCAGTGAATCATCGAATCTTTGAACGCACCTTGCGCTCCTTGGTATTCCGAGGAGCATGCCTGTTTGAGTGTCATTAAATTCTCAATCTCCTCATACTATTTTGTTTGTGGGAGGCTTGGATT…
PA	PA6	100°20′19.72″	29°52′4.35″	4096	PA0114	Basidiomycota	Agaricomycetes	Agaricales	Inocybaceae	Inocybe	Inocybe cf. nitidiuscula	1	NE	TTTGTCAATAAAATGCGCAAGACGCAAGTTCAGAAGCAGCACGCATCGCATACACCAAGGCATAGATAGTTATCACACCAAAGGTACTCGGACACCGCTAATGCTTTTCAGGGGAGCCGACCTTCTTTGAAGCCTGCAAAACCCCCAGATCCAAGCCACACCAAGGTATGGTTGAGAACTTGATGACACTCAAACAGGCATGCTCCTCGGAATACCAAGGAGCGCAAGATGCGTTCAAAGATTCGATGATTCACTGAATTCTGCAATTCACATTACTTATCGCATTTCGCTGCGTTCTTCATCGATGCGAGAGCCAAGAGATCCGTTGCTGAAAGTTGTATATTTGTTATATCCCCAGTACCCAACATTCTAAAACGCATTGTTAAAATGTAACATAGA…
PA	PA6	100°20′19.72″	29°52′4.35″	4096	PA0115	Basidiomycota	Agaricomycetes	Russulales	Russulaceae	Russula	Russula cf. heterochroa	1	NE	GAGGTCAGGTTCGTTTTTGTGGGTCCAGCCTCCCGCCGATGTAAACGGCGGTGACCGGAGCACCATCGTTGTCCGTGAGACGGACGAGTTGGGAGCGGGATCCAAAGGGACAGTGCCAAATCCAAAACGTTGAAACATCTTATCACGTCAAGGACCAGCAATGCGGACCCCACTAATGTATTTGAGAGGAGCTCGCTTTCAAAAGCTGAAGGCGAGCATTGAACCTCCAAGTCCAAAAATCCGATCAAAAGAAAGGGTTTTTGAGAATTTCACGACACTCAAACGGGTGTGCCCCTCGGAATGCCAAGGGGCGCAAGGTGCGTTCAAAGATTCGATGATTCACTGAATTCTGCAATTCACATTACGTATCGCATTTCGCTGCGTTCTTCATCGATGCGA…
PA	PA6	100°20′19.72″	29°52′4.35″	4096	PA0116	Basidiomycota	Agaricomycetes	Boletales	Boletaceae	Boletus	Boletus reticulatus	3	DD	CCGTAGGTGAACCTGCGGAAGGATCATTATCGAGTTAGACCGGGAAGGGGTTTCCTCGGACTCTCCTTCCTAGTTTTCCTTATTTCACCTGTGCACCCTCTGTAGGCCCTCGAGAGAGGATCTATGTTTTCTATMATCTACTCTATCGCATGTCCAGAACGTATACATACAAACTTTTACAACTTTCAGCAACGGATCTCTTGGCTCTCGCATCGATGAAGAACGCAGCGAATTGCGATAAGTAATGTGAATTGCAGATTTTCAGTGAATCATCGAATCTTTGAACGCACCTTGCGCTCCTTGGTATTCCGAGGAGCATGCCTGTTTGAGTGTCATGGAATTCTCAACCGTGTCCTCGATCTGATCTCGAGGCATGGCTTGGACTTGGGAGTTGCTGGC…
PA	PA6	100°20′19.72″	29°52′4.35″	4096	PA0117	Basidiomycota	Agaricomycetes	Russulales	Russulaceae	Russula	Russula brevipes	1	LC	GAGGTCAAGGTTTCATGGGTCGAAAAGCTTCCCACCCCGTGAAGGGCGATCGGCTCGAACGATGTCCCTGATGGGACGGTTAGAAGCAGGTCCTTCCCGAGCAAAACCCAAGACGTAGAAACATCTTATCAACGTCGAGGATCTAGCAAAGCGGATCCCACTGATAGATTTAAGAGGAGCTGGCCTCAGAGGAGGCCAGCAGAAAACCTCCAAATTCCAAGCCTACTTTGTTTGGTAAAACCAAGCAGGTTGAGGATGTTCACGACACTCAAACGGGTGTGCCCCTCGGAATGCCAAGGGGCGCAAGGTGCGTTCAAAGATTCGATGATTCACTGAATTCTGCAATTCACATTACGTATCGCATTTCGCTGCGTTCTTCATCGATGCGAGAGCCAAGAG…
PA	PA6	100°20′19.72″	29°52′4.35″	4096	PA0118	Basidiomycota	Agaricomycetes	Russulales	Russulaceae	Lactarius	Lactarius deliciosus	1	LC	CAACGTGCGTTGAGGGCGTGCGAGGGCTGTCGCTGACTTTTTGTTGACGCAAAAGTCGTGCACGCCGGAGCGGTGTCCTCTCGCATAAAATCCATCTCACCCTTTTGTGCACCACCGCGTGGGCACCTTTTGGGATCGAACCGATCCTGGAGGGGGCTTGCGTTTTCACACAAACCCCTTTTTAAAAAGTGTAGAATGACCCCATTTTGCGATGACACGCAATCAATACAACTTTCAACAACGGATCTCTTGGCTCTCGCATCGATGAAGAACGCAGCGAAATGCGATACGTAATGTGAATTGCAGAATTCAGTGAATCATCGAATCTTTGAACGCACCTTGCGCCCCTTGGTATTCCGAGGGGCACACCCGTTTGAGTGTCGTGAAATTCTCAACCTT…
PA	PA6	100°20′19.72″	29°52′4.35″	4096	PA0119	Basidiomycota	Agaricomycetes	Agaricales	Cortinariaceae	Cortinarius	Cortinarius cf. elegantior	2	NE	GAGGTCACATTAATAAATAAAAAAATTGTCCAAGTCAATGGACTGTTAGAAGCTGAACCTTGCTTCACATCAATAGTGTAGATAATTATCACACCAATGAAACGTTTGGCAAAATATTGTCCGCTAATGCATTTAAGGAGAGCTGACCTCCAAAGTGGCCAGCAAACCCACATCCAACCAAAAAAAAAAAGGTTGATATATTAATGACACTCAAACAGGCATGCTCCTCGGAATACCAAGGAGCGCAAGGTGCGTTCAAAGATTCGATGATTCACTGAATTCTGCAATTCACATTACTTATCGCATTTCGCTGCGTTCTTCATCGATGCGAGAGCCAAAAAATCCGTTGCTGAAAGTTGTATCAATTTATAGGCACAAAGACCCATTTGATTACATTCT…
PA	PA6	100°20′19.72″	29°52′4.35″	4096	PA0120	Basidiomycota	Agaricomycetes	Agaricales	Cortinariaceae	Cortinarius	Cortinarius duracinus	2	NE	CGGAGGACATTATTGAATAAACCTGATGGGTTGTTGCTGGTTCTCTAGAGAGCATGTGCACGCCTTGTCATCTTTATATCTCCACCTGTGCACTCTTTGTAGACCTTTCAGGTCTATGTTGTCTCTTCATTTACCCCAATGTATGTTAATAGAATGTCGTGCCTATGAAAAATATATACAACTTTCAGCAACGGATCTCTTGGCTCTCGCATCGATGAAGAACGCAGCGAAATGCGATAAGTAATGTGAATTGCAGAATTCAGTGAATCATCGAATCTTTGAACGCACCTTGCGCTCCTTGGTATTCCGAGGAGCATGCCTGTTTGAGTGTCATTAATATATCAACCCTCTCATGTTGAGTGAGCAGTGGTTTGGATGT
PA	PA6	100°20′19.72″	29°52′4.35″	4096	PA0121	Basidiomycota	Agaricomycetes	Agaricales	incertae sedis	Infundibulicybe	Infundibulicybe cf. mediterranea	1	NE	GAGGTCAATAGTCAATTAAATATATTGTCCAAGTCAATGGACTGTTAGAAGCTGAACTTGTTTAATGTATTCAATGGCGTAGATAATTATCACACCAATGATGGTCAACAAACAAAGTTCCACTAATGCATTTAAGAAGAGCCGACTTGCTGAGAAGCCCGCAACTCCCATTATCCAAGCCAATTCAATTCAATAAACAAATTGAAGAGGTTGAGAATTTAATGACACTCAAACAGGCATGCTCCTCGGAATACCAAGGAGCGCAAGGTGCGTTCAAAGATTCGATGATTCACTGAATTCTGCAATTCACATTACTTATCGCATTTCGCTGCGTTCTTCATCGATGCGAGAGCCAAGAGATCCGTTGTTGAAAGTTGTATTCATTTCAAATTAATGACA…
PA	PA6	100°20′19.72″	29°52′4.35″	4096	PA0122	Basidiomycota	Agaricomycetes	Agaricales	Cortinariaceae	Cortinarius	Cortinarius glaucopus	2	DD	TCTACTGATTTGAGGTCACATTAATGAAAAGTTGTCCAAGTCAATGGACTGTTAGAAGCTGAACCTGTTTCACGTCAATAGCGTAGATAGTTATCACACCAATGAACGGTTCACAAATTGTTCTGCTAATGCATTTCAGGGGAGCTGACCTGTAGATACAAGACCAGCAAAAAAGACCCCCAAATCCAACACCCGACAAACAAAAGTTGAAGAGGTTGATATATTAATGACACTCAAACAGGCATGCTCCTCGGAATACCAAGGAGCGCAAGGTGCGTTCAAAGATTCGATGATTCACTGAATTCTGCAATTCACATTACTTATCGCATTTCGCTGCGTTCTTCATCGATGCGAGAGCCAAGAGATCCGTTGCTGAAAGTTGTATAGGTTTATAGGCAC…
PA	PA6	100°20′19.72″	29°52′4.35″	4096	PA0123	Basidiomycota	Agaricomycetes	Gomphales	Clavariadelphaceae	Clavariadelphus	Clavariadelphus pakistanicus	9	NE	GATTAGAAGCAGTGCCCTTGATTAGAGACGACGCTACAGAAGAATGTATTCTTATCACACCGTTCTAATGACAAGTTTCACAGCTAATACATTTCAAGACGAGCCGATAGGAGAGGACTAGTTCCCCACAGCAGACGTCCAAAGTCCAAGCCCAAAACCCCCCACAGAAGAGGGAGAAGGGATTGAGGAGGGTCGCGACACTCAAACAGGCATGCTCCTCGGAATACCAAGGAGCGCAAGATGCGTTCAAAGATTCGATGATTCACTGAATTCTGCAATTCACATTACGTTTCGCACTTTCGCGGCGTTCTTCATCGATGCGAAAGCCAAGAGATCCGTTGTTGAAAGTTGTATTTATATATCCGCTCCTTAGAACGTTAATACATGCATTAGAGACAG…
PA	PA6	100°20′19.72″	29°52′4.35″	4096	PA0124	Basidiomycota	Agaricomycetes	Russulales	Russulaceae	Lactarius	Lactarius deliciosus	1	LC	ACGTGCGTTGAGGGCGTGCGAGGGCTGTCGCTGACTTTTTGTTGACGCAAAAGTCGTGCACGCCGGAGCGGTGTCCTCTCGCATAAAATCCATCTCACCCTTTTGTGCACCACCGCGTGGGCACCTTTTGGGATCGAACCGATCCTGGAGGGGGCTTGCGTTTTCACACAAACCCCTTTTTAAAAAGTGTAGAATGACCCCATTTTGCGATGACACGCAATCAATACAACTTTCAACAACGGATCTCTTGGCTCTCGCATCGATGAAGAACGCAGCGAAATGCGATACGTAATGTGAATTGCAGAATTCAGTGAATCATCGAATCTTTGAACGCACCTTGCGCCCCTTGGTATTCCGAGGGGCACACCCGTTTGAGTGTCGTGAAATTCTCAACCTTCT…
PA	PA6	100°20′19.72″	29°52′4.35″	4096	PA0125	Basidiomycota	Agaricomycetes	Agaricales	Cortinariaceae	Cortinarius	Cortinarius duracinus	1	NE	ACCTGATTTGAGATCACATAAATGAAGAATTGTCCATGGACTGTTAGAAAGCTGAACTGCCCTCACATTCAATAGCGTAGATAGTTATCACACCAATGAACAGGTTGTTCTGCTAATGCATTTCAGGGGAGCTGAACCTTTTTTACAAGGCCAGCAAACCCCCCACATCCAAACCACTGCTCACTCAACATGAGAGGGTTGATATATTAATGACACTCAAACAGGCATGCTCCTCGGAATACCAAGGAGCGCAAGGTGCGTTCAAAGATTCGATGATTCACTGAATTCTGCAATTCACATTACTTATCGCATTTCGCTGCGTTCTTCATCGATGCGAGAGCCAAGAGATCCGTTGCTGAAAGTTGTATATATTTTTCATAGGCACGACATTCTATTAAC…
PA	PA6	100°20′19.72″	29°52′4.35″	4096	PA0126	Ascomycota	Pezizomycetes	Rhytismatales	Cudoniaceae	Cudonia	Cudonia sp1	4	NE
PA	PA6	100°20′19.72″	29°52′4.35″	4096	PA0127	Basidiomycota	Agaricomycetes	Agaricales	incertae sedis	Collybia	Collybia ozes	1	NE	CTACCTGATTTGAGGTCAATTGTCAAAATCTGTCTTGTTAAGACGGTTATGAGCAAGCGCCCCACATTAAAGCTAACCAACTGTGGCGTAGATAATTATCACACCAGAGACGGTCAACGGAGGTCTCACTAATGCATTTCAGGAGAGCCGACTTCTGAGAAGCCCGCAACACCCACATCCAAGCCTCATCAAGCTCGCAAAAGCTGAAGAGGTTGAGAATTTAATGACACTCAAACAGGCATGCTCCTCGGAATACCAAGGAGCGCAAGGTGCGTTCAAAGATTCGATGATTCACTGAATTCTGCAATTCACATTACTTATCGCATTTCGCTGCGTTCTTCATCGATGCGAGAGCCAAGAGATCCGTTGTTGAAAGTTGTATTAGATTAAAGGCACAAA…
PA	PA6	100°20′19.72″	29°52′4.35″	4096	PA0128	Basidiomycota	Agaricomycetes	Agaricales	Cortinariaceae	Cortinarius	Cortinarius cf. alcalinophilus	2	NE	TCTACCTGATTTGAGGTCACATTAATAAATTTGTCCAAGTCAATGGACTGTTAGAAGCTGAACCTGCTTCACGTCAATAGCGTAGATAATTATCACACCAATGAACGTTTAGCAAAATGTTGTCCACTAATGCATTTAAGGAGAGCTGACCTCAAAAGCGGCCAGCAAACCCACATCCAACCAAAAGGGTTGATATATTAATGACACTCAAACAGGCATGCTCCTCGGAGTACCAAGGAGCGCAAGGTGCGTTCAAAGATTCGATGATTCACTGAATTCTGCAATTCACATTACTTATCGCATTTCGCTGCGTTCTTCATCGATGCGAGAGCCAAGAGATCCGTTGCTGAAAGTTGTATCAATTTATAGGCACAAAGGCCTATTTTGATTACATTCTAT…
PA	PA6	100°20′19.72″	29°52′4.35″	4096	PA0129	Basidiomycota	Agaricomycetes	Agaricales	Cortinariaceae	Cortinarius	Cortinarius elegantior	1	DD	TGATATATTAATGACACTCAAACAGGCATGCTCCTCGGAATACCAAGGAGCGCAAGGGGCGTTCAAAAATTCAATGATTCACTGAATTCTGCAATTCACATTACTTATCGCATTTCGCTGCGTTCTTCATCGATGCGAAAGCCAAAAAATCCGTTGCTGAAAGTTGTATCAATTTATAGGCACAAAGACCCATTTGATTACATTCTATAAACATACATTAGGGTATTTGAAAAACATAGGCCTGGAAATGTAAAAAAAAACAGAAAGTCAATCCTCAATCCTGAGTTGCTAAAGCAATCAAATAGATACCCAAGGTCTACAAAAGGTGCACAGGTGGAGATACAAAGATGACAAGTGTGCACATGCTCCCTAGAGAACCAGCAACAACTTATCAAGTTT…
PA	PA6	100°20′19.72″	29°52′4.35″	4096	PA0130	Basidiomycota	Agaricomycetes	Agaricales	Inocybaceae	Inocybe	Inocybe cervicolor	1	LC	TACCTGATTTGAGGTCAGTTTATCGAGCCATATAGCTGTCAGCAGCATAACCAACGGGACAACCTCGATTAGATGCAGATTGTGTATCACACCTAGCCAAAGTTCCAATATAGGTACCGCTCATATTTTTCAGAGGAGCAGACTACAAGGAGTCAGAGCCTGCACAATCCTCCAAGTCCAAGCCGCATGCCAAAATTAAAATGGATGTGGTTGAGATATTAATGACACTCAAACAGGCATGCTCCTCGGAATACCAAGGAGCGCAAGATGCGTTCAAAGATTCGATGATTCACTGAATTCTGCAATTCACATTACTTATCGCATTTCGCTGCGTTCTTCATCGATGCGAGAGCCAAGAGATCCGTTGCTGAAAGTTGTATAACAATTCA
PA	PA6	100°20′19.72″	29°52′4.35″	4096	PA0131	Basidiomycota	Agaricomycetes	Agaricales	incertae sedis	Collybia	Collybia ozes	2	NE	CTGATTTGAGGTCAATTGTCAAAATTTGTCTTGTTAAGACGGTTATGAGCAAGCGCCCCACATTAAAGCTAACCAACTGTGGCGTAGATAATTATCACACCAGAGACGGTCAACGGAGGTCTCACTAATGCATTTCAGGAGAGCCGACTTCTGAGAAGCCCGCAACACCCACATCCAAGCCTCATCAAGCTCGCAAAAGCTGAAGAGGTTGAGAATTTAATGACACTCAAACAGGCATGCTCCTCGGAATACCAAGGAGCGCAAGGTGCGTTCAAAGATTCGATGATTCACTGAATTCTGCAATTCACATTACTTATCGCATTTCGCTGCGTTCTTCATCGATGCGAGAGCCAAGAGATCCGTTGTTGAAAGTTGTATTAGATTAAAGGCACAAAGGCC…
PA	PA6	100°20′19.72″	29°52′4.35″	4096	PA0132	Basidiomycota	Agaricomycetes	Agaricales	Hygrophoraceae	Hygrophorus	Hygrophorus chrysodon	2	LC	TGATTTGAGGTCAAAATTAAAAGAGTTGTCAAATAATGACCGTTGGAAGCTATCCTTTTGCTTCACGGCAATGGCATAGATATTATCAAACCAAAGCCTATCCGCAAATGATAGCTAATATATTTAAGAGGAGCCGACTTTGACAGCCAGCAAATACCCCCAAAATCCAAACTTCAATAATAAAAATTATTGAAGTTGAGAATTTAATGACACTCAAACAGGCATGCTCCTCGGAATACCAAGGAGCGCAAGGTGCGTTCAAAGATTCGATGATTCACTGAATTCTGCAATTCACATTACTTATCGCATTTCGCTGCGTTCTTCATCGATGCGAGAGCCAAGAGATCCGTTGTTGAAAGTTGTATTAAATTTGTTAAGCTTGCTAACAAGCT
PA	PA6	100°20′19.72″	29°52′4.35″	4096	PA0133	Basidiomycota	Agaricomycetes	Gomphales	Clavariadelphaceae	Clavariadelphus	Clavariadelphus pakistanicus	4	NE	TGCGGAGATCATTACAGTATTGTTTTGGGGGGACTGCTGCTGGCTCCTAGGAGCATGTGCGCGTCTTCCTTTCTAACATTCACACCTGTGCACCTATGGATGAGGTCCTATGATATAGGACCTTGTCCATTATCATACATATAAAGCCTGTCTCTAATGCATGTATTAACGTTCTAAGGAGCGGATATATAAATACAACTTTCAACAACGGATCTCTTGGCTTTCGCATCGATGAAGAACGCCGCGAAAGTGCGAAACGTAATGTGAATTGCAGAATTCAGTGAATCATCGAATCTTTGAACGCATCTTGCGCTCCTTGGTATTCCGAGGAGCATGCCTGTTTGAGTGTCGCGACCCTCCTCAATCCCTTCTCCCTCTT
PA	PA6	100°20′19.72″	29°52′4.35″	4096	PA0134	Basidiomycota	Agaricomycetes	Agaricales	Strophariaceae	Protostropharia	Protostropharia dorsipora	1	LC	ACTGATTTGAGGTCAATTGTCATAGATTGTCTGAATGAACAGACGGTTAGAAGCAGTGCTATAAACGGCAAACCATCCACGGCGTAGATAATTATCACACCAATAGACAGGTTTACACAAGGCAACCAGCTAATATCTTTCAGGGGAGCTGATTTCAAAAGAGAAACCGGCAAAACCCCCACATCCAAGCCATTTACCCACTTTAAAAAAGAAGGTAAAGGTTGAGAATTTAATGACACTCAAACAGGCATGCTCCTCGGAATACCAAGGAGCGCAAGGTGCGTTCAAAGATTCGATGATTCACTGAATTCTGCAATTCACATTACTTATCGCATTTCGCTGCGTTCTTCATCGATGCGAGAGCCAAGAGATCCGTTGCTGAAAGTTGTATATAGTTTA…
PA	PA6	100°20′19.72″	29°52′4.35″	4096	PA0135	Basidiomycota	Agaricomycetes	Agaricales	Physalacriaceae	Armillaria	Armillaria cepistipes	1	DD	GATTTGAGGTCAATAGTCAATAAATTGTCCAAGTCAATGGACGGTTAGAAGCTGAATCCTTCTACAAAGTCAAAGGGAAAAATCAAGGAAAGCTAAGCTCGCGCTAAGCAACTCCTCTCTTAAAATCGGACAAGTATCTCCGCAAAGGGAGAAAGCAGAAGGAGCCGTTAAGCACCTTCCAAACCGATTCTAACCCAGACCCGAAAGCCTGATTAGTTACCACTGTATGACTCGTATTCCGACCTAACTACAAGGCGTAGATATTATCACAGCCTAGCAGCCAAAGTCAAACGGTTTCTGCTAATGCATTTCAGAGGAGCTGATCTCGTTAGAAACCAGCAAACCCCCATATCCAATCCGCCGCACTTCTAATGAAAGAAGGGGAGGTTGAGAATTTAA…
PA	PA6	100°20′19.72″	29°52′4.35″	4096	PA0136	Basidiomycota	Agaricomycetes	Agaricales	Amanitaceae	Amanita	Amanita umbrinolutea	1	NE	TACTGATTTGAGGTCAAGGGGCAGTTAAAAAAGAGAAGCCAGTGCAAACAAATTATCACACTGATGGTCTCAAAGTTAATGCTTTTGAGGAGAGCTGGCTCAAACAGAGACCAGCACAGTGCTCCCAAAGTCCAAAACACCTCGAGAAAAAGTGTTTTGATAGTTTAATGACACTCAAACAGGCATGCTCCTCGGAATGCCAAGGAGCGCAAGATGCGTTCAAAGATTCGATGATTCACTGGATTCTGCAATTCACATTACTTATCACATTTCGCTGTGTTCTTCATCGATGCGAGAGCCAAGAGATCCGTTGTTGAAAGTTGTATATTTATTATAACATGTAATATGCCAACCAACATGCATAACATCGTGTGTGTAACAAATATCATAGACACGCCA…
Pic	Pic1	100°54′28.61″	29°58′52.31″	3512	Pic0080	Basidiomycota	Agaricomycetes	Gomphales	Gomphaceae	Turbinellus	Turbinellus floccosus	7	LC	ACATTACAGTAATCACGGTTTGGAGGGGGGTTGGATGCTGGGCTTTCCCCCTCAAAGGGAAAGCCACCGTGCGCGCCCCTTTCCTTTCAAATCCCACACACACCTGTGCACATCGACGAGCGCCTCCCATTCGGAGCCGTCCTGGCGTCGAAGCCTCCTTCTCTATAAGGGGGTGGAGCCTTGACCGGGGCGTTCGACGCGTCCTTTCCACACTACACCTGTTACAACGCATGTCTTTTGATGCTCTACGGAGCAAAAGTTGAATTACAACTTTCAGCAACGGATCTCTTGGCTTTCGCATCCATGAAAAACGCCGCGAACGCGCGAAACGTAATGGGAATTGCAGAATTCAGTGAATCATCCAATCTTTGAACGCATCTTGCGCTCCTTGGTATTCCG…
Pic	Pic1	100°54′28.61″	29°58′52.31″	3512	Pic0081	Basidiomycota	Agaricomycetes	Agaricales	Biannulariaceae	Catathelasma	Catathelasma ventricosum	4	LC	AGTAAAAGTCGTAACAAGGTTTCCGTAGGTGAACCTGCGGAAGGATCATTATTGAATAAATCTGGTAGGGGGTGTTGTTGCTGGCTCTTTGGACCATGTGCACACACTCAATGCCATTTTCTCAACCAACCACCTGTGCACTTTTTGTAGGCCTCCCTGTAGGTCTATGTTTTCTTATACAACCCACAATAAACATGTCATTGAGTGCGATTTAATCGTGGACTTGTGTCCTTTAAATGTTAATACAACTTTCAACAACGGATCTCTTGGCTCTCGCATCGATGAAGAACGCAGCGAAATGCGATAAGTAATGTGAATTGCAGAATTCAGTGAATCATCGAATCTTTGAACGCACCTTGCGCTCCTTGGTATTCCGAGGAGCATACCTGTTTGAGTGTC…
Pic	Pic1	100°54′28.61″	29°58′52.31″	3512	Pic0082	Basidiomycota	Agaricomycetes	Russulales	Russulaceae	Lactarius	Lactarius aurantiosordidus	1	NE	GATTTGAGGTCAGGGTTCGTGGGGTTGAGAGAGTCTCCCGAGAAGGGAGACACGCCCAAACGTTGTCTCGTCGAGACGGTTAGAAGCGGGTCCCAAAGGCAACAGAGCCAGAAACCAAGTCATGGAAACATCTTATCACATGTCGAGGATCGGCAAAGAGGACCCCGCTAATTCGTTTAAGAGGAGCTGGCTCTCAAGAAGAGAGACGCCAGCAAAGGCCTCCAAAGTCCAAGCCTCCTTCGGTGTCCAGAAGAAAACCGAGAAGGTTGAGATTTTCACGACACTCAAACGGGTGTGCCCCTCGGAATACCAAGGGGCGCAAGGTGCGTTCAAAGATTCGATGATTCACTGAATTCTGCAATTCACATTACGTATCGCATTTCGCTGCGTTCTTCATCG…
Pic	Pic1	100°54′28.61″	29°58′52.31″	3512	Pic0083	Basidiomycota	Agaricomycetes	Hymenochaetales	Rickenellaceae	Cotylidia	Cotylidia cf. pannosa	23	NE	TACCTGATTTGAGGTCAGAATCATGAAAAGAGGTCATCCAGAAGACGACAGAGAGAGAGCTCGACCAGACCCAAAGGTGGACGTTACCGAGGCATAGACAGATTATCAACGCCACGAACCGCTCCGGGTCAGACTGTCCAGCTGATGCATTCAAGGGGAGCCGACCGATAAAAGGCCAGCAAGCCCCCCAAGTCCAAGCCTCAAACACGTTCCGTGAAGAACGCACCGAGGTTGATGGTTTTCATGACACTCAAACAGGCATGCTCCTCGGAATACCAAGGAGCGCAAGGTGCGTTCAAAGATTCGATGATTCACTGAATTCTGCAATTCACATTACATATCGCATTTCGCTACGTTCTTCATCGATGCGAGAGCCAAGAGATCCGTTGTTGAAAGTTG…
Pic	Pic1	100°54′28.61″	29°58′52.31″	3512	Pic0084	Basidiomycota	Agaricomycetes	Russulales	Russulaceae	Lactarius	Lactarius badiosanguineus	1	DD	CAGGGTTCGTGGGGTCGAGGGAGCTTCCCGAGAAGGGAGACGTGCTCGAACATTGTCTCGACGCAAGGTCCAGACGGTTAGAAGCGGGTCCCAAAAGTGACAGAGCCAGAAACCAAGACATGGAAACATCTTATCACACGTCGAGGATCGGCAAAGAGGACCCTGCTAATTTGTTTAAGAGGAGCTGGCCTTCAAAAGAGAGAGGCACCAGCAAAGGCCTCCAAAGTCCAAGCCTGCTTTGGTCTCCAGAAGAAACCAAGGAGGTTGAGGTTTTCACGACACTCAAACGGGTGTGCCCCTCGGAATACCAAGGGGCGCAAGGTGCGTTCAAAGATTCGATGATTCACTGAATTCTGCAATTCACATTACGTATCGCATTTCGCTGCGTTCTTCATCGAT…
Pic	Pic1	100°54′28.61″	29°58′52.31″	3512	Pic0085	Basidiomycota	Agaricomycetes	Agaricales	Amanitaceae	Amanita	Amanita brunneofuliginea	1	LC	ACTCAAGTCAGTGTAAACAAATTATCACACTGATGGTCTCCAAAGCTAATGCTTTTGAGGAGAGCTGGCCCAAACAGACCAGCAAGATACTCCCAAGTCCAAAACACCCAAGAAAAGTGTTTTGATAGTTTAACGACACTCAAACAGGCATGCTCCTTGGAATGCCAAGGAGCGCAAGATGCGTTCAAAGATTCGATGATTCACTGGATTCTGCAATTCACATTACTTATCACATTTCGCTGTGTTCTTCATCGATGCGAGAGCCAAGAGATCCATTGTTGAAAGTTGTATTTTATTATATATATGTAATATGCCTAACCATCTTGTATAATGTGTGTGTGTAACATATCATAGACACAGAGTGTCTACAAGCAGTGCACAGGTGGAACAGAAGAAAAC…
Pic	Pic1	100°54′28.61″	29°58′52.31″	3512	Pic0086	Basidiomycota	Dacrymycetes	Dacrymycetales	Dacrymycetaceae	Calocera	Calocera cf. viscosa	3	NE	CTAAAGACGATTCGAAGCGTCCTTAGTCCCGTTACAACGAAATACTTATCACGTTGCTTCGAGCATAGGGTCGCTCATGCATTCAGAGCGAGCCGGCAAGCCGGCAACACGCTCAACTCTGCCATAGGCAAGATATTTAAGGCGCTCACAATCCAGCATGCCCAGGGTAAACCCAGAGGGCGCAAGGTGCGTTCAAAGATTCGATGATTCACTGAATTCTGCAATTCACATTACTTATCGCATTTCGCTGCGTTCTTCATCGATGCGAGAGCCAAGAGATCCGTTGCTAAAAGTTATTGCATTATGTATAACATCATTCATTGACAACACTAGCGTTTGTATATCATATCCCACATGACTTCAATAATGATCCTTCCGCAGG
Pic	Pic1	100°54′28.61″	29°58′52.31″	3512	Pic0087	Basidiomycota	Agaricomycetes	Russulales	Russulaceae	Lactarius	Lactarius alnicola	1	NE	GATTTGAGGTCAGGGTTCGTGGGGTTGAGAGCGTTTCCCGAGAAGGGAGACACGCTCAAACGTTGTCTCGATGCAAGGTTGAGACGATTAGAAGCGGATCCCAGGAGCAACAGAGCCAGAAACCAAGACATGGAAACATCTTATCACACGTCGAGGATCAGCAAAGAGGACCCCGCTAATTCATTTAAGAGGAGCTGGGTTTCAGAAGAGAGAGACACCAGCAAAGGCCTCCAAAGTCCAAGCCTCCTTCGGTGTCCAGAAGAAACCGAGAAGGTTGAGATTTTCACGACACTCAAACGGGTGTGCCCCTCGGAATACCAAGGGGCGCAAGGTGCGTTCAAAGATTCGATGATTCACTGAATTCTGCAATTCACATTACGTATCGCATTTCGCTGCGTT…
Pic	Pic1	100°54′28.61″	29°58′52.31″	3512	Pic0088	Basidiomycota	Agaricomycetes	Gomphales	Gomphaceae	Turbinellus	Turbinellus floccosus	4	LC	CASGTT-GgAGGGGggTTGgATGCTGGgCTTtCCCccTCAAaGGgAAaGcCACCGTGCGCGCCccTTtCCTTtCAAaTCCcACACACAcCTGTGCACATCGACGAGCGCcTCCcATtCGGAGCCGTcCTGGCGTCGAAGCcTCcTTCTCTATAAgGGGGTGGAGCCTTGACCGGGgCGTTCGACGCGTCCtTTCCACACTACACCTGTTACAACGCATGTCtTTTGATGCTCTACGGAGCAAAAGTTGAATTACAACTTTCAGCAACGGATCTCTTGGCTTTCGCATCGATGAAGAACGCCGCGAACGCGCGAAACGTAATGTGAATTGCAGAATTCAGTGAATCATCGAATCTTTGAACGCATCTTGCGCTCCTTGGTATTCCGAGGAGCATGCCTGT…
Pic	Pic1	100°54′28.61″	29°58′52.31″	3512	Pic0089	Basidiomycota	Agaricomycetes	Russulales	Russulaceae	Lactarius	Lactarius badiosanguineus	1	DD	GAGGTCAAGGGTTCGTGGGGTCGAGGGAGCTTCCCGAGAAGGGAGACGCGCTCGAACATTGTCTCGACGCAAGGTCCAGACTGTTAGAAGCGGGTCCCAAAAGTGACAGAGCCAGAAACCAAGACATGGAAACATCTTATCACACGTCGAGGATCGGCAAAGAGGACCCTGCTAATTTGTTTAAGAGGAGCTGGCCTTCAAAAGAGAGAGGCACCAGCAAAGGCCTCCAAAGTCCAAGCCTGCTTTGGTCTCCAGAAGAAACCAAGGAGGTTGAGGTTTTCACGACACTCAAACGGGTGTGCCCCTCGGAATACCAAGGGGCGCAAGGTGCGTTCAAAGATTCGATGATTCACTGAATTCTGCAATTCACATTACGTATCGCATTTCGCTGCGTTCTTC…
Pic	Pic1	100°54′28.61″	29°58′52.31″	3512	Pic0090	Basidiomycota	Agaricomycetes	Agaricales	incertae sedis	Clitocybe	Clitocybe phyllophila	2	LC	TACCTGATTTGAGGTCAAATGTCAGAATTTGTCCAAGTCAATGGACGGTTAGAAGCTGAACCCCATGTAAAGCTGCTTCACAACCATGGCGTAGATAATTATCACACCAAAGCTGGTCCACAAAGGTTCCGCTAATGCATTTAAGAGGAGCCGACTTCTAAGAAGCCCGCAAACCCCCCACATCCAAGCCAATCCAGCTCGCAAAAGCTGAAAGGGTTGAGAATTTAATGACACTCAAACAGGCATGCTCCTCGGAATACCAAGGAGCGCAAGGTGCGTTCAAAGATTCGATGATTCACTGAATTCTGCAATTCACATTACTTATCGCATTTCGCTGCGTTCTTCATCGATGCGAGAGCCAAGAGATCCGTTGTTGAAAGTTGTATTAATTTAGAGGCA…
Pic	Pic1	100°54′28.61″	29°58′52.31″	3512	Pic0091	Basidiomycota	Agaricomycetes	Gomphales	Gomphaceae	Turbinellus	Turbinellus floccosus	1	LC	ATCASGTT-GgAGGGGggTTGgATGCTGGgCTTtCCCccTCAAaGGgAAaGcCACCGTGCGCGCCccTTtCCTTtCAAaTCCcACACACAcCTGTGCACATCGACGAGCGCcTCCcATtCGGAGCCGTcCTGGCGTCGAAGCcTCcTTCTCTATAAgGGGGTGGAGCCTTGACCGGGgCGTTCGACGCGTCCtTTCCACACTACACCTGTTACAACGCATGTCtTTTGATGCTCTACGGAGCAAAAGTTGAATTACAACTTTCAGCAACGGATCTCTTGGCTTTCGCATCGATGAAGAACGCCGCGAACGCGCGAAACGTAATGTGAATTGCAGAATTCAGTGAATCATCGAATCTTTGAACGCATCTTGCGCTCCTTGGTATTCCGAGGAGCATGCCT…
Pic	Pic1	100°54′28.61″	29°58′52.31″	3512	Pic0092	Basidiomycota	Agaricomycetes	Agaricales	Cortinariaceae	Cortinarius	Cortinarius cf. cicindela	1	NE	TACCTGATTTGAGGTCACATAGATAATGAATTGTCCCAAAGGACGGTTAGGAAGCTGAACTGCCTTCACGGTTCTATAGCGTAGATATTTATCACACCAATGAACAAAACAGGTTGTTCTGCTAATGCATTTCAGGAGAGCTGACCTCTTCAAAAAGAGGCCAGCAACCCCCACATCCAAACACGCAGGTTTGATATATAATATTAATGACACTCAAACAGGCATGCTCCTCGGAATACCAAGGAGCGCAAGGTGCGTTCAAAGATTCGATGATTCACTGAATTCTGCAATTCACATTACTTATCGCATTTCGCTGCGTTCTTCATCGATGCGAGAGCCAAGAGATCCGTTGCTGAAAGTTGTATAGATTTTATTTATCACAACATTCTATTGACATACA
Pic	Pic1	100°54′28.61″	29°58′52.31″	3512	Pic0093	Basidiomycota	Agaricomycetes	Agaricales	Cortinariaceae	Cortinarius	Cortinarius piceidisjungendus	3	NE	CGGAGGACATTATCGAAATAAATCTGATGGGTTGTTGCTGGTTCTCTAGGGAGCATGTGCACGCCTTGTCATCTTTATATCTCCACCTGTGCACTTTTTGTAGACCCTTCAAGGTCTATGTCGCTTCATTAACCCCAAACAAATAATAGAATGTTGTGCCTTTGAAAAAATCTATACAACTTTCAGCAACGGATCTCTTGGCTCTCGCATCGATGAAGAACGCAGCGAAATGCGATAAGTAATGTGAATTGCAGAATTCAGTGAATCATCGAATCTTTGAACGCACCTTGCGCTCCTTGGTATTCCGAGGAGCATGCCTGTTTGAGTGTCATTAATATATCAACCCTCTTCTCTTGTCGAGTGGTTTGGATGTGGGGGTTCTCTTTGCTGGCCTCTCTC…
Pic	Pic1	100°54′28.61″	29°58′52.31″	3512	Pic0094	Basidiomycota	Agaricomycetes	Agaricales	Inocybaceae	Inocybe	Inocybe cf. proximella	1	NE	TACCTGATTTGAGGTCAATGTGTCAATAAAATGCGCAAGACGCAAGTTGTTGTTCAGAAGCAGCATGCATCGTATACACCAAGGCATAGATAGTTATCACACCAAAGGTACTCGGACACCGCTAATGCTTTTCAGGGGAGCCGACTTTCTTTGAAGCCTGCAGAACCCCCAGATCCAAGCCACACCGAGGTATGGTTGAGAACTTGATGACACTCAAACAGGCATGCTCCTCGGAATACCAAGGAGCGCAAGATGCGTTCAAAGATTCGATGATTCACTGAATTCTGCAATTCACATTACTTATCGCATTTCGCTGCGTTCTTCATCGATGCGAGAGCCAAGAGATCCGTTGCTGAAAGTTGTATATTTGTTATATCCCCAGTACCCGACATTCTAAAA…
Pic	Pic1	100°54′28.61″	29°58′52.31″	3512	Pic0095	Basidiomycota	Agaricomycetes	Russulales	Russulaceae	Russula	Russula vesca	1	LC	TTATCGTATAAAATGGAGGTGCTGGGGCTGTCGCTGACCTTTGAAAAAGGTCGTGCACGCCCGGAGCACTCTCTCATATCCATCTCACCCCCTTGTGCATTGCCGCGTTGGTCCCCTTTTGGCTTGTTCCGAGGGGGACCTGCGTTTTTACATAGACACCCTTTGAATGCATGTGTAGAACGTCTTACTTTTTGCGATCACACGCAATCAATACAACTTTCAACAACGGATCTCTTGGCTCTCGCATCGATGAAGAACGCAGCGAAATGCGATACGTAATGTGAATTGCAGAATTCAGTGAATCATCGAATCTTTGAACGCACCTTGCGCCCCTTGGTATTCCGAGGGGCACACCCGTTTGAGTGTCGTGAATACTCTCAACCTTCTTGGTTTCTTTGA…
Pic	Pic1	100°54′28.61″	29°58′52.31″	3512	Pic0096	Basidiomycota	Agaricomycetes	Agaricales	Hygrophoraceae	Hygrophorus	Hygrophorus erubescens	3	LC	TGCGGAAGGATCATTATTGAATTTTGAAGAGGTTGTAGCTGGTCTTCATAAGACATGTGCACACTTCTATTCCAAATTTTACACCCTGTGCACTTTTGTAGGCCATTGATTTGGTCTATGTTTTTTCAATACACCCTGTTATAAAGTTATGAATGCTCAATTATTAAATTAATACAACTTTCAACAACGGATCTCTTGGCTCTCGCATCGATGAAGAACGCAGCGAAATGCGATAAGTAATGTGAATTGCAGAATTCAGTGAATCATCGAATCTTTGAACGCACCTTGCGCTCCTTGGTATTCCGAGGAGCATGCCTGTTTGAGTGTCATTAAATTCTCAAACTCTCTCTCTTATTAGAGAGAGAGAGGCTTTGGATTTGGAGGTGTTTGCTGGCTTAT…
Pic	Pic1	100°54′28.61″	29°58′52.31″	3512	Pic0097	Basidiomycota	Agaricomycetes	Agaricales	Hygrophoraceae	Hygrophorus	Hygrophorus erubescens	2	LC	CCTGCGGAAGGATCATTATTGAATTTTGAAGAGGTTGTAGCTGGTCTTCATAAGACATGTGCACACTTCTATTCCAAATTTTACACCCTGTGCACTTTTGTAGGCCATTGATTTGGTCTATGTTTTTTCAATACACCCTGTTATAAAGTTATGAATGCTCAATTATTAAATTAATACAACTTTCAACAACGGATCTCTTGGCTCTCGCATCGATGAAGAACGCAGCGAAATGCGATAAGTAATGTGAATTGCAGAATTCAGTGAATCATCGAATCTTTGAACGCACCTTGCGCTCCTTGGTATTCCGAGGAGCATGCCTGTTTGAGTGTCATTAAATTCTCAAACTCTCTCTCTTATTAGAGAGAGAGAGGCTTTGGATTTGGAGGTGTTTGCTGGCTT…
Pic	Pic1	100°54′28.61″	29°58′52.31″	3512	Pic0098	Basidiomycota	Agaricomycetes	Agaricales	Amanitaceae	Amanita	Amanita brunneofuliginea	1	LC	ACTCAAGTCAGTGTAAACAAATTATCACACTGATGGTCTCCAAAGCTAATGCTTTTGAGGAGAGCTGGCCCAAACAGACCAGCAAGATACTCCCAAGTCCAAAACACCCAAGAAAAGTGTTTTGATAGTTTAACGACACTCAAACAGGCATGCTCCTTGGAATGCCAAGGAGCGCAAGATGCGTTCAAAGATTCGATGATTCACTGGATTCTGCAATTCACATTACTTATCACATTTCGCTGTGTTCTTCATCGATGCGAGAGCCAAGAGATCCATTGTTGAAAGTTGTATTTTATTATATATATGTAATATGCCTAACCATCTTGTATAATGTGTGTGTGTAACATATCATAGACACAGAGTGTCTACAAGCAGTGCACAGGTGGAACAGAAGAAAAC…
Pic	Pic1	100°54′28.61″	29°58′52.31″	3512	Pic0099	Basidiomycota	Agaricomycetes	Hymenochaetales	Rickenellaceae	Cotylidia	Cotylidia cf. pannosa	40	NE	CCTGATTTGAGGTCAGAATCATGAAAAGAGGTCATCCAGAAGACGACAGAGAGAGAGCTCGACCAGACCCAAAGGTGGACGTTACCGAGGCATAGACAGATTATCAACGCCACGAACCGCTCCGGGTCAGACTGTCCAGCTGATGCATTCAAGGGGAGCCGACCGATAAAAGGCCAGCAAGCCCCCCAAGTCCAAGCCTCAAACACGTTCCGTGAAGAACGCACCGAGGTTGATGGTTTTCATGACACTCAAACAGGCATGCTCCTCGGAATACCAAGGAGCGCAAGGTGCGTTCAAAGATTCGATGATTCACTGAATTCTGCAATTCACATTACATATCGCATTTCGCTACGTTCTTCATCGATGCGAGAGCCAAGAGATCCGTTGTTGAAAGTTGTA…
Pic	Pic1	100°54′28.61″	29°58′52.31″	3512	Pic0100	Basidiomycota	Agaricomycetes	Agaricales	Inocybaceae	Inocybe	Inocybe geophylla	6	LC	CATTATCGAATAAACTTGAGCAGGCTGTTTTGCTGGCCCTTGAAAGAGGGTATGTGCACGCTTGTCCATCTTTGTCATTCTTCCAAACTGTGCACACACTGTAGACCCTGGGGGAGTAGTATTTATGAATGAGTTTTCATTCGAGTTGGGGACTGCTGTGCTTTCAAGCCGGCTTTCCCTTGTATTTTTCCAGGTCTATGTCATTTTTTCACAACCTCTATAACATGTTTAGAATGTTGAATCAAGGTCTTTGTACCTATATAAAAGTTAATACAACTTTCAGCAACGGATCTCTTGGCTCTCGCATCGATGAAGAACGCAGCGAAATGCGATAAGTAATGTGAATTGCAGAATTCAGTGAATCATCGAATCTTTGAACGCATCTTGCGCTCCTTGGTA…
Pic	Pic1	100°54′28.61″	29°58′52.31″	3512	Pic0101	Basidiomycota	Agaricomycetes	Agaricales	Hygrophoraceae	Lichenomphalia	Lichenomphalia umbellifera	22	LC	TGATTTGAGGTCAATTGTCAAAGAGAGGTAAACCTCTGTCCTGTGAAGGACGGTTGATAAGCAGCCTCGACCTCTAAACCCAAGTCTGTGGAGACTCGGCCTTCACCAACCACGACGCAGATAATTATCACGTCAACAGTCAGATCTAACGAGGGAGACCGCTAATGAGTTTAAGAGGAGCCAACCACAAGGGGCCAGCACTGCTCCAAGTCCAATCCTCTCAGGGGCAAGCCCCTGTGAGGTTGAGAATTAAATGACACTCAAACAGGCATGCCCTTCGGAATACCAAAGGGCGCAAGGTGCGTTCAAAGATTCGATGATTCACTGAATTCTGCAATTCACATTACTTATCGCATTTCGCTGCGTTCTTCATCGATGCGAGAACCAAGAGATCCGTTG…
Pic	Pic1	100°54′28.61″	29°58′52.31″	3512	Pic0102	Basidiomycota	Agaricomycetes	Hymenochaetales	Rickenellaceae	Cotylidia	Cotylidia cf. pannosa	12	NE	TGATTTGAGGTCAGAATCATGAAAAGAGGTCATCCAGAAGACGACAGAGAGAGAGCTCGACCAGACCCAAAGGTGGACGTTACCGAGGCATAGACAGATTATCAACGCCACGAACCGCTCCGGGTCAGACTGTCCAGCTGATGCATTCAAGGGGAGCCGACCGATAAAAGGCCAGCAAGCCCCCCAAGTCCAAGCCTCAAACACGTTCCGTGAAGAACGCACCGAGGTTGATGGTTTTCATGACACTCAAACAGGCATGCTCCTCGGAATACCAAGGAGCGCAAGGTGCGTTCAAAGATTCGATGATTCACTGAATTCTGCAATTCACATTACATATCGCATTTCGCTACGTTCTTCATCGATGCGAGAGCCAAGAGATCCGTTGTTGAAAGTTGTATT…
Pic	Pic1	100°54′28.61″	29°58′52.31″	3512	Pic0103	Ascomycota	Pezizomycetes	Pezizales	Helvellaceae	Helvella	Helvella sp3	2	NE	GATCCGAGGAGTTCCAATGTCTCGCTCTACCCCGCCCGACGGATGGGCAAGGGCCGGCAGCCTCGCCGCGCACGAGCGCCAATGCGTCATATCACGCTCGGCCACGCGGCAGGCGTCCGCCCATGGATTCCAGCGCGGTGGCCGCCGCATCGGGCACGCCACCGCCGCCATGACCACGCGTTCACTCGCGCGAGGATTCGTCCCGGAGACGCTCGAACAGGCATGCCCCCCGGAATGCCAGGGGGCGCAATGTGCGTTCAAAGATTCGATGATTCACTGAATTCTGCAATTCACATTACTTATCGCATTTCGCTGCGTTCTTCATCGATGCGGGAACCAAGAGATCCGTTGTTGAAAGTTTTTTGTCGCTTATTCGCTAGTTCCTATTTCCTTGGCCCG…
Pic	Pic1	100°54′28.61″	29°58′52.31″	3512	Pic0104	Basidiomycota	Agaricomycetes	Agaricales	Hygrophoraceae	Hygrophorus	Hygrophorus cf. whitei	2	NE	TACCTGATTTGAGGTCAATTGTTAATGATATGAATCGTTTAGAAGCTGACATTTGTTTCACAGCGATGGCATAGATATTATCAAACCAAAGCTTATCCACAAGGTACAAGCTAATGCATTTAAGAGGAGCTGACAAATGAAGCCAGCAACACTCCAAGTCCAAAGGCCTCTCTATATAAATTTGAGAGGTTTGAGAATTTGATGACACTCAAACAGGCATGCTCCTCGGAATACCAAGGAGCGCAAGGTGCGTTCAAAGATTCGATGATTCACTGAATTCTGCAATTCACATTACTTATCGCATTTCGCTGCGTTCTTCATCGATGCGAGAGCCAAGAGATCCGTTGTTGAAAGTTGTATAATTTTTTATTCAAATAGCATTCTAAAAACTTCATGACAG
Pic	Pic1	100°54′28.61″	29°58′52.31″	3512	Pic0105	Basidiomycota	Agaricomycetes	Agaricales	Mycenaceae	Mycena	Mycena pearsoniana	3	NE	TACTGATTTGAGGTCAATTGTCAAAAAGATAGTCTCTGAAGAGACAGTTATAAGCAGGTTCCCACAAGTCTTGCGTCAGAGTCAAGCGGCGTAGATAATTATCACACCAAGCGACCATCCACAAAGGATCCCACTAATGAATTTAAAGGGAGCAGACCATCCAACAAAGGAAGCCAGCAAAACCCTCACATCCAAGCCTCACAAACAAAAGCTTGCAAGGTTGAGAATTTAATGACACTCAAACAGGCATGCCCTTCGGAATACCAAAGGGCGCAAGGTGCGTTCAAAGATTCGATGATTCACTGAATTCTGCAATTCACATTACTTATCGCATTTCGCTGCGTTCTTCATCGATGGGAGAGCCAAGAGATCCGTTGCTGAAAGTTGTATAGATTTACT…
Pic	Pic1	100°54′28.61″	29°58′52.31″	3512	Pic0106	Basidiomycota	Agaricomycetes	Agaricales	Inocybaceae	Inocybe	Inocybe cf. tigrina	2	NE	TACCTGATTTGAGGTCAATTTATCAAAGTCATTTGTGTTTAGAAGCAGTTTGATCTGTTCATGCGGCAATACCAAAGGCATAGATAGTTATCACACCTATAGTAGTAGCCTCAGACACCACTAATGCATTTCAGGGGAGCCGACCTTCTTTCACAGAAGCCTGCAAAGAACCCCCACATCCAAGCCACAAACAGAAGATGTGGTTGAGAAGTTAAATGACACTCAAACAGGCATGCTCCTCGGAATACCAAGGAGCGCAAGATGCGTTCAAAGATTCGATGATTCACTGAATTCTGCAATTCACATTACTTATCGCATTTCGCTGCGTTCTTCATCGATGCGAGAGCCAAGAGATCCGTTGCTGAAAGTTGTATAATTTTATTTCTATTTCCAACATTC…
Pic	Pic1	100°54′28.61″	29°58′52.31″	3512	Pic0107	Basidiomycota	Agaricomycetes	Agaricales	Mycenaceae	Mycena	Mycena pearsoniana	4	NE	TACCTGATTTGAGGTCAATTGTCAAAAAGATAGTCTCTGAAGAGACAGTTATAAGCAGGTTCCCACAAGTCTTGCGTCAGAGTCAAGCGGCGTAGATAATTATCACACCAAGCGACCATCCACAAAGGATCCCACTAATGAATTTAAAGGGAGCAGACCATCCAACAAAGGAAGCCAGCAAAACCCTCACATCCAAGCCTCACAAACAAAAGCTTGCAAGGTTGAGAATTTAATGACACTCAAACAGGCATGCCCTTCGGAATACCAAAGGGCGCAAGGTGCGTTCAAAGATTCGATGATTCACTGAATTCTGCAATTCACATTACTTATCGCATTTCGCTGCGTTCTTCATCGATGGGAGAGCCAAGAGATCCGTTGCTGAAAGTTGTATAGATTTAC…
Pic	Pic1	100°54′28.61″	29°58′52.31″	3512	Pic0108	Ascomycota	Pezizomycetes	Pezizales	Pyronemataceae	Humaria	Humaria hemisphaerica	7	LC	GATTTGAGGTCAATTGTCAAGTTGTCTATATAGACCATTAGAAGCAAAACCCTTCCGAGACGGAAGCTGATTCTCAATGATATAGATAATTATCATACCAAAGATGGTCAGCAAAGACTTTGCTAATATATTTAAGAAGAGCTGATTTCTGAGAAGCCAGCAACCTCCAAAATCCAAGCCTAACTAGCTTATAAAAACCAGAGAGGTTGAGAATTTCACGACACTCAAACAGGCATGCTCCTCGGAATACCAAGGAGCGCAAGGTGCGTTCAAAGATTCGATGATTCACTGAATTCTGCAATTCACATTACTTATCGCATTTCGCTGCGTTCTTCATCGATGCGAGAGCCAAGAGATCCGTTGTTGAAAGTTGTATTTGATTTTAAAGGCTGTAACGCC…
Pic	Pic1	100°54′28.61″	29°58′52.31″	3512	Pic0109	Basidiomycota	Agaricomycetes	Boletales	Gomphidiaceae	Gomphidius	Gomphidius cf. glutinosus	1	NE	GATTTGAGGTCAACATAAAGAAGGAAGACCCTTCAGAGAAGGGTCGACGTATTGGAGGCACGAGACCTTCGTTCATGCGCTTCGGCGAACGGCGATCATCATCACACCGAAAGCCTTGTCGCGCAAAGGAGAAGGTCGACCGCAAGCCAATGCATTTCAGGAGAGCTGTAGTCCTGGACTCCAGCAACCCCCACCATCCAAGCTCCCCCTCGAAATAAATCGAGAGGGGTTGAGAATTTACTGACACTCAAACAGGCATGCTCCTCGGAACACCGAGGAGCGCAATGTGCGTTCAAAGATTCGATGATTCACTGTAGATCTGCAATTCACATTACATATCGCAATTCGCTGCGTTCTTCATCGATGCGAGAGCCAAGAGATCCATTGCTGAAAGTTGTA…
Pic	Pic1	100°54′28.61″	29°58′52.31″	3512	Pic0110	Basidiomycota	Dacrymycetes	Dacrymycetales	Dacrymycetaceae	Calocera	Calocera cf. viscosa	2	NE	CTAAAGACGATTCGAAGCGTCCTTAGTCCCGTTACAACGAAATACTTATCACGTTGCTTCGAGCATAGGGTCGCTCATGCATTCAGAGCGAGCCGGCAAGCCGGCAACACGCTCAACTCTGCCATAGGCAAGATATTTAAGGCGCTCACAATCCAGCATGCCCAGGGTAAACCCAGAGGGCGCAAGGTGCGTTCAAAGATTCGATGATTCACTGAATTCTGCAATTCACATTACTTATCGCATTTCGCTGCGTTCTTCATCGATGCGAGAGCCAAGAGATCCGTTGCTAAAAGTTATTGCATTATGTATAACATCATTCATTGACAACACTAGCGTTTGTATATCATATCCCACATGACTTCAATAATGATCCTTCCGCA
Pic	Pic1	100°54′28.61″	29°58′52.31″	3512	Pic0111	Basidiomycota	Agaricomycetes	Russulales	Russulaceae	Lactarius	Lactarius acris	5	LC	GAGGTCAGGGTACGTGGTCGAGGCAAGCTCGAACATTGTCTCATCCAGAGACGATTGGAAGCAGGTCCCAAGAGGCGACAGAGCCAAAGACCGAGACGTGGAAGCATCTTATCACACGTCGAGGATCGGCAAAGGGAACCTCGCTAATTCATTTGAGAGGAGCTGACCTTTCAAGTCCAGCAAAGCCCTCCAAAGTCCAAGCCTCCTTTGGCATCCAAAAAGAAACCAAGGAGGTTGAGATTTTCACGACACTCAAACGGGTGTGCCCCTCGGAATACCAAGGGGCGCAAGGTGCGTTCAAAGATTCGATGATTCACTGAATTCTGCAATTCACATTACGTATCGCATTTCGCTGCGTTCTTCATCGATGCGAGAGCCAAGAGATCCGTTGTTGAAAGT…
Pic	Pic1	100°54′28.61″	29°58′52.31″	3512	Pic0112	Basidiomycota	Agaricomycetes	Agaricales	Cortinariaceae	Cortinarius	Cortinarius aurantionapus	4	NE	TACCTGATTTGAGGTCAGTTAATGAAATTTGTCCAAGTCAATGGACTGTTAGAAGCAGAATTGCTTCACGTCAATAGCGTAGATAGTTATCACACCAATGAACGGTCCACAAATTATTCCGCTAATACATTTCAGGGGAGCTGACCTCAGAGAGGCCAGCAAAAAGTTACCCCCACATCCAACACTCAACAAGCAAAAGCTGAAGAGGTTGATTATATTAATGACACTCAAACAGGCATGCTCCTCGGAATACCAAGGAGCGCAAGGTGCGTTCAAAGATTCGATGATTCACTGAATTCTGCAATTCACATTACTTATCGCATTTCGCTGCGTTCTTCATCGATGCGAGAGCCAAGAGATCCGTTGCTGAAAGTTGTATATGTTTATAGGCACAAATGG…
Pic	Pic1	100°54′28.61″	29°58′52.31″	3512	Pic0113	Basidiomycota	Agaricomycetes	Agaricales	Cortinariaceae	Cortinarius	Cortinarius illuminus	3	NE	CCTGATTTGAGGTCACATTAATGAAGAGTTGTCCAAGTCAATGGACTGTTAGAAGCTGAACCTGCTTCACGTTAATAGCGTAGATAGTTTTATCACACCAATGAACGGTCAACAAATTGTTCCGCTAATACATTTCAGGGGAGCTGACCTCAGAAGAAAAGGCCAACAAACAATATACCCCCACATCCAATACTCAACAAGCAAAAGCTGAAGAGATTGATATATTAATGACACTCAAACAGGCATGCTCCTCGGAATACCAAGGAGCGCAAGGTGCGTTCAAAGATTCGATGATTCACTGAATTCTGCAATTCACATTACTTATCGCATTTCGCTGCGTTCTTCATCGATGCGAGAGCCAAGAGATCCGTTGCTGAAAGTTGTATAATTTTATAGGCA…
Pic	Pic1	100°54′28.61″	29°58′52.31″	3512	Pic0114	Basidiomycota	Agaricomycetes	Agaricales	Amanitaceae	Amanita	Amanita brunneofuliginea	3	LC	TACCTGATTTGAGGTCAAGGGGTATTATTGAAAAGGAGAAGCTGAGACACTCGAGTCAGTGTAAACAAATTATCACACTGATGGTCTCCAAAGCTAATGCTTTTGAGGAGAGCTGGCCCAAACAGACCAGCAAGATACTCCCAAGTCCAAAACACCCAAGAAAAGTGTTTTGATAGTTTAACGACACTCAAACAGGCATGCTCCTTGGAATGCCAAGGAGCGCAAGATGCGTTCAAAGATTCGATGATTCACTGGATTCTGCAATTCACATTACTTATCACATTTCGCTGTGTTCTTCATCGATGCGAGAGCCAAGAGATCCATTGTTGAAAGTTGTATTTTATTATATATATGTAATATGCCTAACCATCTTGTATAATGTGTGTGTGTAACATATCA…
Pic	Pic1	100°54′28.61″	29°58′52.31″	3512	Pic0115	Basidiomycota	Agaricomycetes	Russulales	Russulaceae	Lactarius	Lactarius aurantiosordidus	1	NE	CATTATCGTACAAACATGTGTGAGGCGTGCGAGGGCTGTCGCTGACTTTTTGACACAAAAGTCGTGCACGCCGGAGCGCGTCCTCTCACATAAAATCCATCTCACCCTTTTGTGCACCACCGCGTGGGCACCCTTTGGGATCGAATCGATCCTGGAGGGGGCTTGCGTTTTCACACAAACCCCCTTTAAAAAGTGTAGAATGACCCCACTTTGCGATGACACGCAATCAATACAACTTTCAACAACGGATCTCTTGGCTCTCGCATCGATGAAGAACGCAGCGAAATGCGATACGTAATGTGAATTGCAGAATTCAGTGAATCATCGAATCTTTGAACGCACCTTGCGCCCCTTGGTATTCCGAGGGGCACACCCGTTTGAGTGTCGTGAAAATCTCAA…
Pic	Pic1	100°54′28.61″	29°58′52.31″	3512	Pic0116	Basidiomycota	Agaricomycetes	Russulales	Russulaceae	Lactarius	Lactarius acris	1	LC	GAGGTCAGGGTACGTGGTCGAGGCAAGCTCGAACATTGTCTCATCCAGAGACGATTGGAAGCAGGTCCCAAGAGGCGACAGAGCCAAAGACCGAGACGTGGAAGCATCTTATCACACGTCGAGGATCGGCAAAGGGAACCTCGCTAATTCATTTGAGAGGAGCTGACCTTTCAAGTCCAGCAAAGCCCTCCAAAGTCCAAGCCTCCTTTGGCATCCAAAAAGAAACCAAGGAGGTTGAGATTTTCACGACACTCAAACGGGTGTGCCCCTCGGAATACCAAGGGGCGCAAGGTGCGTTCAAAGATTCGATGATTCACTGAATTCTGCAATTCACATTACGTATCGCATTTCGCTGCGTTCTTCATCGATGCGAGAGCCAAGAGATCCGTTGTTGAAAGT…
Pic	Pic1	100°54′28.61″	29°58′52.31″	3512	Pic0117	Basidiomycota	Agaricomycetes	Agaricales	incertae sedis	Infundibulicybe	Infundibulicybe gibba	1	NE	CATTATTGATTAAACTGAAGTGAGTTGTTGCTGGCCCTTTGGGGCATGTGCACGCTTGCTCTCATTTAAACCACCTGTGCACATATTGTAGACTTGGAATGATCTTCAATGCTTTCATTAGCTTTGGTTTGAGGAATTGCATTAGCTTTCCTTGTAATTCCTAGTCTATGTTTTCATATACCCCTAATGTATGTCTTTGAATGCTATTAATTGGCCGTTAAAAGCCTTTAAAATTAATACAACTTTCAACAACGGATCTCTTGGCTCTCGCATCGATGAAGAACGCAGCGAAATGCGATAAGTAATGTGAATTGCAGAATTCAGTGAATCATCGAATCTTTGAACGCACCTTGCGCTCCTTGGTATTCCGAGGAGCATGCCTGTTTGAGTGTCATTAAA…
Pic	Pic1	100°54′28.61″	29°58′52.31″	3512	Pic0118	Basidiomycota	Dacrymycetes	Dacrymycetales	Dacrymycetaceae	Calocera	Calocera cf. viscosa	7	NE	CTAAAGACGATTCGAAGCGTCCTTAGTCCCGTTACAACGAAATACTTATCACGTTGCTTCGAGCATAGGGTCGCTCATGCATTCAGAGCGAGCCGGCAAGCCGGCAACACGCTCAACTCTGCCATAGGCAAGATATTTAAGGCGCTCACAATCCAGCATGCCCAGGGTAAACCCAGAGGGCGCAAGGTGCGTTCAAAGATTCGATGATTCACTGAATTCTGCAATTCACATTACTTATCGCATTTCGCTGCGTTCTTCATCGATGCGAGAGCCAAGAGATCCGTTGCTAAAAGTTATTGCATTATGTATAACATCATTCATTGACAACACTAGCGTTTGTATATCATATCCCACATGACTTCAATAATGATCCTTCCGCA
Pic	Pic1	100°54′28.61″	29°58′52.31″	3512	Pic0119	Basidiomycota	Dacrymycetes	Dacrymycetales	Dacrymycetaceae	Calocera	Calocera cf. viscosa	3	NE	CTAAAGACGATTCGAAGCGTCCTTAGTCCCGTTACAACGAAATACTTATCACGTTGCTTCGAGCATAGGGTCGCTCATGCATTCAGAGCGAGCCGGCAAGCCGGCAACACGCTCAACTCTGCCATAGGCAAGATATTTAAGGCGCTCACAATCCAGCATGCCCAGGGTAAACCCAGAGGGCGCAAGGTGCGTTCAAAGATTCGATGATTCACTGAATTCTGCAATTCACATTACTTATCGCATTTCGCTGCGTTCTTCATCGATGCGAGAGCCAAGAGATCCGTTGCTAAAAGTTATTGCATTATGTATAACATCATTCATTGACAACACTAGCGTTTGTATATCATATCCCACATGACTTCAATAATGATCCTTCCGCAG
Pic	Pic1	100°54′28.61″	29°58′52.31″	3512	Pic0120	Basidiomycota	Dacrymycetes	Dacrymycetales	Dacrymycetaceae	Calocera	Calocera cf. viscosa	3	NE	CTAAAGACGATTCGAAGCGTCCTTAGTCCCGTTACAACGAAATACTTATCACGTTGCTTCGAGCATAGGGTCGCTCATGCATTCAGAGCGAGCCGGCAAGCCGGCAACACGCTCAACTCTGCCATAGGCAAGATATTTAAGGCGCTCACAATCCAGCATGCCCAGGGTAAACCCAGAGGGCGCAAGGTGCGTTCAAAGATTCGATGATTCACTGAATTCTGCAATTCACATTACTTATCGCATTTCGCTGCGTTCTTCATCGATGCGAGAGCCAAGAGATCCGTTGCTAAAAGTTATTGCATTATGTATAACATCATTCATTGACAACACTAGCGTTTGTATATCATATCCCACATGACTTCAATAATGATCCTTCCGC
Pic	Pic1	100°54′28.61″	29°58′52.31″	3512	Pic0121	Basidiomycota	Agaricomycetes	Agaricales	Cortinariaceae	Cortinarius	Cortinarius cf. californicus	1	NE	TACCTGATTTGAGGTCACATTAATAAAAAATTGTCCAAGTCAATGGACTGTTAGAAGCTGAACCTGTTTCACGTCAAAAGCGTAGATAATTATCACACCAATGAACGGGGTCAACAAATTGTTCCGCTAATGCATTTTAGGGGAGCCGACCTCAAAAGAGACCAGCAAAAGACCCCCACATCCAAACACTCGACAAGTCAAAACCTGAGGAGGTTGATATATTAATGACACTCAAACAGGCATGCTCCTCGGAATACCAAGGAGCGCAAGGTGCGTTCAAAGATTCGATGATTCACTGAATTCTGCAATTCACATTACTTATCGCATTTCGCTGCGTTCTTCATCGATGCGAGAGCCAAGAGATCCGTTGCTGAAAGTTGTATAAAGTTTGTAGGCACA…
Pic	Pic1	100°54′28.61″	29°58′52.31″	3512	Pic0122	Basidiomycota	Agaricomycetes	Agaricales	incertae sedis	Infundibulicybe	Infundibulicybe gibba	5	NE	TGATTTGAGGTCAATAGTCAATAAATTGTCCAAGTCAATGGACAGTTAGAAGCTGAACTCCATTATAAACTGCTTCACATCAGAAATGGCGTAGATAATTATCACACCAATGATGGTCAACAAAAGTTCTGCTAATGCATTTAAGAAGAGCCGACTTGCTTAGAAGCCCGCAACTCCCATATCCAAGCCAATTCAAAATTTGATAAACAAACTGAAGAGGTTGAGAATTTAATGACACTCAAACAGGCATGCTCCTCGGAATACCAAGGAGCGCAAGGTGCGTTCAAAGATTCGATGATTCACTGAATTCTGCAATTCACATTACTTATCGCATTTCGCTGCGTTCTTCATCGATGCGAGAGCCAAGAGATCCGTTGTTGAAAGTTGTATTAATTTTAA…
Pic	Pic1	100°54′28.61″	29°58′52.31″	3512	Pic0123	Basidiomycota	Agaricomycetes	Russulales	Russulaceae	Russula	Russula queletii	2	DD	CATTATCGTAAAACTGAGGTGCGAGGGCTGTCGCTGACTTTTCGTCGTGCACGCCCGAGTGCTCTCAAACAATCCATCTCACCCTGTGCACCACCGCGTGGGTCCCCCTTCTGGCTCGTCCCGAAGGGAGGCTTGCGTTTTCACACAAACTCGATACAGTGTAGAATGTCTCCTGCGATAACACGCAATTAATACAACTTTCAACAACGGATCTCTTGGCTCTCGCATCGATGAAGAACGCAGCGAAATGCGATACGTAATGTGAATTGCAGAATTCAGTGAATCATCGAATCTTTGAACGCACCTTGCGCCCCTTGGCATTCCGAGGGGCACACCCGTTTGAGTGTCGTGAAATTCTCAAAAACCTTTCTTTTGAAAGGGTTTTGGACTTGGAGGCTT…
Pic	Pic1	100°54′28.61″	29°58′52.31″	3512	Pic0124	Basidiomycota	Agaricomycetes	Agaricales	Amanitaceae	Amanita	Amanita brunneofuliginea	1	LC	TACTGATTTGAGGTCAAGGGGTATTATTGAAAAGGAGAAGCTGAGACACTCGAGTCAGTGTAAACAAATTATCACACTGATGGTCTCCAAAGCTAATGCTTTTGAGGAGAGCTGGCCCAAACAGACCAGCAAGATACTCCCAAGTCCAAAACACCCAAGAAAAGTGTTTTGATAGTTTAACGACACTCAAACAGGCATGCTCCTTGGAATGCCAAGGAGCGCAAGATGCGTTCAAAGATTCGATGATTCACTGGATTCTGCAATTCACATTACTTATCACATTTCGCTGTGTTCTTCATCGATGCGAGAGCCAAGAGATCCATTGTTGAAAGTTGTATTTTATTATATATATGTAATATGCCTAACCATCTTGTATAATGTGTGTGTGTAACATATCAT…
Pic	Pic1	100°54′28.61″	29°58′52.31″	3512	Pic0125	Basidiomycota	Agaricomycetes	Agaricales	Hygrophoraceae	Hygrophorus	Hygrophorus cf. whitei	2	NE	TACCTGATTTGAGGTCAATTGTTAATGATATGAATCGTTTAGAAGCTGACATTTGTTTCACAGCGATGGCATAGATATTATCAAACCAAAGCTTATCCACAAGGTACAAGCTAATGCATTTAAGAGGAGCTGACAAATGAAGCCAGCAACACTCCAAGTCCAAAGGCCTCTCTATATAAATTTGAGAGGTTTGAGAATTTGATGACACTCAAACAGGCATGCTCCTCGGAATACCAAGGAGCGCAAGGTGCGTTCAAAGATTCGATGATTCACTGAATTCTGCAATTCACATTACTTATCGCATTTCGCTGCGTTCTTCATCGATGCGAGAGCCAAGAGATCCGTTGTTGAAAGTTGTATAATTTTTTATTCAAATAGCATTCTAAAAACTTCATGACAG
Pic	Pic1	100°54′28.61″	29°58′52.31″	3512	Pic0126	Basidiomycota	Agaricomycetes	Agaricales	Pleurotaceae	Hohenbuehelia	Hohenbuehelia mastrucata	9	DD	GATCATTATTGAATTCGCCTTTGAAGCTGTTGCTGGCCCCTTAGGGGTATGTGCACGCTTCATAAGTCATTTCAACCACCTGTGCACCTTTTGTAGTCTTGGGTGACGCTCCTCTCAAAGGAAACTTTGGATTTGAATGCTGCAGGCGCAAGTCCGCTTCATTCTACAGCTGATCCCGGGTCTATTACTTTATACACCCTATTTATGTCCTAGAATGTGATTCAGGGGCTTCAATGCCTTTAAATCTATACAACTTTCAGCAACGGATCTCTTGGCTCTCGCATCGATGAAGAACGCAGCGAAATGCGATAAGTAATGTGAATTGCAGAATTCAGTGAATCATCGAATCTTTGAACGCACCTTGCGCCCTTTGGTATTCCGAAGGGCATGCCTGTTTGA…
Pic	Pic1	100°54′28.61″	29°58′52.31″	3512	Pic0127	Basidiomycota	Agaricomycetes	Russulales	Russulaceae	Lactarius	Lactarius deliciosus	2	LC	GTACAACGTGCGTTGAGGGCGTGCGAGGGCTGTCGCTGACTTTTTGTTGACGCAAAAGTCGTGCACGCCGGAGCGGTGTCCTCTCGCATAAAATCCATCTCACCCTTTTGTGCACCACCGCGTGGGCACCTTTTGGGATCGAACCGATCCTGGAGGGGGCTTGCGTTTTCACACAAACCCCTTTTTAAAAAGTGTAGAATGACCCCATTTTGCGATGACACGCAATCAATACAACTTTCAACAACGGATCTCTTGGCTCTCGCATCGATGAAGAACGCAGCGAAATGCGATACGTAATGTGAATTGCAGAATTCAGTGAATCATCGAATCTTTGAACGCACCTTGCGCCCCTTGGTATTCCGAGGGGCACACCCGTTTGAGTGTCGTGAAATTCTCAAC…
Pic	Pic1	100°54′28.61″	29°58′52.31″	3512	Pic0128	Basidiomycota	Agaricomycetes	Agaricales	Cortinariaceae	Cortinarius	Cortinarius cf. gentilis	11	NE	TACTGATTTGAGGTCACATAAATGATAAATTGTCCAAAGACTGTTAGGAAGCTGAACTGCCTTCACTGTTCAATAGCGTAGATAGTTATCACACCAATGAACAAACAGGTCGTTCTGCTAATGTATTTCAGGGGAGCTGACCCCTTCAAGAGGCCAGCAAAAGATAAACCCCCCACATCCAAACCACTCAGCAAAAGAGGGTTTGATATATAATATTAATGACACTCAAACAGGCATGCTCCTCGGAATACCAAGGAGCGCAAGGTGCGTTCAAAGATTCGATGATTCACTGAATTCTGCAATTCACATTACTTATCGCATTTCGCTGCGTTCTTCATCGATGCGAGAGCCAAGAGATCCGTTGCTGAAAGTTGTATAGATTTTTATCATGGGCACAAC…
Pic	Pic1	100°54′28.61″	29°58′52.31″	3512	Pic0129	Basidiomycota	Agaricomycetes	Russulales	Russulaceae	Lactarius	Lactarius acris	1	LC	GAGGTCAGGGTACGTGGTCGAGGCAAGCTCGAACATTGTCTCATCCAGAGACGATTGGAAGCAGGTCCCAAGAGGCGACAGAGCCAAAGACCGAGACGTGGAAGCATCTTATCACACGTCGAGGATCGGCAAAGGGAACCTCGCTAATTCATTTGAGAGGAGCTGACCTTTCAAGTCCAGCAAAGCCCTCCAAAGTCCAAGCCTCCTTTGGCATCCAAAAAGAAACCAAGGAGGTTGAGATTTTCACGACACTCAAACGGGTGTGCCCCTCGGAATACCAAGGGGCGCAAGGTGCGTTCAAAGATTCGATGATTCACTGAATTCTGCAATTCACATTACGTATCGCATTTCGCTGCGTTCTTCATCGATGCGAGAGCCAAGAGATCCGTTGTTGAAAGT…
Pic	Pic1	100°54′28.61″	29°58′52.31″	3512	Pic0130	Basidiomycota	Agaricomycetes	Boletales	Suillaceae	Suillus	Suillus alpinus	1	NE	ACCTGATTTGAGGTCAAAGTCAATAAAGAAGACGCCCATAAGGCATCGACAGATTAGAGGCACGGGACGTTCATTCATGCACTTCAGCAGACGGCGATCATTATCACGCCAAAAGCCTTGTCATGCATAGTCGAAAGCCGACCGCAAGCCGATTGATTTCAGGAGAGCCCGAGTCCTGGACAAAAAGTCTAGGTCTCCGGCAGCCCCCACTATCCAAGCACCCTATCGAAGTAAATCGAGAGGGGTTGAGAATTTACTGACGCTCAAACAGGCATGCTCCTCGGAACACCGAGGAGCGCAAGGTGCGTTCAAAGATTCGATGATTCACTGTAGATCTGCAATTCACATTACATATCGCGATTCGCTGCGTTCTTCATCGATGCGAGAGCCAAGAGATCC…
Pic	Pic1	100°54′28.61″	29°58′52.31″	3512	Pic0131	Basidiomycota	Agaricomycetes	Agaricales	Cortinariaceae	Cortinarius	Cortinarius cf. coerulescentium	2	NE	TGATTTGAGGTCACATTAATGAAAATTTGTCCAAGTCAATGGACCATTAGAAGCTGAACTGTTTCACGTCAATAGCGTAGATAGTTATCACACCAATGAACGGTCCACATATTGTTCCGCTAATGCATTTTAGGGGAGCTGACCTTTTGAAAGACCAGCAAAGAAAAACCCCCACATCCAACACTCGACAAACAAAAGCTGAAGAGGTTGATATATTAATGACACTCAAACAGGCATGCTCCTCGGAATACCAAGGAGCGCAAGGTGCGTTCAAAGATTCGATGATTCACTGAATTCTGCAATTCACATTACTTATCGCATTTCGCTGCGTTCTTCATCGATGCGAGAGCCAAGAGATCCGTTGCTGAAAGTTGTATAGGTTTATAGGCACAAAGGCCC…
Pic	Pic1	100°54′28.61″	29°58′52.31″	3512	Pic0132	Basidiomycota	Agaricomycetes	Agaricales	Hygrophoraceae	Hygrocybe	Hygrocybe cf. lepida	4	NE	TGATTTGAGGTGATTTGTCAAAAATGTCCAAAGGACAACTGTAAGCAAAGACGCTCACCCGATCCAAAAGGCATCTGAGCCACAACAGGCATAGACAATTATCAATGCCAGAAGCACGAGATGCAGGAACAGGTGCGTTTCCCTTTGCTGATTCTTTTCAGAGGAGCTGACCCGACAGGGGGGCAAGCCAGCACACCTCCACCATCCAAACTCCAGGCCTTGGGTTAAAAAGAAACCAAAGGCCAAAGTTGAGAGATTACAATGACACTCAAACAGGCATGCCCCTCGGAATACCAAGGGGCGCAAGGTGCGTTCAAAGATTCGATGATTCACGGAATTCTGCAATTCACATTACGTATCGCATTTCGCTGCGTTCTTCATCGATGCGAGAGCCAAGAG…
Pic	Pic1	100°54′28.61″	29°58′52.31″	3512	Pic0133	Basidiomycota	Agaricomycetes	Agaricales	Inocybaceae	Inocybe	Inocybe cf. pyriodora	1	NE	TACCTGATTTGAGGTCAATTCATCAAAGCGTGGCACGGTCAGCCACTTGTTATGAGCAGTGCAATCCATTTCATGCAGCTCACCAAGGCATAGATACATTTTATCACACCTGTGGTAGTTTATCTGCTCGGATACCACTAATGCATTTCAGGGGAGCTGACCCTTCAAAAGGCCTGCACACCCCCACATCCAAGCCACATTGAAAAACAATCAACATGGTTTGAGAACTTGAATGACACTCAAACAGGCATGCTCCTCGGAATACCAAGGAGCGCAAGATGCGTTCAAAGATTCGATGATTCACTGAATTCTGCAATTCACATTACTTATCGCATTTCGCTGCGTTCTTCATCGATGCGAGAGCCAAGAGATCCGTTGCTGAAAGTTGTATATTTAACT…
Pic	Pic1	100°54′28.61″	29°58′52.31″	3512	Pic0134	Basidiomycota	Agaricomycetes	Russulales	Russulaceae	Lactarius	Lactarius badiosanguineus	1	DD	GAGGTCAAGGGTTCGTGGGGTCGAGGGAGCTTCCCGAGAAGGGAGACGCGCTCGAACATTGTCTCGACGCAAGGTCCAGACTGTTAGAAGCGGGTCCCAAAAGTGACAGAGCCAGAAACCAAGACATGGAAACATCTTATCACACGTCGAGGATCGGCAAAGAGGACCCTGCTAATTTGTTTAAGAGGAGCTGGCCTTCAAAAGAGAGAGGCACCAGCAAAGGCCTCCAAAGTCCAAGCCTGCTTTGGTCTCCAGAAGAAACCAAGGAGGTTGAGGTTTTCACGACACTCAAACGGGTGTGCCCCTCGGAATACCAAGGGGCGCAAGGTGCGTTCAAAGATTCGATGATTCACTGAATTCTGCAATTCACATTACGTATCGCATTTCGCTGCGTTCTTC…
Pic	Pic1	100°54′28.61″	29°58′52.31″	3512	Pic0135	Basidiomycota	Agaricomycetes	Agaricales	Cortinariaceae	Cortinarius	Cortinarius aurantionapus	2	NE	TACTGATTTGAGGTCAGTTAATGAAATTTGTCCAAGTCAATGGACTGTTAGAAGCAGAATTGCTTCACGTCAATAGCGTAGATAGTTATCACACCAATGAACGGTCCACAAATTATTCCGCTAATACATTTCAGGGGAGCTGACCTCAGAGAGGCCAGCAAAAAGTTACCCCCACATCCAACACTCAACAAGCAAAAGCTGAAGAGGTTGATTATATTAATGACACTCAAACAGGCATGCTCCTCGGAATACCAAGGAGCGCAAGGTGCGTTCAAAGATTCGATGATTCACTGAATTCTGCAATTCACATTACTTATCGCATTTCGCTGCGTTCTTCATCGATGCGAGAGCCAAGAGATCCGTTGCTGAAAGTTGTATATGTTTATAGGCACAAATGGC…
Pic	Pic1	100°54′28.61″	29°58′52.31″	3512	Pic0136	Basidiomycota	Agaricomycetes	Russulales	Russulaceae	Russula	Russula aeruginea	1	LC	CGGAGGACATTATAGTACAACGGAGGTGCCTGGGCTGTCGCTGACCTTTTAAAGGACGTGCACGCCCAGAGTGCTCTCTCACATCCATCTCACCCCTTTGTGCATCATCGCGTGGGGCCCCTCTCTTCTGGCTTGTTCCGGAGGGGGAGGGTCTCACGTTTTTACACGAACAACCCATTAATGCATGTGTAGAATGTCTTACTTTTTGCGGTCACACGCAATCAATACAACTTTCAACAACGGATCTCTTGGCTCTCGCATCGATGAAGAACGCAGCGAAATGCGATACGTAATGTGAATTGCAGAATTCAGTGAATCATCGAATCTTTGAACGCACCTTGCGCCCCTTGGTATTCCGAGGGGCGCACCCGTTTGAGTGTCGTGAACACCCTCAACCTT…
Pic	Pic1	100°54′28.61″	29°58′52.31″	3512	Pic0137	Basidiomycota	Agaricomycetes	Agaricales	Amanitaceae	Amanita	Amanita brunneofuliginea	2	LC	ACTGATTTGAGGTCAAGGGGTATTATTGAAAAGGAGAAGCTGAGACACTCGAGTCAGTGTAAACAAATTATCACACTGATGGTCTCCAAAGCTAATGCTTTTGAGGAGAGCTGGCCCAAACAGACCAGCAAGATACTCCCAAGTCCAAAACACCCAAGAAAAGTGTTTTGATAGTTTAACGACACTCAAACAGGCATGCTCCTTGGAATGCCAAGGAGCGCAAGATGCGTTCAAAGATTCGATGATTCACTGGATTCTGCAATTCACATTACTTATCACATTTCGCTGTGTTCTTCATCGATGCGAGAGCCAAGAGATCCATTGTTGAAAGTTGTATTTTATTATATATATGTAATATGCCTAACCATCTTGTATAATGTGTGTGTGTAACATATCATA…
Pic	Pic1	100°54′28.61″	29°58′52.31″	3512	Pic0138	Basidiomycota	Agaricomycetes	Cantharellales	Hydnaceae	Hydnum	Hydnum cf. repandum	1	NE	GGAGGACATTAATGGATTTACAGAGGGTTGATGCTGGCAGTGTAGCTGCATGTGCTTGCTCTTCTGATTTATTTACACCTGTGCACTTAATTTTTCAAAGGGAAGGTAGAACCTGCCTTTGGAACTTATAAACTCCTTGTAATTGAACTAATGGATGTTTATCTGCCACAAGGCAAATTTTAATACAACTTTTAACAACGGATCTCTTGGCTCTCGCATCGATGAAGAACGCAGCGAAATGCGATAAGTAATGTGAATTGCAGAATTCAGTGAATCATCGAATCTTTGAACGCACCTTGCGCTCTCTGGTATTCCGGGGAGCACACCTGTTCGAGTGTCATTGAAACTCTCAAATCAGGGTAGC
Pic	Pic1	100°54′28.61″	29°58′52.31″	3512	Pic0139	Basidiomycota	Agaricomycetes	Agaricales	Cortinariaceae	Cortinarius	Cortinarius cf. flexipes	4	NE	CATTATTGAATAAACCTGATGGGTTGTTGCTGGTTCTCTAGGGAGCATGTGCACACTTTGTCATCTTTATATCTCCACCTGTGCACCTTTTGTAGATCTTTTCAGGTCTATGTTGCTTCATTTACCCCAATGTATGTTATTAGAATGTTGTGCCTATATAATATATACAACTTTCAGCAACGGATCTCTTGGCTCTCGCATCGATGAAGAACGCAGCGAAATGCGATAAGTAATGTGAATTGCAGAATTCAGTGAATCATCGAATCTTTGAACGCACCTTGCGCTCCTTGGTATTCCGAGGAGCATGCCTGTTTGAGTGTCATTAATATATCAACCTTCTCTTGTTGAGTTGTTTGGATGTGGGGGTTTGCTGGCCTCTT
Pic	Pic1	100°54′28.61″	29°58′52.31″	3512	Pic0140	Basidiomycota	Agaricomycetes	Russulales	Russulaceae	Lactarius	Lactarius vietus	2	LC	GATTTGAGGTCAGGGTTCGTGGGCTCGAGGGTGTTTCCCGAGAAGGGAGACACGCTCAAACGTTGTCTCGACTTGAGACGGTTAGAAGCGGGTCCCAAAGGCAACAGAGCCAGAAACCAAGACATGGAAACATCTTATCACACGTCGAGGATCGGCAAAGAGGACCCCGCTAATTCATTTGAGAGGAGCTGGCGAGAGACGCCAGCAAAGGCCTCCAAAGTCCAAGCCTCCTTCGGTGTCCAGAAGAAACCGAGGAGGTTGAGATTTTCACGACACTCAAACGGGTGTGCCCCTCGGAATACCAAGGGGCGCAAGGTGCGTTCAAAGATTCGATGATTCACTGAATTCTGCAATTCACATTACGTATCGCATTTCGCTGCGTTCTTCATCGATGCGAGA…
Pic	Pic1	100°54′28.61″	29°58′52.31″	3512	Pic0141	Basidiomycota	Agaricomycetes	Agaricales	Lyophyllaceae	Calocybe	Calocybe gangraenosa	1	LC	TGCGGAGGACATTATAGAATAAACATTGTCTAGGTTGCTGCTGGCTTCTAGGAGCATGTGCACACCTGACGCCGTTTTCTTACCACCTGTGCACCTTTTGTAGACCTATGAGATGTATATTTAAAGGGACTGTTGAGCGAAAGTTCACTATTCCTTTGCATATTATTTCTAGTCTACGTCTTTATCATATACCCTTTAAAAACAAGTAACAGAATGTATATTAATTGGCCCTTGTGCCTTTAAACAAAATACAACTTTCAACAACGGATCTCTTGGCTCTCGCATCGATGAAGAACGCAGCGAAATGCGATAAGTAATGTGAATTGCAGAATTCAGTGAATCATCGAATCTTTGAACGCACCTTGCGCTCCTTGGTATTCCGAGGAGCATGCCTGTTTG…
Pic	Pic1	100°54′28.61″	29°58′52.31″	3512	Pic0142	Basidiomycota	Agaricomycetes	Russulales	Russulaceae	Lactarius	Lactarius spinosulus	2	DD	GATTTGAGGTCAGGGTTCGTGGGTTCAAGAGTGTTCGACACGCTCGAACGTTGTCTCGTTGAGACGGTTAGAAGCGGGTCCCAAAAGCAACAGAGCCATAAACCAAGACATGGAAACATCTTATCACATGTCGAGGATCGGCAAAGAGGACCCCACTAATTCATTTGAGAGGAGCTGGCGAGAGACGCCAGCAAAGGCCTCCAAAGTCCAAGCCTCCTTCGGTGTCCAGAAGAAACCGAGAAGGTTGAGATTTTCACGACACTCAAACGGGTGTGCCCCTCGGAATACCAAGGGGCGCAAGGTGCGTTCAAAGATTCGATGATTCACTGAATTCTGCAATTCACATTACGTATCGCATTTCGCTGCGTTCTTCATCGATGCGAGAGCCAAGAGATCCGT…
Pic	Pic1	100°54′28.61″	29°58′52.31″	3512	Pic0143	Basidiomycota	Agaricomycetes	Agaricales	incertae sedis	Clitocybe	Clitocybe odora	4	LC	CTGATTTGAGGTCAAATGTCAGAAATTGTCCAAGTCAATGGACGGTTAGAAGCTGAACCCCATATAAAGCTGCTTCACAACCATGGCGTAGATAATTATCACACCAAAGCTGGTCCACAAAGGTTCCGCTAATGTATTTAAGAGGAGCCGACTTCTGAGAAGCCCGCAAACCCCCACATCCAAGCCAATCCAGCTCGCAAAAGCTGAAAGGGTTGAGAATTTAATGACACTCAAACAGGCATGCTCCTCGGAATACCAAGGAGCGCAAGGTGCGTTCAAAGATTCGATGATTCACTGAATTCTGCAATTCACATTACTTATCGCATTTCGCTGCGTTCTTCATCGATGCGAGAGCCAAGAGATCCGTTGTTGAAAGTTGTATTAATTTAGAGGCAATGA…
Pic	Pic1	100°54′28.61″	29°58′52.31″	3512	Pic0144	Basidiomycota	Agaricomycetes	Agaricales	Entolomataceae	Entoloma	Entoloma cf. bryorum	3	NE	TACTGATTTGAGGTCAATTGTCAAAAGATTTGTTCCTTGGAACAATAATTAGAAGCAAGATCCCTCACCACCTAAGAATATGTTCAGGTCATGGTTTGACCAGACCCATCAAAGCCACATAGTAGCTAGGGTAGGTACAGGAATATGACAGTGCACCAACAATCTCAAAAGAAATCGATAGAGTGCTTGCTCTCGTGAGCGCTCCAAAGAACGCCTCGCTTCGTCAACCTGAAATATATAACACCATCAGACGAGCTAACATCTGTGCCTAAGCTGGTGCTTCAAAGCGGTTGAATCGAACACTTGGATGGATCCAAGAGGAGCCTAATCCGAACAAAGTGGAAAAAGCTGTGTTTCAATGGTATAGATAATTATCATACCAAAGATATTCAGCAAGGA…
Pic	Pic1	100°54′28.61″	29°58′52.31″	3512	Pic0145	Basidiomycota	Agaricomycetes	Boletales	Suillaceae	Suillus	Suillus alpinus	7	NE	TACCTGATTTGAGGTCAAAGTCAATAAAGAAGACGCCCATAAGGCATCGACAGATTAGAGGCACGGGACGTTCATTCATGCACTTCAGCAGACGGCGATCATTATCACGCCAAAAGCCTTGTCATGCATAGTCGAAAGCCGACCGCAAGCCGATTGATTTCAGGAGAGCCCGAGTCCTGGACAAAAAGTCTAGGTCTCCGGCAGCCCCCACTATCCAAGCACCCTATCGAAGTAAATCGAGAGGGGTTGAGAATTTACTGACGCTCAAACAGGCATGCTCCTCGGAACACCGAGGAGCGCAAGGTGCGTTCAAAGATTCGATGATTCACTGTAGATCTGCAATTCACATTACATATCGCGATTCGCTGCGTTCTTCATCGATGCGAGAGCCAAGAGATC…
Pic	Pic1	100°54′28.61″	29°58′52.31″	3512	Pic0173	Basidiomycota	Agaricomycetes	Gomphales	Gomphaceae	Ramaria	Ramaria cf. sandaracina	4	NE	CGCGCGATCGATTGGGAGCGAACCCCCCCGATTACAAGAGTCGGCCAAAACGGCGCTACAGTCGACGAAGCGTTTGTTTATCACACCGTCGTCGGACCGACTCGCGAGGGGACCCGGCTAAATACGTTTGAAGACGAGCGGCGACTTTTCGACGCCGCAAGCGTCCAAATCCAACCCGATTTCCAAAGGAAAGGGGGGTCGAGAGGGTGTTCACGACACTCAAACAGGCATGCTCCTCGGAATACCAAGGAGCGCAAGATGCGTTCAAAGATTCGATGATTCACTGAATTCTGCAATTCACATTACGTTTCGCACTTTCGCGGCGTCCTTCATCGATGCGAAAGCCAAGAGATCCGTTGTTGAAAGTTGTATTAACTTTTTGGCCCCGTGGGGGCTCGC…
Pic	Pic1	100°54′28.61″	29°58′52.31″	3512	Pic0174	Basidiomycota	Agaricomycetes	Agaricales	Hygrophoraceae	Hygrophorus	Hygrophorus cf. chrysodon	8	NE	CCTGATTTGAGGTCAAATTAAAAGAGTTGTCAAATAATGACCGTTGGAAGCTATCCTTTTGCTTCACGGCAATGGCATAGATATTATCAAACCAAAGCCTATCCGCAAATGATAGCTAATATATTTAAGAGGAGCCGACTTTGACAGCCAGCAAATACCCCCAAAATCCAAACTTCAATAATAAAAATTATTGAAGTTGAGAATTTAATGACACTCAAACAGGCATGCTCCTCGGAATACCAAGGAGCGCAAGGTGCGTTCAAAGATTCGATGATTCACTGAATTCTGCAATTCACATTACTTATCGCATTTCGCTGCGTTCTTCATCGATGCGAGAGCCAAGAGATCCGTTGTTGAAAGTTGTATTAAATTTGTTAAGCTTGCTAACAAGCTTATATA…
Pic	Pic1	100°54′28.61″	29°58′52.31″	3512	Pic0175	Basidiomycota	Agaricomycetes	Agaricales	Inocybaceae	Inocybe	Inocybe cf. proximella	3	NE	TACTGATTTGAGGTCAATTTGTCAATAAAATGCGCAAGACGCAAGTTCAGAAGCAGCACGCATCGCATACACCAAGGCATAGATAGTTATCACACCAAAGGTACTCGGACACCGCTAATGCTTTTCAGGGGAGCCGACCTTCTTTGAAGCCTGCAGAACCCCCAGATCCAAGCCACACCGAGGTATGGTTGAGAACTTGATGACACTCAAACAGGCATGCTCCTCGGAATACCAAGGAGCGCAAGATGCGTTCAAAGATTCGATGATTCACTGAATTCTGCAATTCACATTACTTATCGCATTTCGCTGCGTTCTTCATCGATGCGAGAGCCAAGAGATCCGTTGCTGAAAGTTGTATATTTGTTATATCCCCAGTACCCGACATTCTAAAACACATTG…
Pic	Pic1	100°54′28.61″	29°58′52.31″	3512	Pic0176	Basidiomycota	Agaricomycetes	Agaricales	Hygrophoraceae	Hygrophorus	Hygrophorus cf. whitei	1	NE	CCTGATTTGAGGTCAATTGTTAATGATATGAATCGTTTAGAAGCTGACATTTGTTTCACAGCGATGGCATAGATATTATCAAACCAAAGCTTATCCACAAGGTACAAGCTAATGCATTTAAGAGGAGCTGACAAATGAAGCCAGCAACACTCCAAGTCCAAAGGCCTCTCTATATAAATTTGAGAGGTTTGAGAATTTGATGACACTCAAACAGGCATGCTCCTCGGAATACCAAGGAGCGCAAGGTGCGTTCAAAGATTCGATGATTCACTGAATTCTGCAATTCACATTACTTATCGCATTTCGCTGCGTTCTTCATCGATGCGAGAGCCAAGAGATCCGTTGTTGAAAGTTGTATAATTTTTTATTCAAATAGCATTCTAAAAACTTCATGACAG
Pic	Pic1	100°54′28.61″	29°58′52.31″	3512	Pic0177	Basidiomycota	Agaricomycetes	Agaricales	Inocybaceae	Inocybe	Inocybe cf. proximella	1	NE	TACCTGATTTGAGGTCAATGTGTCAATAAAATGCGCAAGACGCAAGTTGTTGTTCAGAAGCAGCATGCATCGTATACACCAAGGCATAGATAGTTATCACACCAAAGGTACTCGGACACCGCTAATGCTTTTCAGGGGAGCCGACCTTCTTTGAAGCCTGCAGAACCCCCAGATCCAAGCCACACCGAGGTATGGTTGAGAACTTGATGACACTCAAACAGGCATGCTCCTCGGAATACCAAGGAGCGCAAGATGCGTTCAAAGATTCGATGATTCACTGAATTCTGCAATTCACATTACTTATCGCATTTCGCTGCGTTCTTCATCGATGCGAGAGCCAAGAGATCCGTTGCTGAAAGTTGTATATTTGTTATATCCCCAGTACCCGACATTCTAAAA…
Pic	Pic1	100°54′28.61″	29°58′52.31″	3512	Pic0178	Basidiomycota	Agaricomycetes	Agaricales	Inocybaceae	Inocybe	Inocybe cf. treneri	2	NE	TACCTGATTTGAGGTCAATTCATTAAAAAGCAACACAATATTAGAAGCAGCGCAATCTGATTTCATGCAGGCTACACACCAAGGCATAGATAAATTATCACACCTGTGTAGTAGTGCTCAGATACTACTAATGCATTTCAGGAGAGCCGACTTCATTTTCAAAAGCCCGCATCCCCCACCAATCCAAGCCAAATTGAAAATAATAATCAATGTGGTTGAAGAACTTGAATGACACTCAAACAGGCATGCTCCTCGGAATACCAAGGAGCGCAAGATGCGTTCAAAGATTCGATGATTCACTGAATTCTGCAATTCACATTACTTATCGCATTTCGCTGCGTTCTTCATCGATGCGAGAGCCAAGAGATCCGTTGCTGAAAGTTGTATTACAAACTTTAT…
Pic	Pic1	100°54′28.61″	29°58′52.31″	3512	Pic0179	Ascomycota	Pezizomycetes	Pezizales	Sarcoscyphaceae	Cookeina	Cookeina cf. indica	2	NE	GGTTTCCGTAGGTGAACCTGCGGAAGGATCATTAAAAGGCGCCTTCGTGCGCTCGGGCTTCGGCCCGTTCTTTTTTCAAACACCTCTGTGTACCTTTACTATGTGTTGCTTCCCGTCGCGCTTCGGCCGGCGGGAAGGCCCACCTTAAAAACTCTTTTAATTTTTTGTCAGTCAGTCTGAGCGGCATCAGTCCGCAAATCAAACAAGTTAAAACTTTCAACAACGGATCTCTTGGTTCCCGCATCGATGAAGAACGCAGCGAAATGCGATAAGTAGTGTGAATTGCAGAATTCAGTGAATCATCGAATCTTTGAACGCACATTGCGCCCTCTGGTATTCCGGGGGGCATGCCTGTCCGAGCGTCGAGAAACCCCTCTCCTCAGCGGTTTTGCGCCGTCT…
Pic	Pic1	100°54′28.61″	29°58′52.31″	3512	Pic0180	Basidiomycota	Agaricomycetes	Agaricales	Inocybaceae	Inocybe	Inocybe nitidiuscula	1	LC	GGTTTCCCGACTGGAAAGCGGGCAGTGAGCGCAACGCAATTAATGTGAGTTAGCTCACTCATTAGGCACCCCAGGCTTTACACTTTATGCTTCCGGCTCGTATGTTGTGTGGAATTGTGAGCGGATAACAATTTCACACAGGAAACAGCTATGACCATGATTACGCCAAGCTTGGTACCGAGCTCGGATCCACTAGTAACGGCCGCCAGTGTGCTGGAATTGCCCTTGGAAGTAAAAGTCGTAACAAGGTTTCCGTAGGTGAACCTGCGGAAGGATCATTATCGAATAAACTTGAACAGGCTGTTGCTGGTCCCAGGACAATGTGCACGCTTGTCATCTTTATCATTTCTCCCAACTGTGCACATATTGTAGACCCTGGATTTGTTCCGAGTGGGGACT…
Pic	Pic1	100°54′28.61″	29°58′52.31″	3512	Pic0181	Ascomycota	Leotiomycetes	Helotiales	Leotiaceae	Leotia	Leotia lubrica	9	LC	ATCGAGGTCACCTTTGGTGTGGCTGAAGTCTTGCTGGCCGGCACGCCGCCCAGGCCCCCGAGCGAGAGAAGTCTACTGCGCTCGGGACCGGGCCACGGCCGCCACTGGTTTTGGGGAGGGCCCCGGTGATCGGGGCCGCACCCAACGCCGAGCTCCGGGGAGCTCGAGGGTCGTGACGACGCTCGGACAGGCATACCCCCTGAGTGCCAGAGGGTGCAATGTGCGTTCAAAGATTCGATGATTCACTGAATTCTGCGATTCACATTACTTATCGCATTTCGCTGCGTTCTTCATCGATGCCAGAACCAAGAGATCCGTTGTTGAAAGTTTTAACTTATTCTATATGACGCTCAGACAACACACGACTCGGGTTTTGTGGTCCTCTGGCAGGCACGGGCC…
Pic	Pic1	100°54′28.61″	29°58′52.31″	3512	Pic0182	Basidiomycota	Agaricomycetes	Agaricales	incertae sedis	Nidula	Nidula niveotomentosa	8	LC	TAAAAGTCGTAACAAGGTTTCCGTAGGTGAACCTGCGGAAGGATCATTATTGAATAAACCTGGTGGGCTGAGCTGGCTCTTCGGAGCATGTGCTCGCCTGTCCATCTTTATCTTTCCACCTGTGCACTCTTTGTAGACTTGGGGATACCCTTCGAGGCAACTCGGTTGGGAGTGGTTTGCTGTGCGAAAGCCGGCTCTCCTTGCATTTCCAGTCTATGTTTTACATACCCCATAAGAATGTTTACAGAATGAATCAATGGGCTTTATTGCCTATAAAGTTAATACAACTTTCAGCAACGGATCTCTTGGCTCTCGCATCGATGAAGAACGCAGCGAAATGCGATAAGTAATGTGAATTGCAGAATTCAGTGAATCATCGAATCTTTGAACGCACCTTGC…
Pic	Pic1	100°54′28.61″	29°58′52.31″	3512	Pic0183	Basidiomycota	Agaricomycetes	Agaricales	Amanitaceae	Amanita	Amanita brunneofuliginea	1	LC	TACTGATTTGAGGTCAAGGGGTATTATTGAAAAGGAGAAGCTGAGACACTCGAGTCAGTGTAAACAAATTATCACACTGATGGTCTCCAAAGCTAATGCTTTTGAGGAGAGCTGGCCCAAACAGACCAGCAAGATACTCCCAAGTCCAAAACACCCAAGAAAAGTGTTTTGATAGTTTAACGACACTCAAACAGGCATGCTCCTTGGAATGCCAAGGAGCGCAAGATGCGTTCAAAGATTCGATGATTCACTGGCTTCTGCAATTCACATTACTTATCACATTTCGCTGTGTTCTTCATCGATGCGAGAGCCAAGAGATCCATTGTTGAAAGTTGTATTTTATTATATATATGTAATATGCCTAACCATCTTGTATAATGTGTGTGTGTAACATATCAT…
Pic	Pic1	100°54′28.61″	29°58′52.31″	3512	Pic0184	Basidiomycota	Agaricomycetes	Agaricales	Cortinariaceae	Cortinarius	Cortinarius glaucopus	1	DD	TACTGATTTGAGGTCACATTAATGAAAAGTTGTCCAAGTCAATGGACTGTTAGAAGCTGAACCTGTTTCACGTCAATAGCGTAGATAGTTATCACACCAATGAACGGTTCACAAATTGTTCTGCTAATGCATTTCAGGGGAGCTGACCTGTAGATACAAGACCAGCAAAAAAGACCCCCAAATCCAACACCCGACAAACAAAAGTTGAAGAGGTTGATATATTAATGACACTCAAACAGGCATGCTCCTCGGAATACCAAGGAGCGCAAGGTGCGTTCAAAGATTCGATGATTCACTGAATTCTGCAATTCACATTACTTATCGCATTTCGCTGCGTTCTTCATCGATGCGAGAGCCAAGAGATCCGTTGCTGAAAGTTGTATAGGTTTATAGGCACAA…
Pic	Pic1	100°54′28.61″	29°58′52.31″	3512	Pic0185	Basidiomycota	Agaricomycetes	Russulales	Russulaceae	Lactarius	Lactarius glyciosmus	1	LC	GATTTGAGGTCAGGTTTCGTGGGTTCAAGAGTGTTTCCCCGAGAGGGGAGACACGCTCGAACGTTGTCTCGCTGAGACGGTTAGAAGCGGGTCCCAAAGGCAACAGAGCCATAAAGCCAAGACATGGAAACATCTTATCACATGTCGAGGATCGGCAAAGAGGACCCCGCTAATTCATTTGAGAGGAGCTGGTGAGAGACACCAGCAAAGGCCTCCAAAGTCCAAGCCTCCTTCGGTGTTCAGAAGAAACCGAGAAGGTTGAGATTTTCACGACACTCAAACGGGTGTGCCCCTCGGAATACCAAGGGGCGCAAGGTGCGTTCAAAGATTCGATGATTCACTGAATTCTGCAATTCACATTACGTATCGCATTTCGCTGCGTTCTTCATCGATGCGAGA…
Pic	Pic1	100°54′28.61″	29°58′52.31″	3512	Pic0186	Basidiomycota	Agaricomycetes	Gomphales	Gomphaceae	Ramaria	Ramaria aurea	20	LC	TGCGGAGATCATTACAGTATGAATTTGACGGGGGCTTTGAAGCTGGCCCGAAAGGGCACGTGCGCGCCGCCGTGGGAAATCCTTACTACACATACCCCCGTGAACCTATGGGGCGAGCGCCGACGGGTGACGACCCGAGGCGGCTCCCTCTTCTCTATATTTTAACCTCAGCCTGTTCGAACGCATGTCTGTAAGCCTCACGGGGCGAAAAAGTTAATACAACTTTCAACAACGGATCTCTTGGCTTTCGCATCGATGAAGGACGCCGCGAAAGTGCGAAACGTAATGTGAATTGCAGAATTCAGTGAATCATCGAATCTTTGAACGCATCTTGCGCTCCTTGGTATTCCGAGGAGCATGCCTGTTTGAGTGTCGTGAACATCCCCTCGACCCGACTCC…
Pic	Pic1	100°54′28.61″	29°58′52.31″	3512	Pic0187	Basidiomycota	Agaricomycetes	Gomphales	Gomphaceae	Turbinellus	Turbinellus floccosus	1	LC	TCASGTT-GgAGGGGggTTGgATGCTGGgCTTtCCCccTCAAaGGgAAaGcCACCGTGCGCGCCccTTtCCTTtCAAaTCCcACACACAcCTGTGCACATCGACGAGCGCcTCCcATtCGGAGCCGTcCTGGCGTCGAAGCcTCcTTCTCTATAAgGGGGTGGAGCCTTGACCGGGgCGTTCGACGCGTCCtTTCCACACTACACCTGTTACAACGCATGTCtTTTGATGCTCTACGGAGCAAAAGTTGAATTACAACTTTCAGCAACGGATCTCTTGGCTTTCGCATCGATGAAGAACGCCGCGAACGCGCGAAACGTAATGTGAATTGCAGAATTCAGTGAATCATCGAATCTTTGAACGCATCTTGCGCTCCTTGGTATTCCGAGGAGCATGCCTG…
Pic	Pic1	100°54′28.61″	29°58′52.31″	3512	Pic0188	Basidiomycota	Agaricomycetes	Russulales	Russulaceae	Russula	Russula cf. katarinae	1	NE	GAGGTCAGGTTTTCTTTTTGTGGGTCCAGCCTCCCGCCGATGTAGACGGCAGTGACCGGAGCACCATCATTGTCAATGAGACAGTTAGCAGCAGGCATCCAAGGGACAGTGCTAAACCCAAAACGTAGAAACATTTTATCACGTCAAGGATCAGCAAAGCGAACCCCACTAATTCATTTGAGAGGAGCTCGCTTTCAAAAAGAAAGGGCAAGCATTGAGCCTCCAAGTCCAAAAATCCTTTTCCCGACCACAATGGTTCAAAGAAAAAAGGGTTTTGAAGATTTCACGACACTCAAACGGGTGTGCCCCTCGGAATGCCAAGGGGCGCAAGGTGCGTTCAAAGATTCGATGATTCACTGAATTCTGCAATTCACATTACGTATCGCATTTCGCTGCGTC…
Pic	Pic1	100°54′28.61″	29°58′52.31″	3512	Pic0189	Basidiomycota	Agaricomycetes	Agaricales	Cortinariaceae	Cortinarius	Cortinarius cf. myrtilliphilus	1	NE	TGATTTGAGGTCACATTAATGAAAATTTGTCCAAGTCAATGGACTGTTAGAAGCTGAACTGCTTCACGTCAATGGCGTAGATAGTTATCACACCAATGAACGGTCCACAGATTGTTCCGCTAATGCATTTCAGGGGAGCTGACCTGAGAAGGCCAGCAAAAAAAGACCCCCACATCCAACACTCAACAAGCAAAAGCTGAAGAGGTTGATTATATTAATGACACTCAAACAGGCATGCTCCTCGGAATACCAAGGAGCGCAAGGTGCGTTCAAAGATTCGATGATTCACTGAATTCTGCAATTCACATTACTTATCGCATTTCGCTGCGTTCTTCATCGATGCGAGAGCCAAGAGATCCGTTGCTGAAAGTTGTATAAGTTTATAGGCACAAAGGCCAC…
Pic	Pic1	100°54′28.61″	29°58′52.31″	3512	Pic0190	Basidiomycota	Agaricomycetes	Agaricales	Cortinariaceae	Cortinarius	Cortinarius cf. hinnuleocervinus	1	NE	TACTGATTTGAGGTCACATTAATGATGAATTGTCCGAGGACTGTTAGAAAGCTGAACTGCCCCTTACATTCAATAGCGTAGATAGTTATCACACCAATGAACAGGGTTGTTCTGCTAATGCATTTCAGGAGAGCTGAACCTTTTAAGAGGCCCAGCAAAAACCCCCACATCCAAACCACTCAACAAGAGAAGTTTGATATATATATTAATGACACTCAAACAGGCATGCTCCTCGGAATACCAAGGAGCGCAAGGTGCGTTCAAAGATTCGATGATTCACTGAATTCTGCAATTCACATTACTTATCGCATTTCGCTGCGTTCTTCATCGATGCGAGAGCCAAGAGATCCGTTGCTGAAAGTTGTATATATTATATAGGCACAACATTCTATTAACATA…
Pic	Pic1	100°54′28.61″	29°58′52.31″	3512	Pic0191	Basidiomycota	Agaricomycetes	Agaricales	Cortinariaceae	Cortinarius	Cortinarius glaucopus	5	DD	TACCTGATTTGAGGTCACATTAATGAAAAGTTGTCCAAGTCAATGGACTGTTAGAAGCTGAACCTGTTTCACGTCAATAGCGTAGATAGTTATCACACCAATGAACGGTTCACAAATTGTTCTGCTAATGCATTTCAGGGGAGCTGACCTGTAGATACAAGACCAGCAAAAAAGACCCCCAAATCCAACACCCGACAAACAAAAGTTGAGGAGGTTGATATATTAATGACACTCAAACAGGCATGCTCCTCGGAATACCAAGGAGCGCAAGGTGCGTTCAAAGATTCGATGATTCACTGAATTCTGCAATTCACATTACTTATCGCATTTCGCTGCGTTCTTCATCGATGCGAGAGCCAAGAGATCCGTTGCTGAAAGTTGTATAGGTTTATAGGCACA…
Pic	Pic1	100°54′28.61″	29°58′52.31″	3512	Pic0192	Basidiomycota	Agaricomycetes	Agaricales	Hydnangiaceae	Laccaria	Laccaria proxima	1	LC	ACTGATTTGAGGTCAAATGTCAAAGATTGTCTCAATAAAGAGACGGTTAGAAGCTGACCCCCATAAAGTTTGCCTCCCCTCCTCACGGCGTAGATAATTATCACACCAAAGGACGTTCCGCAAGGGTTCCGCTAATGCATTTAAGGAGAGACGACCTCTTTCGAAGCCCTCAGCCCCCAAGTCCAAGCCTAAGCATCTAATAAAAGATTCAGAGGTTGAGAATTTAATGACACTCAAACAGGCATGCTCCTCGGAATACCAAGGAGCGCAAGGTGCGTTCAAAGATTCGATGATTCACTGAATTCTGCAATTCACATTACTTATCGCATTTCGCTGCGTTCTTCATCGATGCGAGAGCCAAGAGATCCGTTGTTGAAAGTTGTATAAATTTAAAGGCTA…
Pic	Pic1	100°54′28.61″	29°58′52.31″	3512	Pic0193	Basidiomycota	Agaricomycetes	Gomphales	Gomphaceae	Ramaria	Ramaria cf. aurea	5	NE	CATTACAGTATGAATTTGACGGGGGCTTTGAAGCTGGCCCGAAAGGGCACGTGCGCGCCGCCGTGGGAAATCCTTACTACACATACCCCCGTGAACCTATGGGGCGAGCGCCGACGGGTGACGACCCGAGGCGGCTCCCTCTTCTCTATATTTTAACCTCAGCCTGTTCGAACGCATGTCTGTAAGCCTCACGGGGCGAAAAAGTTAATACAACTTTCAACAACGGATCTCTTGGCTTTCGCATCGATGAAGGACGCCGCGAAAGTGCGAAACGTAATGTGAATTGCAGAATTCAGTGAATCATCGAATCTTTGAACGCATCTTGCGCTCCTTGGTATTCCGAGGAGCATGCCTGTTTGAGTGTCGTGAACATCCCCTCGACCCGACTCCTTGGAGTTT…
Pic	Pic1	100°54′28.61″	29°58′52.31″	3512	Pic0194	Basidiomycota	Agaricomycetes	Agaricales	Amanitaceae	Amanita	Amanita brunneofuliginea	1	LC	TGATTTGAGGTCAAGGGGTATTATTGAAAAGGAGAAGCTGAGACACTCGAGTCAGTGTAAACAAATTATCACACTGATGGTCTCCAAAGCTAATGCTTTTGAGGAGAGCTGGCCCAAACAGACCAGCAAGATACTCCCAAGTCCAAAACACCCAAGAAAAGTGTTTTGATAGTTTAACGACACTCAAACAGGCATGCTCCTTGGAATGCCAAGGAGCGCAAGATGCGTTCAAAGATTCGATGATTCACTGGATTCTGCAATTCACATTACTTATCACATTTCGCTGTGTTCTTCATCGATGCGAGAGCCAAGAGATCCATTGTTGAAAGTTGTATTTTATTATATATATGTAATATGCCTAACCATCTTGTATAATGTGTGTGTGTAACATATCATAGA…
Pic	Pic1	100°54′28.61″	29°58′52.31″	3512	Pic0195	Basidiomycota	Agaricomycetes	Agaricales	Inocybaceae	Inocybe	Inocybe cf. laurina	3	NE	CATTATCGAATAAACTTGAACAGGCTGTTGCTGGTCTCTTGGGACATGTGCACGCTTGTCATCTTTATCATTTCTCCAACTGTGCACATACTTTGTATACCTTGGAGGGGGGAATGGAATTTGTTCCGAGTGGGGACTGCTGTGCCTTCAAAAAAAGAGGTCGGCTTTCCCTTTGAAAGGTCTATGTCTCACTAACAATATGTCTATAATGTTAAAATACATAAAAGTAATAAAAAACAACTTTCACTAACGGATCCCTTGGCTCTCGCATCAATGAAGAACGCAACGAAATGCGATAAGTAATGTGAATTGCAAAATTCAAAGAATCATCAAATCTTTGACCTCATCTTGATCTCCTTGTTATTCCGAGGAGCATGCCTGTTTGAGTGTCATTTTGAA…
Pic	Pic1	100°54′28.61″	29°58′52.31″	3512	Pic0196	Basidiomycota	Agaricomycetes	Agaricales	Cortinariaceae	Cortinarius	Cortinarius cf. ahsii	3	NE	GACATTATTGAATAAACCTGATGGGTTGCTGCTGGTTCTCTAGGGAGCATGTGCACGCCTTGTCATCTTTATATCTCCACCTGTGCACCCTTTGTAGACCCTGGATATTTTTCCATGGTCTATGTTGCTTCTTCATATACCCCAATGTATGTTAATAGAATGTTTGTGCCTATAAAATCTATACAACTTTCAGCAACGGATCTCTTGGCTCTCGCATCGATGAAGAACGCAGCGAAATGCGATAAGTAATGTGAATTGCAGAATTCAGTGAATCATCGAATCTTTGAACGCACCTTGCGCTCCTTGGTATTCCGAGGAGCATGCCTGTTTGAGTGTCATTAATATATATCAACCACTTCTTGTTGAGTGGCTTGGATGTGGGGGGTTTGCTGGCCTCTT…
Pic	Pic1	100°54′28.61″	29°58′52.31″	3512	Pic0197	Basidiomycota	Agaricomycetes	Agaricales	Inocybaceae	Inocybe	Inocybe cf. laurina	1	NE	TACTGATTTGAGGTCAGTTTGTCAAGAGCATGTGCGTTTTCGAAGCAGCCCATTTGCGCGGCATACCAAAGGCATAGATGAATGTTATCAACACCTAGCGGTTTCCACTCCAGGTACCACTAATGAATTTCAGGGGAGCAGGCCTTTTATTAAAAGCCTGCAGAAGCCCCCAAGTCCAAAGCCACGTCAAGACGTGGGCTTTGAGAGTTCAAAATGACACTCAAACAGGCATGCTCCTCGGAATACCAAGGAGCGCAAGATGCGTTCAAAGATTCGATGATTCACTGAATTCTGCAATTCACATTACTTATCGCATTTCGCTGCGTTCTTCATCGATGCGAGAGCCAAGAGATCCGTTGCTGAAAGTTGTTTTTTATAACTTTTATGTATTTCAACATT…
Pic	Pic1	100°54′28.61″	29°58′52.31″	3512	Pic0198	Ascomycota	Pezizomycetes	Pezizales	Pyronemataceae	Humaria	Humaria hemisphaerica	4	LC	ATTTGAGGTCAATTGTCAAGTTGTCTATATAGACCATTAGAAGCAAAACCCTTCCGAGACGGAAGCTGATTCTCAATGATATAGATAATTATCATACCAAAGATGGTCAGCAAAGACTTTGCTAATATATTTAAGAAGAGCTGATTTCTGAGAAGCCAGCAACCTCCAAAATCCAAGCCTAACTAGCTTATAAAAACCAGAGAGGTTGAGAATTTCACGACACTCAAACAGGCATGCTCCTCGGAATACCAAGGAGCGCAAGGTGCGTTCAAAGATTCGATGATTCACTGAATTCTGCAATTCACATTACTTATCGCATTTCGCTGCGTTCTTCATCGATGCGAGAGCCAAGAGATCCGTTGTTGAAAGTTGTATTTGATTTTAAAGGCTGTAACGCCT…
Pic	Pic1	100°54′28.61″	29°58′52.31″	3512	Pic0199	Basidiomycota	Agaricomycetes	Agaricales	Inocybaceae	Inocybe	Inocybe cf. laurina	1	NE	TGATTTGAGGTCAGTTTGTCAAGAGCATGTGCGTTTTCGAAGCAGCCCATTTGCGCGGCATACCAAAGGCATAGATGAATGTTATCAACACCTAGCGGTTTCCACTCCAGGTACCACTAATGAATTTCAGGGGAGCAGGCCTTTTATTAAAAGCCTGCAGAAGCCCCCAAGTCCAAAGCCACGTCAAGACGTGGGCTTTGAGAGTTCAAAATGACACTCAAACAGGCATGCTCCTCGGAATACCAAGGAGCGCAAGATGCGTTCAAAGATTCGATGATTCACTGAATTCTGCAATTCACATTACTTATCGCATTTCGCTGCGTTCTTCATCGATGCGAGAGCCAAGAGATCCGTTGCTGAAAGTTGTTTTTTATAACTTTTATGTATTTCAACATTCTA…
Pic	Pic1	100°54′28.61″	29°58′52.31″	3512	Pic0200	Basidiomycota	Agaricomycetes	Agaricales	Entolomataceae	Entoloma	Entoloma conferendum	1	LC	TACTGATTTGAGGTCAAGGTGTCAAGTTGTCGAAACGACTATTAGAAGCAAGACTTCCCTATGAAAGGGAACTGGTTACCAATGATATAGATAATTATCATACCAATGATGGTCAGCAAAAGTCTCTGCTAATACATTTGAGAAGAGCTGATTCTAATTGAGCCAGCAACTTCCATGATCCAAGCCTAACCAGTTAGAAAACAAGATAGGTTGAGAATTTCATGACACTCAAACAGGCATGCTCCTCGGAATACCAAGGAGCGCAAGGTGCGTTCAAAGATTCGATGATTCACTGAATTCTGCAATTCACATTACTTATCGCATTTCGCTGCGTTCTTCATCGATGCGAGAGCCAAGAGATCCGTTGTTGAAAGTTGTATTTGTTTTAAAGGCACAAGG…
Pic	Pic1	100°54′28.61″	29°58′52.31″	3512	Pic0201	Basidiomycota	Agaricomycetes	Agaricales	incertae sedis	Melanoleuca	Melanoleuca communis	1	NE	TACGTGATTTGAGGTCAATTTGTCAATTAGTTTGTCCAAGTCAATGGACTGTTAGAAGCCTGACATTTTTTTCACTGCATGCAATCTATGATGTAGATAATTATCACACCATATAGAAGGCTGCAACAAGAGTCTTGCTAATGTATTTCAGGAGAGCTGACCTTATTCAAGCCAGCAAAACCCCCACTATCCAATCCTAACTGAGAAAAAACCCAGAGAGGATTGAGAATTTAATGACACTCAAACAGGCATGCTCCTCGGAATACCAAGGAGCGCAAGGTGCGTTCAAAGATTCGATGATTCACTGAATTCTGCAATTCACATTACTTATCGCATTTCGCTGCGTTCTTCATCGATGCGAGAGCCAAGAGATCCGTTGTTGAAAGTTGTATAAGGTTT…
Pic	Pic2	100°54′35.02″	29°58′53.28″	3562	Pic0146	Basidiomycota	Agaricomycetes	Gomphales	Gomphaceae	Turbinellus	Turbinellus floccosus	5	LC	TGATTTGAGGTCAGGGGGCGGACACCGGAAACGGTGGCCCGCCTATTGTCCCCGAGGGACGGCTCGTAAGCAAAGCCCCACCCCCTAAATTCCCAAAACACATCCAAGCCAGGCCATCAGACGGCGCCACATGTTTATCATTATCACACCGTCGTCTGACCGGCTCGAAAAGGGGGGGCCCTAGCTAATGCATTTCAAGACGAGCGGCCGGCCAAGGAGAGAACCCCCCTGCCAGCCGCAAGCATCCAAGTCCGACCCTCCTTCCTGAAAGGAGGGGGTCGATTTCGTTTACACCAGATGACACTCAAACAGGCATGCTCCTCGGAATACCAAGGAGCGCAAGATGCGTTCAAAGATTCGATGATTCACTGAATTCTGCAATTCACATTACGTTTCGCG…
Pic	Pic2	100°54′35.02″	29°58′53.28″	3562	Pic0147	Basidiomycota	Agaricomycetes	Agaricales	Physalacriaceae	Armillaria	Armillaria cepistipes	4	DD	ACCTGATTTGAGGTCAATAGTCAATAAATTGTCCAAGTCAATGGACGGTTAGAAGCTGAATCCTTCTACAAAGTCAAAGGGAAAAATCAAGGAAAGCTAAGCTCGCGCTAAGCAACTCCTCTCTTAAAATCGGACAAGTATCTCCGCAAAGGGAGAAAGCAGAAGGAGCCGTTAAGCACCTTCCAAACCGATTCTAACCCAGACCCGAAAGCCTGATTAGTTACCACTGTATGACTCGTATTCCGACCTAACTACAAGGCGTAGATATTATCACAGCCTAGCAGCCAAAGTCAAACGGTTTCTGCTAATGCATTTCAGAGGAGCTGATCTCGTTAGAAACCAGCAAACCCCCATATCCAATCCGCCGCACTTCTAATGAAAGAAGGGGAGGTTGAGAAT…
Pic	Pic2	100°54′35.02″	29°58′53.28″	3562	Pic0148	Basidiomycota	Agaricomycetes	Russulales	Russulaceae	Russula	Russula odorata	1	DD	GATTTGAGGTCAGGTTCTTTGTGGGTTCAGCCTCCCGCCATAGATGGCGACGACCGAAGCACCATCGTTGTCCCATGGGGACAGTTAGGAGCGGAGAAAACAATGCCAAATCCAAAACGTAGAAGCATCTTATCACGTCAAGGACCAGCAAAGCGGACCCCACTGATTCATTTGAGAGGAGCTCGCTTTCAAAGGCGAAAGCGAGCATTGAACCTCCAAGTCCAAAAGTCCTATTCCGATCAAAGAAAAGGATTTTGAGAATTTCACGACACTCAAACGGGTGTGCCCCTCGGAATGCCAAGGGGCGCAAGGTGCGTTCAAAGATTCGATGATTCACTGAATTCTGCAATTCACATTACGTATCGCATTTCGCTGCGTTCTTCATCGATGCGAGAGCCA…
Pic	Pic2	100°54′35.02″	29°58′53.28″	3562	Pic0149	Basidiomycota	Agaricomycetes	Agaricales	Cortinariaceae	Cortinarius	Cortinarius venetus	1	LC	TGATTTGAGGTCACATTAAATGAAAAAGTTGTCCAAGTCAATGGACTGTTAGGAGCTGAACTCTGCCTTCACCCATCAATAGCGTAGATAGTTATCACACCAATGAACGGAGTCGACAAATTGTTCCGCTAATGCATTTCAGGGGAGCTGACCTCAAAAGGCCAGCAAAACACCCCCACATCCAACCATCTCGACAAGCAAAAGCTGAAGAGGTTGATATATTAATGACACTCAAACAGGCATGCTCCTCGGAATACCAAGGAGCGCAAGGTGCGTTCAAAGATTCGATGATTCACTGAATTCTGCAATTCACATTACTTATCGCATTTCGCTGCGTTCTTCATCGATGCGAGAGCCAAGAGATCCGTTGCTGAAAGTTGTATAGATTATAGGCACAGG…
Pic	Pic2	100°54′35.02″	29°58′53.28″	3562	Pic0150	Basidiomycota	Agaricomycetes	Agaricales	Agaricaceae	Agaricus	Agaricus gemellatus	2	NE	TGCGGAGGATCATTATTGAATTATGTTTCTAAATGGGTTGTAGCTGGCTCTTTAGAGCATGTGCACGCCTGTTTGGACTTCATTTTCATCCACCTGTGCACCTATTGTAGTCTTTGGTTGGGTTAGGAGGAAGTGGTCATCCTGTCAGCATTTGCTGGATGTGAGGACTTGCATTGTGAAAACTTTGCTGTCCTTTATGTGATCATGAAATCACTTTCTCACCAGAGTCTATGTCTTTCATTATACTCTGTCGAATGTCATTGAATGTCTTTACATGGGCTTGTATGCCTATGAAAATTGTAATACAACTTTCAGCAACGGATCTCTTGGCTCTCGCATCGATGAAGAACGCAGCGAAATGCGATAAGTAATGTGAATTGCAGAATTCAGTGAATCATC…
Pic	Pic2	100°54′35.02″	29°58′53.28″	3562	Pic0151	Basidiomycota	Agaricomycetes	Agaricales	Cortinariaceae	Cortinarius	Cortinarius turgidoides	2	NE	TACTGATTTGAGGTCACATAAATGATAAGTTGTCCAAGGACTGTTAGAAAGCTGAACCGTCCCTCACATTCAATAGCGTAGATAGTTATCACGCCAATGAACAGGGTTGTTCTGCTAATGCATTTCAGAGGAGCTGAACTCATTTAAGAGACCAGCAAACCCCCACATCCAAACACCACTCAGAAAAGAGAAGGTTGATATATATTAATGACACTCAAACAGGCATGCTCCTCGGAATACCAAGGAGCGCAAGGTGCGTTCAAAGATTCGATGATTCACTGAATTCTGCAATTCACATTACTTATCGCATTTCGCTGCGTTCTTCATCGATGCGAGAGCCAAGAGATCCGTTGCTGAAAGTTGTATAGATTTTATATGCACAACATTCTATTAACATAC…
Pic	Pic2	100°54′35.02″	29°58′53.28″	3562	Pic0152	Basidiomycota	Agaricomycetes	Polyporales	Polyporaceae	Daedaleopsis	Daedaleopsis confragosa	4	LC	TACTGATTTGAGGTCAGAAGGTCATAAAGAGTAGTGTCTCCAACGAGACGATTAGAAGCCGGCCAAAACGCTTCAACGGTCGCGGCGTAGACAATTATCACACCGTGAGCCGATCCGCAAGGAACCGAGCTAATGCATTTAAGAGGAGCCGACCGTTAGGCCGACAAGAACCTCCAAGTCCAAGCCTACCGAGCCCGCAAAGACTCGTTAGGTTGAGAATTTCATGACACTCAAACAGGCATGCTCCTCGGAATACCAAGGAGCGCAAGGTGCGTTCAAAGATTCGATGATTCACTGAATTCTGCAATTCACATTACTTATCGCATTTCGCTGCGTTCTTCATCGATGCGAGAGCCAAGAGATCCGTTGCTGAAAGTTGTATATAAATGCGTTAATTCG…
Pic	Pic2	100°54′35.02″	29°58′53.28″	3562	Pic0153	Basidiomycota	Agaricomycetes	Agaricales	Hygrophoraceae	Hygrophorus	Hygrophorus cf. agathosmus	5	NE	TACCTGATTTGAGGTCAATTTCAAAAGGTTGTTTTTGTGTTACAGCGATGGCATAGATATTATCAAACCAAAGCTTACAAGCTAATGCATTTAAGAGGAGCCAACAATAAGCCAGCAACACTCCAAATCCAAGCCTCTTGAAGAGGTTGATAATTTAATGACACTCAAACAGGCATGCTCCTCGGAATACCAAGGAGCGCAAGGTGCGTTCAAAGATTCGATGATTCACTGAATTCTGCAATTCACATTACTTATCGCATTTCGCTGCGTTCTTCATCGATGCGAGAGCCAAGAGATCCGTTGTTGAAAGTTGTATTAAATTTTATCAATTAACATTCTTTTACAGTGTGTGTGTATATAAAGCAAACATAGGCCTTGAAAGCCTACAAAAAGTGCACA…
Pic	Pic2	100°54′35.02″	29°58′53.28″	3562	Pic0154	Basidiomycota	Agaricomycetes	Agaricales	Hydnangiaceae	Laccaria	Laccaria proxima	30	LC	TACTGATTTGAGGTCAAATGTCAAAGATTGTCTCAATAAAGAGACGGTTAGAAGCTGACCCCCATAAAGTTTGCCTCCCCTCCTCACGGCGTAGATAATTATCACACCAAAGGACGTTCCGCAAGGGTTCCGCTAATGCATTTAAGGAGAGACGACCTCTTTCGAAGCCCTCAGCCCCCAAGTCCAAGCCTAAGCATCTAATAAAAGATTCAGAGGTTGAGAATTTAATGACACTCAAACAGGCATGCTCCTCGGAATACCAAGGAGCGCAAGGTGCGTTCAAAGATTCGATGATTCACTGAATTCTGCAATTCACATTACTTATCGCATTTCGCTGCGTTCTTCATCGATGCGAGAGCCAAGAGATCCGTTGTTGAAAGTTGTATAAATTTAAAGGCT…
Pic	Pic2	100°54′35.02″	29°58′53.28″	3562	Pic0155	Basidiomycota	Agaricomycetes	Agaricales	Hygrophoraceae	Hygrophorus	Hygrophorus cf. chrysodon	26	NE	TACTGATTTGAGGTCAAATTAAAAGAGTTGTCAAATAATGACCGTTGGAAGCTATCCTTTTGCTTCACGGCAATGGCATAGATATTATCAAACCAAAGCCTATCCGCAAATGATAGCTAATATATTTAAGAGGAGCCGACTTTGACAGCCAGCAAATACCCCCAAAATCCAAACTTCAATAATAAAAATTATTGAAGTTGAGAATTTAATGACACTCAAACAGGCATGCTCCTCGGAATACCAAGGAGCGCAAGGTGCGTTCAAAGATTCGATGATTCACTGAATTCTGCAATTCACATTACTTATCGCATTTCGCTGCGTTCTTCATCGATGCGAGAGCCAAGAGATCCGTTGTTGAAAGTTGTATTAAATTTGTTAAGCTTGCTAACAAGC
Pic	Pic2	100°54′35.02″	29°58′53.28″	3562	Pic0156	Basidiomycota	Agaricomycetes	Gomphales	Gomphaceae	Ramaria	Ramaria cf. sandaracina	4	NE	CGCGCGATCGATTGGGAGCGAACCCCCCCGATTACAAGAGTCGGCCAAAACGGCGCTACAGTCGACGAAGCGTTTGTTTATCACACCGTCGTCGGACCGACTCGCGAGGGGACCCGGCTAAATACGTTTGAAGACGAGCGGCGACTTTTCGACGCCGCAAGCGTCCAAATCCAACCCGATTTCCAAAGGAAAGGGGGGTCGAGAGGGTGTTCACGACACTCAAACAGGCATGCTCCTCGGAATACCAAGGAGCGCAAGATGCGTTCAAAGATTCGATGATTCACTGAATTCTGCAATTCACATTACGTTTCGCACTTTCGCGGCGTCCTTCATCGATGCGAAAGCCAAGAGATCCGTTGTTGAAAGTTGTATTAACTTTTTGGCCCCGTGGGGGCTCGC…
Pic	Pic2	100°54′35.02″	29°58′53.28″	3562	Pic0157	Basidiomycota	Agaricomycetes	Russulales	Russulaceae	Lactarius	Lactarius acris	7	LC	GAGGTCAGGGTACGTGGTCGAGGCAAGCTCGAACATTGTCTCATCCAGAGACGATTGGAAGCAGGTCCCAAGAGGCGACAGAGCCAAAGACCGAGACGTGGAAGCATCTTATCACACGTCGAGGATCGGCAAAGGGAACCTCGCTAATTCATTTGAGAGGAGCTGACCTTTCAAGTCCAGCAAAGCCCTCCAAAGTCCAAGCCTCCTTTGGCATCCAAAAAGAAACCAAGGAGGTTGAGATTTTCACGACACTCAAACGGGTGTGCCCCTCGGAATACCAAGGGGCGCAAGGTGCGTTCAAAGATTCGATGATTCACTGAATTCTGCAATTCACATTACGTATCGCATTTCGCTGCGTTCTTCATCGATGCGAGAGCCAAGAGATCCGTTGTTGAAAGT…
Pic	Pic2	100°54′35.02″	29°58′53.28″	3562	Pic0158	Basidiomycota	Agaricomycetes	Agaricales	incertae sedis	Infundibulicybe	Infundibulicybe gibba	3	NE	TACTGATTTGAGGTCAATAGTCAATAAATTGTCCAAGTCAATGGACAGTTAGAAGCTGAACTCCATTATAAACTGCTTCACATCAGAAATGGCGTAGATAATTATCACACCAATGATGGTCAACAAAAGTTCTGCTAATGCATTTAAGAAGAGCCGACTTGCTTAGAAGCCCGCAACTCCCATATCCAAGCCAATTCAAAATTTGATAAACAAACTGAAGAGGTTGAGAATTTAATGACACTCAAACAGGCATGCTCCTCGGAATACCAAGGAGCGCAAGGTGCGTTCAAAGATTCGATGATTCACTGAATTCTGCAATTCACATTACTTATCGCATTTCGCTGCGTTCTTCATCGATGCGAGAGCCAAGAGATCCGTTGTTGAAAGTTGTATTAATTT…
Pic	Pic2	100°54′35.02″	29°58′53.28″	3562	Pic0159	Basidiomycota	Agaricomycetes	Agaricales	Cortinariaceae	Cortinarius	Cortinarius venetus	1	LC	GAGGTCACATTAAATGAAAAAGTTGTCCAAGTCAATGGACTGTTAGGAGCTGAACTCTGCCTTCACCCATCAATAGCGTAGATAGTTATCACACCAATGAACGGAGTCGACAAATTGTTCCGCTAATGCATTTCAGGGGAGCTGACCTCAAAAGGCCAGCAAAACACCCCCACATCCAACCATCTCGACAAGCAAAAGCTGAAGAGGTTGATATATTAATGACACTCAAACAGGCATGCTCCTCGGAATACCAAGGAGCGCAAGGTGCGTTCAAAGATTCAATGATTCACTGAATTCTGCAATTCACATTACTTATCGCATTTCGCTGCGTTCTTCATCGATGCGAGAGCCAAGAGATCCGTTGCTGAAAGTTGTATAGATTATAGGCACAGGGCCTGT…
Pic	Pic2	100°54′35.02″	29°58′53.28″	3562	Pic0160	Basidiomycota	Agaricomycetes	Russulales	Russulaceae	Russula	Russula cuprea	1	DD	GATTTGAGGTCAGGTTCGTTTTTGTGGGTCCAGCCTCCCGCCGATGTAAACGGCGGTGACCGGAGCACCATCGTTGTCCGTGAGACGGACGAGTTGGGAGCGGGATCCAAAGGGACAGTGCCAAATCCAAAACGTAGAAACATCTTATCACGTCAAGGACCAGCAATGCGGACCCCACTAATGTATTTGAGAGGAGCTCGCTTTCAAAAGCTGAAGGCGAGCATTGAACCTCCAAGTCCAAAAATCCGATCAAAAGAAAGGGTTTTTGAGAATTTCACGACACTCAAACGGGTGTGCCCCTCGGAATGCCAAGGGGCGCAAGGTGCGTTCAAAGATTCGATGATTCACTGAATTCTGCAATTCACATTACGTATCGCATTTCGCTGCGTTCTTCATCGA…
Pic	Pic2	100°54′35.02″	29°58′53.28″	3562	Pic0161	Ascomycota	Pezizomycetes	Rhytismatales	Cudoniaceae	Spathularia	Spathularia flavida	7	LC	ATTAAAGAATGTAGGCCTCACAGCCGTATTCTCACCCTTTGTATACCAATACCGCGTTGCCTTGGCAGGCTGTTACAGGCCTGCCAGTGGATCATAAACCCTAGAATCTCTGCTGTCTGAGTACTATATAATAGTTAAAACTTTCAACAACGGATCTCTTGGTTCTGGCATCGATGAAGAACGCAGCGAAATGCGATAAGTAATGTGAATTGCAGAATTCAGTGAATCATCGAATCTTTGAACGCACATTGCGCCCTCTGGTATTCCAGGGGGCATGCCTGTTCGAGCGTCATTACAACCCTCACGCCTTGCGTGGTCTTGGGCTCGCCCTGTAGGGCCTGCCTCAAAGTCAGTGGCGGCACCGTCTGACCCCTAAGCGTAGTAACATCACCTCGCTTC…
Pic	Pic2	100°54′35.02″	29°58′53.28″	3562	Pic0162	Basidiomycota	Agaricomycetes	Agaricales	Inocybaceae	Inocybe	Inocybe cf. laurina	1	NE	TACCTGATTTGAGGTCAGTTTGTCAAGAGCATGTGCGTTTTCGAAGCAGCCCATTTGCGCGGCATACCAAAGGCATAGATGAATGTTATCAACACCTAGCGGTTTCCGCTCCAGGTACCACTAATGAATTTCAGGGGAGCAGGCCTTTTATTAAAAGCCTGCAGAAGCCCCCAAGTCCAAAGCCACGTCAAGACGTGGGCTTTGAGAGTTCAAAATGACACTCAAACAGGCATGCTCCTCGGAATACCAAGGAGCGCAAGATGCGTTCAAAGATTCGATGATTCACTGAATTCTGCAATTCACATTACTTATCGCATTTCGCTGCGTTCTTCATCGATGCGAGAGCCAAGAGATCCGTTGCTGAAAGTTGTTTTTTATAACTTTTATGTATTTCAACAT…
Pic	Pic2	100°54′35.02″	29°58′53.28″	3562	Pic0163	Basidiomycota	Agaricomycetes	Russulales	Russulaceae	Lactarius	Lactarius deliciosus	1	LC	ACAACGTGCGTTGAGGGCGTGCGAGGGCTGTCGCTGACTTTTTGTTGACGCAAAAGTCGTGCACGCCGGAGCGGTGTCCTCTCGCATAAAATCCATCTCACCCTTTTGTGCACCACCGCGTGGGCACCTTTTGGGATCGAACCGATCCTGGAGGGGGCTTGCGTTTTCACACAAACCCCTTTTTAAAAAGTGTAGAATGACCCCATTTTGCGATGACACGCAATCAATACAACTTTCAACAACGGATCTCTTGGCTCTCGCATCGATGAAGAACGCAGCGAAATGCGATACGTAATGTGAATTGCAGAATTCAGTGAATCATCGAATCTTTGAACGCACCTTGCGCCCCTTGGTATTCCGAGGGGCACACCCGTTTGAGTGTCGTGAAATTCTCAACCT…
Pic	Pic2	100°54′35.02″	29°58′53.28″	3562	Pic0164	Basidiomycota	Agaricomycetes	Agaricales	Hygrophoraceae	Hygrophorus	Hygrophorus cf. whitei	2	NE	CCTGATTTGAGGTCAATTGTTAATGATATGAATCGTTTAGAAGCTGACATTTGTTTCACAGCGATGGCATAGATATTATCAAACCAAAGCTTATCCACAAGGTACAAGCTAATGCATTTAAGAGGAGCTGACAAATGAAGCCAGCAACACTCCAAGTCCAAAGGCCTCTCTATATAAATTTGAGAGGTTTGAGAATTTGATGACACTCAAACAGGCATGCTCCTCGGAATACCAAGGAGCGCAAGGTGCGTTCAAAGATTCGATGATTCACTGAATTCTGCAATTCACATTACTTATCGCATTTCGCTGCGTTCTTCATCGATGCGAGAGCCAAGAGATCCGTTGTTGAAAGTTGTATAATTTTTTATTCAAATAGCATTCTAAAAACTTCATGACAG
Pic	Pic2	100°54′35.02″	29°58′53.28″	3562	Pic0165	Basidiomycota	Agaricomycetes	Agaricales	Entolomataceae	Entoloma	Entoloma cf. griseoluridum	4	NE	TGATTTGAGGTCAATTGTCAAAAAGATTGGTTCCTAAGGAACAGCAGCATTAGAAGCAAGATTCCTCCCACTAAAGGATATGTTCAGGTCATGGTTTGACCAGACCCATCAAAGCCACATAGTAGCTAGGGTAGGTACAGGAATATGACAGTGCACATATCAGTACATCTTTGACGATGCTCTGACACTGCTTGCTCTCGTGAGCGCTTCCCTAAGGAAACACCTCGCTTCGTCAACCTGAAGTATTCAACACCATCAAACAAGTTAATGTCTGTGCCTAGGCTGGTGCTTCAGAGCGGTTGAATCGAACACTTGGAAATAAATCCAAGCAGAGCCTGAAATCCGCTGAAGTGGAAGCTGTGATATCTCAATAGTATAGATAATTATCATACCAAAGAT…
Pic	Pic2	100°54′35.02″	29°58′53.28″	3562	Pic0166	Basidiomycota	Agaricomycetes	Russulales	Russulaceae	Lactarius	Lactarius pterosporus	2	DD	TACGTGGTCGAGGCAAGCTCGAACATTGTCTCATCCAGAGACGATTGGAAGCAGGTCCCAAGAGGCGACAGAGCCAAAGACCGAGACGTGGAAGCATCTTATCACACGTCGAGGATCGGCAAAGGGAACCTCGCTAATTCATTTGAGAGGAGCTGACCTTTCAAGTCCAGCAAAGCCCTCCAAAGTCCAAGCCTCCTTTGGCATCCAAAAAGAAACCAAGGAGGTTGAGATTTTCACGACACTCAAACGGGTGTGCCCCTCGGAATACCAAGGGGCGCAAGGTGCGTTCAAAGATTCGATGATTCACTGAATTCTGCAATTCACATTACGTATCGCATTTCGCTGCGTTCTTCATCGATGCGAGAGCCAAGAGATCCGTTGTTGAAAGTTGTATTGATC…
Pic	Pic2	100°54′35.02″	29°58′53.28″	3562	Pic0167	Basidiomycota	Agaricomycetes	Thelephorales	Bankeraceae	Hydnellum	Hydnellum suaveolens	2	LC	TGATTTGAGGTCAATTGGTCAAATATGAAACAACAAAACAAAAAGCCATTCATCCATTCTCCTAGAAAGGAGTCAAGGCTTTTCTCTGCGACGTAAGATAGTTTATCACCGTCAAAGATACTTTGCTTGCCAAGATAGGAACAAAAGGCTTCAATGCTTTTAAGAGGAGCCAGACTCGATCAGAATGTAATATGAATATCGTACTCCAAACATGTGTCAGGAATATGAATATCGCACTCCAAACATGTGTCAGGCAATAAATCCCCTCCAAGTCCAACTTCACTTTAGAAACAAATCCAAAGCAGTTGAGAATTTCATGACACTCAAACAGGCATGCTCCTCGGAATACCAAGGAGCGCAAGGTGCGTTCAAAGATTCGATGATTCACTGAATTCTGCA…
Pic	Pic2	100°54′35.02″	29°58′53.28″	3562	Pic0168	Basidiomycota	Agaricomycetes	Russulales	Russulaceae	Lactarius	Lactarius scrobiculatus	1	LC	GATTTGAGGTCAGGGTTCGTGGGGTTGAGAGCATTTCCCGAGAAGGGAGACACGCTCAAACGTTGTCTCGATGCAAGGTTGAGACGATTAGAAGCGGGTCCCAGGAGCAACAGAGCCAGAAACCAAGACATGGAAACATCTTATCACACGTCGAGGATCAGCAAAGAGGACCCCGCTAATTCATTTAAGAGGAGCTGGGTTTCAGAAGAGAGAGACACCAGCAAAGGCCTCCAAAGTCCAAGCCTCCTTCGGTGTCCAGAAGAAACCGAGAAGGTTGAGATTTTCACGACACTCAAACGGGTGTGCCCCTCGGAATACCAAGGGGCGCAAGGTGCGTTCAAAGATTCGATGATTCACTGAATTCTGCAATTCACATTACGTATCGCATTTCGCTGCGTT…
Pic	Pic2	100°54′35.02″	29°58′53.28″	3562	Pic0169	Basidiomycota	Agaricomycetes	Agaricales	Amanitaceae	Amanita	Amanita brunneofuliginea	1	LC	CTCAAGTCAGTGTAAACAAATTATCACACTGATGGTCTCCAAAGCTAATGCTTTTGAGGAGAGCTGGCCCAAACAGACCAGCAAGATACTCCCAAGTCCAAAACACCCAAGAAAAGTGTTTTGATAGTTTAACGACACTCAAACAGGCATGCTCCTTGGAATGCCAAGGAGCGCAAGATGCGTTCAAAGATTCGATGATTCACTGGATTCTGCAATTCACATTACTTATCACATTTCGCTGTGTTCTTCATCGATGCGAGAGCCAAGAGATCCATTGTTGAAAGTTGTATTTTATTATATATATGTAATATGCCTAACCATCTTGTATAATGTGTGTGTGTAACATATCATAGACACAGAGTGTCTACAAGCAGTGCACAGGTGGAACAGAAGAAAACA…
Pic	Pic2	100°54′35.02″	29°58′53.28″	3562	Pic0170	Basidiomycota	Agaricomycetes	Agaricales	Cortinariaceae	Cortinarius	Cortinarius collinitus	1	DD	TACTGATTTGAGGTCACATTAATAAATAGAGAATTGTCCAAGTCAATGGACTGTTATAAGCTGAACTTGCTTCACGTCAATAGCGTAGATATGCTATCACACCAATGAACGGTCAACAAATTGTTCCGCTAATACATTTCAGGGGAGCTGACCTTTAGAAAAGGCCAGCAAAATAACACCCCCACATCCAAACACTCTCAAAATTTAAAAGAGGTTGATATATTAATGACACTCAAACAGGCATGCTCCTCGGAATACCAAGGAGCGCAAGGTGCGTTCAAAGATTCGATGATTCACTGAATTCTGCAATTCACATTACTTATCCCATTTCGCTGCGTTCTTCATCGATGCGAGAGCCAAGAGATCCGTTGCTGAAAGTTGTATAGTTTATATTATATA…
Pic	Pic2	100°54′35.02″	29°58′53.28″	3562	Pic0171	Basidiomycota	Agaricomycetes	Agaricales	Mycenaceae	Mycena	Mycena cf. acicula	1	NE	CAATTGAGATTTAAATTGTCTTTGTTCAAGACTGTTAGAAGCAAGAGCCTCAGAGTTCCCGTAATTCACATATAGATGATGATACAACTATCACATCAAGTGAATACATAAATGAACCCCTACAAACGGTTCCCACTAATGCATTTAAGAGGAGCAGATTCACTAAGAAACCTGCAAAGCCTCCACATCCAAGCCTTACAAGAAAAAAACTTGTATGGTTGAGAATTTAATGACACTCAAACAGGCATACCCTTCGGAATACCAAAGGGTGCAAGGTGCGTTCAAAGATTCGATGATTCACTGAATTCTGCAATTCACATTAATTATCGCATTTCGCTGCGTTCTTCATCGATGCGAGAGCCAAGAGATCCGTTGCTGAAAGTTGTATATAGATTTACA…
Pic	Pic2	100°54′35.02″	29°58′53.28″	3562	Pic0172	Basidiomycota	Agaricomycetes	Agaricales	Lycoperdaceae	Lycoperdon	Lycoperdon perlatum	2	LC	ATGGAATGCTTGAAGGTTGTAGCTGGCTCTTCGGAGTATGTGCACGCTTATCTTGACTTAATTCATCCACCTGTGCACCTTTTGTAGTCTTGGGGGTTGAGATCGGTCGACTATCGGATGGCCAAGGTCATTCCGGATGTGAGGAATGCTGAGTGCGAAAGCATACAGCTCTTCTCAAATGACTTGTCTTCCTCGAGTACTATGTATTCATATACCACATAGTATGTTGTAGAATGTGATCAATGGGTCTATGTACCTATAATAATCATATACAACTTTCAGCAACGGATCTCTTGGCTCTCGCATCGATGAAGAACGCAGCGAAATGCGATAAGTAATGTGAATTGCAGAATTCAGTGAATCATCGAATCTTTGAACGCACCTTGCGCTCCTTGGTAT…
Pic	Pic2	100°54′35.02″	29°58′53.28″	3562	Pic0202	Basidiomycota	Agaricomycetes	Agaricales	Mycenaceae	Mycena	Mycena cf. rosella	30	NE	TACTGATTTGAGGTCAAATGTCAAAAATTGTCCGACAAGCAGACGGTTATGAGCGGGTTCCCATAAGTTTTGCTTCAAGGCCAAAATGGTATAGATAATTATCACACCAAGTGACGGTCCACAAGAGATCCCGCTAATGCATTTAAGGGGAGCAGACCATCCACTGAAGGAAGCCAGCAAACCCCCACGTCCAAGCCACAAGAGCTTCATAACAAAGCTTTTGGGTTGATAATTTAATGACACTCAAACAGGCATGCCCTTCGGAATACCAAAGGGCGCAAGGTGCGTTCAAAGATTCGATGATTCACTGAATTCTGCAATTCACATTACTTATCGCATTTCGCTGCGTTCTTCATCGATGGGAGAGCCAAGAGATCCGTTGCTGAAAGTTGTATAGGT…
Pic	Pic2	100°54′35.02″	29°58′53.28″	3562	Pic0203	Basidiomycota	Agaricomycetes	Agaricales	Hydnangiaceae	Laccaria	Laccaria trichodermophora	4	NE	TACCTGATTTGAGGTCAATTGTCAAAATTGTCCAAGTCAATGGACGGTTAGAAGCTGAACTTGATAAAGCTGTTTCTCATCCACGGCGTAGATAATTATCACACCAATAGACGGTCCACAAAAGTTCCGCTAATGCATTTAAGAAGAGCTGACCTCATTGATGAAGCCTGCAACCCCCACATCCAAGCCTATCCAAGCTAATAAAAGTTGGAAGGTTGAGAATTTAATGACACTCAAACAGGCATGCTCCTCGGAATACCAAGGAGCGCAAGGTGCGTTCAAAGATTCGATGATTCACTGAATTCTGCAATTCACATTACTTATCGCATTTCGCTGCGTTCTTCATCGATGCGAGAGCCAAGAGATCCGTTGCTGAAAGTTGTATAATTTTATAGGAAA…
Pic	Pic2	100°54′35.02″	29°58′53.28″	3562	Pic0204	Basidiomycota	Agaricomycetes	Agaricales	Hydnangiaceae	Laccaria	Laccaria trichodermophora	2	NE	CTGATTTGAGGTCAATTGTCAAAATTGTCCAAGTCAATGGACGGTTAGAAGCTGAACTTGATAAAGCTGTTTCTCATCCACGGCGTAGATAATTATCACACCAATAGACGGTCCACAAAAGTTCCGCTAATGCATTTAAGAAGAGCTGACCTCATTGATGAAGCCTGCAACCCCCACATCCAAGCCTATCCAAGCTAATAAAAGTTGGAAGGTTGAGAATTTAATGACACTCAAACAGGCATGCTCCTCGGAATACCAAGGAGCGCAAGGTGCGTTCAAAGATTCGATGATTCACTGAATTCTGCAATTCACATTACTTATCGCATTTCGCTGCGTTCTTCATCGATGCGAGAGCCAAGAGATCCGTTGCTGAAAGTTGTATAATTTTATAGGAAACAA…
Pic	Pic2	100°54′35.02″	29°58′53.28″	3562	Pic0205	Basidiomycota	Agaricomycetes	Agaricales	Cortinariaceae	Cortinarius	Cortinarius cf. subferrugineus	1	NE	TACTGATTTGAGGTCACATTAATGATGAATTGTCCAAAGGACGGTTAGAAAGCTGAACTGCCCCTCACATTCATAAGCGTAGATAGTTATCACACCAATGAGCAAGGTTGTTCTGCTAATGCATTTCAGAGGAGCTGAACCTCTCAAGAGGCCAGCAAACCCCCACATCCAAACCCTTCAAACAAAAGAAGGGTTTGAGGTTATATTAATGACACTCAAACAGGCATGCTCCTCGGAATACCAAGGAGCGCAAGGTGCGTTCAAAGATTCGATGATTCACTGAATTCTGCAATTCACATTACTTATCGCATTTCGCTGCGTTCTTCATCGATGCGAGAGCCAAGAGATCCGTTGCTGAAAGTTGTATATGTTACATAGGCACAACATTCTAATGACATA…
Pic	Pic2	100°54′35.02″	29°58′53.28″	3562	Pic0206	Basidiomycota	Agaricomycetes	Agaricales	Mycenaceae	Panellus	Panellus cf. ringens	20	NE	TACCTGATTTGAGGTCAATAGTCAATATATTGTCCTGAAAGGACGGTTAGAAGCCGATACACAAGAAACCACCCATGGCATAGATAATTATCACACCAATGAATGGGATCAGTAACCGCTAATGCATTTGAGAGGAGCTGATCTCTGAGAGTCCAGCAAAAGCCTCCATAGTCCAAAGCCTCAGACCAGTTCGAAAACTGATTGAGGTTTGAGAATTTAATGACACTCAAACAGGCATGCTCCTCGGAATACCAAGGAGCGCAAGGTGCGTTCAAAGATTCGATGATTCACTGAATTCTGCAATTCACATTACTTATCGCATTTCGCTGCGTTCTTCATCGATGCGAGAGCCAAGAGATCCGTTGTTGAAAGTTGTATTAAGTTTATAGGGTAAAACCC…
Pic	Pic2	100°54′35.02″	29°58′53.28″	3562	Pic0207	Basidiomycota	Agaricomycetes	Agaricales	Hygrophoraceae	Hygrocybe	Hygrocybe cf. conica	2	NE	TACTGATTTGAGGTTAATTGGTCAGAGGATGGGTGAAACCCATCAGTTGTGAGCAGAGCGAAACTTTCCACAGCTGCAGAACACGCTCTAAGCATGAAAAGACTATCAATGCCAGAGAAGCGTGGAGCATGAGGATGTCACATCGCTAATGTATTTCAGGGGAGCTGAGCTTTCCAAGAAAAGGCCAGCACACCCCAATTCCAAATGAGAGAAACCACTAAGTTTTCTCATTTGAGGATTCAATGACACTCAAACAGGCATGCCCCTCGGAATACCAAGAGGCGCAAGGTGCGTTCAAAGATTCGATGATTCACGGAATTCTGCAATTCACATTACGTATCGCATTTCGCTGCGTTCTTCATCGATGCGAGAGCCAAGAGATCCATTGTTGAAAGTTGT…
Pic	Pic2	100°54′35.02″	29°58′53.28″	3562	Pic0208	Basidiomycota	Agaricomycetes	Agaricales	Cortinariaceae	Cortinarius	Cortinarius glaucopus	2	DD	TACCTGATTTGAGGTCACATTAATGAAAAGTTGTCCAAGTCAATGGACTGTTAGAAGCTGAACCTGTTTCACGTCAATAGCGTAGATAGTTATCACACCAATGAACGGTTCACAAATTGTTCTGCTAATGCATTTCAGGGGAGCTGACCTGTAGATACAAGACCAGCAAAAAAGACCCCCAAATCCAACACCCGACAAACAAAAGTTGAAGAGGTTGATATATTAATGACACTCAAACAGGCATGCTCCTCGGAATACCAAGGAGCGCAAGGTGCGTTCAAAGATTCGATGATTCACTGAATTCTGCAATTCACATTACTTATCGCATTTCGCTGCGTTCTTCATCGATGCGAGAGCCAAGAGATCCGTTGCTGAAAGTTGTATAGGTTTATAGGCACA…
Pic	Pic2	100°54′35.02″	29°58′53.28″	3562	Pic0209	Basidiomycota	Agaricomycetes	Gomphales	Gomphaceae	Gomphus	Gomphus cf. clavatus	2	NE	TACCTGATTTGAGGTCAGATGTCGCAGGTGTTGTCCCTGAGGGGACGGCTGTAAGCCAGGCCAAATCGGCAACGGACGGCGCCACAGTCAACAGAGCGTCTATTATCACACCGTCGTTGAACCGACTACGAGGGACCAGCTGATGCATTTGAAGACGAGCGGCCGGAGGCAAAAAGCCCCGCCTTGCCGCAGACGTCCAAGTCCAAGCCCCCAACCTTAAAAAGGGGGGCGCTTGAGTTTCTACACACGACGCTCAAACAGGCATGCTCCTCGGAATACCAAGGAGCGCAAGATGCGTTCAAAGATTCGATGATTCACTGAATTCTGCAATTCACATTACGTTTCGCACTTTCGCGGCGTTCTTCATCGATGCGAAAGCCAAGAGATCCGTTGTTGAAA…
Pic	Pic2	100°54′35.02″	29°58′53.28″	3562	Pic0210	Basidiomycota	Agaricomycetes	Agaricales	Agaricaceae	Lepiota	Lepiota magnispora	1	LC	TACCTGATTTGAGGTCAATGTTCAATAGTTGTCTCCAAGAAGACGGTTGGAAGCTGAACAAGATAGAAAGCAGCCTTGGTGCAGATAATTATCACACCAGTGACAGACCGCAAACAGTTCTGCTAATGTATTTTAGGGGAGCTGACCTCAACATAATAAGGCCTGCAGAAACCCCCAATATCCAAGCCACAACCAGAATACTGGAAGGGATTGAGAATTTAATGACACTCAAACAGGCATGCTCCTCGGAATACCAAGAAGCGCAAGGTGCGTTCAAAGATTCGATGATTCACTGAATTCTGCAATTCACATTACTTATCGCATTTCGCTGCGTTCTTCATCGATGCGAGAGCCAAGAGATCCGTTGCTGAAAGTTGTATATAGTTTTATGGGCACAAA…
Pic	Pic2	100°54′35.02″	29°58′53.28″	3562	Pic0211	Basidiomycota	Agaricomycetes	Agaricales	Entolomataceae	Entoloma	Entoloma bicolor	2	NE	TCTACCTGATTTGAGGTCAATTGTCAAAAAGATTGGTTCCTAAGGAACAGCAGCATTAGAAGCAAGATTCCTCCCACTAAAGGATATGTTCAGGTCATGGTTTGACCAGACCCATCAAAGCCACATAGTAGCTAGGGTAGGTACAGGAATATGACAGTGCACATATCAGTACATCTTTGACGATGCTCTGACACTGCTTGCTCTCGTGAGCGCTTCCCTAAGGAAACACCTCGCTTCGTCAACCTGAAGTATTCAACACCATCAAACAAGTTAATGTCTGTGCCTAAGCTGGTGCTTCAGAGCGGTTGAATCGAACACTTGGAAATAAATCCAAGCAGAGCCTGAAATCCGCTGAAGTGGAAGCTGTGATATCTCAATAGTATAGATAATTATCATACC…
Pic	Pic2	100°54′35.02″	29°58′53.28″	3562	Pic0212	Basidiomycota	Agaricomycetes	Agaricales	Cortinariaceae	Cortinarius	Cortinarius cf. cotoneus	1	NE	TGATTTGAGGTCACATTAAATGAAAAGTTGTCCAAGTCAATGGACTATTAGGAGCTGAACTCTGCCTTCACCCGTCAATAGCGTAGATAGTTATCACACCAATGAACGGAGTCAACAAATTTGTTCTGCTAATGCATTTCAGGGGAGCCGACCTCAAAAAGACCAGCAAAAACACCCCCACATCCAACACTCGACAAGCAAAAGCTAAAGAGGTTGATATATTAATGACACTCAAACAGGCATGCTCCTCGGAATACCAAGGAGCGCAAGGTGCGTTCAAAGATTCGATGATTCACTGAATTCTGCAATTCACATTACTTATCGCATTTCGCTGCGTTCTTCATCGATGCGAGAGCCAAGAGATCCGTTGCTGAAAGTTGTAAAGATTATAGGCACAGG…
Pic	Pic2	100°54′35.02″	29°58′53.28″	3562	Pic0213	Basidiomycota	Agaricomycetes	Russulales	Russulaceae	Lactarius	Lactarius pseudohatsudake	2	NE	GATTTGAGGTCAGGGTTCGTGGGGTCGAGAGGGTCTCCCGAGAAGGGAGACACGCCCAAACGTTGTCTCGTCGAGACGGTTAGAAGCGGGTCCCAAAGGCAACAGAGCCAGAAACCAAGTCATGGAAACATCTTATCACATGTCGAGGATCGGCAAAGAGGACCCCGCTAATTCGTTTAAGAGGAGCTGGCTCTCAAGAAGAGAGACGCCAGCAAAGGCCTCCAAAGTCCAAGCCTCCTTCGGTGTCCAGAAGAAAACCGAGAAGGTTGAGATTTTCACGACACTCAAACGGGTGTGCCCCTCGGAATACCAAGGGGCGCAAGGTGCGTTCAAAGATTCGATGATTCACTGAATTCTGCAATTCACATTACGTATCGCATTTCGCTGCGTTCTTCATCG…
Pic	Pic2	100°54′35.02″	29°58′53.28″	3562	Pic0214	Basidiomycota	Agaricomycetes	Agaricales	Cortinariaceae	Cortinarius	Cortinarius violaceus	1	LC	TACCTGATTTGAGGTCACATTAATGAAAATTTGTCCAAGTCAATGGACTGTTAAGAAGCTGAACTACTGCCTCACATAATAATGTAGATAGTTATCACATTAATGAACGGTCAACAAATTGTTCTGCTAATACATTTCAGGGGAGCTGACCTTCACAAAATAAGACCAGCACAACCCCAAATCCAAACACTCGACAAGCAAAAGCTTGAAGAGGTTGATATATTAATGACACTCAAACAGGCATACTCCTCGGAATACCAAGGAGTGCAAGGTGCGTTCAAAGATTCGATGATTCACTGAATTCTGCAATTCACATTACTTATCGCATTTCGCTGCGTTCTTCATCGATGCGAGAGCCAAGAGATCCGTTGCTGAAAGTTGTATAGGTTTTTGTAAGGC
Pic	Pic2	100°54′35.02″	29°58′53.28″	3562	Pic0215	Basidiomycota	Agaricomycetes	Agaricales	Hygrophoraceae	Spodocybe	Spodocybe cf. rugosiceps	1	NE	CATTATCGAATCTTGACTTGGTGAAAGCTGTTTTGCTGGCCCCTCCTGGGGGGCATGTGCACGCTTTCCCAATCAGTTTTCTCTACCCACCTGTGCACCCTCTGTAGGTACCGGATTTGGAGGCTTGCTGGGTTTTTATCCTGGCTGCCTTTTGTATCTTTTCGGGGCCTGCGTGCTTTTTACACACACACCTTTTTATCAACGAATGTTCTTTGAATGCACTTGATGAACAATCAAGAAAAACCTTTGTACAACTTTCAACAACGGATCTCTTGGCTCTCGCATCGATGAAGAACGCAGCGAAATGCGATAAGTAATGTGAATTGCAGAATTCAGTGAATCATCGAATCTTTGAACGCACCTTGCGCCCTCTGGTATTCCGGAGGGCATGCCTGTTTG…
Pic	Pic2	100°54′35.02″	29°58′53.28″	3562	Pic0216	Basidiomycota	Agaricomycetes	Agaricales	Psathyrellaceae	Psathyrella	Psathyrella candolleana	4	LC	CCTGATTTGAGGTCAAATTGGTCAAGTAAATTGTCCTTGCGGACGGTTAGAAGCAAGCATGAGTCCAATCCACGGCGTAGATAATTATCACACCAATAGACGGAAGCTCAACATGAGCTCGCTAATGCATTTCAGGGGAGCAGACCAGCACTGAGGCAGCCTGCAAAACCCCCACATCCAAGCCTTCACCTGTCTCGTTACAAAACTGGTGAGGTTGAGAATTTAATGACACTCAAACAGGCATGCTCCTCGGAATACCAAGGAGCGCAAGGTGCGTTCAAAGATTCGATGATTCACTGAATTCTGCAATTCACATTACTTATCGCATTTCGCTGCGTTCTTCATCGATGCGAGAGCCAAGAGATCCGTTGCTGAAAGTTGTATAG
Pic	Pic2	100°54′35.02″	29°58′53.28″	3562	Pic0217	Basidiomycota	Agaricomycetes	Thelephorales	Bankeraceae	Hydnellum	Hydnellum suaveolens	4	LC	TGCCTGATTTGAGGTCAATTGGTCAAATATGAAACAACAAAACAAAAAGCCATTCATCCATTCTCCTAGAAAGGAGTCAAGGCTTTTCTCTGCGACGTAAGATAGTTTATCACCGTCAAAGATACTTTGCTTGCCAAGATAGGAACAAAAGGCTTCAATGCTTTTAAGAGGAGCCAGACTCGATCAGAATGTAATATGAATATCGTACTCCAAACATGTGTCAGGAATATGAATATCGCACTCCAAACATGTGTCAGGCAATAAATCCCCTCCAAGTCCAACTTCACTTTAGAAACAAATCCAAAGCAGTTGAGAATTTCATGACACTCAAACAGGCATGCTCCTCGGAATACCAAGGAGCGCAAGGTGCGTTCAAAGATTCGATGATTCACTGAATTC…
Pic	Pic2	100°54′35.02″	29°58′53.28″	3562	Pic0218	Basidiomycota	Agaricomycetes	Agaricales	Cortinariaceae	Cortinarius	Cortinarius ahsii	5	NE	CATTATTGAAATAAACCTGATGGGTTGCTGCTGGTTCTCTAGGGAGCATGTGCACGCCTTGTCATCTTTATATCTCCACCTGTGCACCCTTTGTAGACCCTGGATATTTTTCCATGGTCTATGTTGCTTCTTCATATACCCCAATGTATGTTAATAGAATGTTTGTGCCTATAAAATCTATACAACTTTCAGCAACGGATCTCTTGGCTCTCGCATCGATGAAGAACGCAGCGAAATGCGATAAGTAATGTGAATTGCAGAATTCAGTGAATCATCGAATCTTTGAACGCACCTTGCGCTCCTTGGTATTCCGAGGAGCATGCCTGTTTGAGTGTCATTAATATATATCAACCACTTCTTGTTGAGTGGCTTGGATGTGGGGGGTTTGCTGGCCTCTTG…
Pic	Pic2	100°54′35.02″	29°58′53.28″	3562	Pic0219	Basidiomycota	Agaricomycetes	Agaricales	Hygrophoraceae	Hygrophorus	Hygrophorus chrysodon	4	LC	TACTGATTTGAGGTCAAAATTAAAAGAGTTGTCAAATAATGACCGTTGGAAGCTATCCTTTTGCTTCACGGCAATGGCATAGATATTATCAAACCAAAGCCTATCCGCAAATGATAGCTAATATATTTAAGAGGAGCCGACTTTGACAGCCAGCAAATACCCCCAAAATCCAAACTTCAATAATAAAAATTATTGAAGTTGAGAATTTAATGACACTCAAACAGGCATGCTCCTCGGAATACCAAGGAGCGCAAGGTGCGTTCAAAGATTCGATGATTCACTGAATTCTGCAATTCACATTACTTATCGCATTTCGCTGCGTTCTTCATCGATGCGAGAGCCAAGAGATCCGTTGTTGAAAGTTGTATTAAATTTGTTAAGCTTGCTAACAAGCT
Pic	Pic3	100°46′50.15″	30°3′2.66″	4078	Pic0220	Basidiomycota	Agaricomycetes	Gomphales	Gomphaceae	Ramaria	Ramaria cf. cystidiophora	1	NE	TACTGATTTGAGGTCAACGACGTGATGTTGTCCGAAGACGGCTGTAAGCGAACCCACGGGCCGGGACAAAACGGCGTCGACATTTTATTATCACACCGTCGTCGCACCGACTCCGAGGGACCAGCTGATGCGTTTGGAGACGAGCGGCGGGGGTGCCGCCGCAGACGTCCAAGTCCGACCGACCCCCTTCTGCTAAGAAGGGGCGGCCGAGGTTTTTCTCACGACACTCAAACAGGCATGCTCCTCGGAATACCAAGGAGCGCAAGATGCGTTCAAAGATTCGATGATTCACTGAATTCTGCAATTCACATTACGTTTCGCACTTTCGCGGCGTTCTTCATCGATGCGAAAGCCAAGAGATCCGTTGTTGAAAGTTATATATATATGTATTTCGCTCCG…
Pic	Pic3	100°46′50.15″	30°3′2.66″	4078	Pic0221	Basidiomycota	Agaricomycetes	Russulales	Russulaceae	Lactarius	Lactarius cf. deliciosus	1	NE	CAACGTGCGTTGAGGGCGTGCGAGGGCTGTCGCTGACTTTTTGTTGACGCAAAAGTCGTGCACGCCGGAGCGGTGTCCTCTCGCATAAAATCCATCTCACCCTTTTGTGCACCACCGCGTGGGCACCTTTTGGGATCGAACCGATCCTGGAGGGGGCTTGCGTTTTCACACAAACCCCTTTTTAAAAAGTGTAGAATGACCCCATTTTGCGATGACACGCAATCAATACAACTTTCAACAACGGATCTCTTGGCTCTCGCATCGATGAAGAACGCAGCGAAATGCGATACGTAATGTGAATTGCAGAATTCAGTGAATCATCGAATCTTTGAACGCACCTTGCGCCCCTTGGTATTCCGAGGGGCACACCCGTTTGAGTGTCGTGAAATTCTCAACCTT…
Pic	Pic3	100°46′50.15″	30°3′2.66″	4078	Pic0222	Basidiomycota	Agaricomycetes	Stereopsidales	Stereopsidaceae	Stereopsis	Stereopsis cf. humphreyi	40	NE	GATTTGAGGTCAAATGTCAAAGATTGTCTCAATAAAGAGACGGTTAGAAGCTGACCCCCATAAAGTTTGCCTCCCCTCCTCACGGCGTAGATAATTATCACACCAAAGGACGTTCCGCAAGGGTTCCGCTAATGCATTTAAGGAGAGACGACCTCTTTCGAAGCCCTCAGCCCCCAAGTCCAAGCCTAAGCATCTAATAAAAGATTCAGAGGTTGAGAATTTAATGACACTCAAACAGGCATGCTCCTCGGAATACCAAGGAGCGCAAGGTGCGTTCAAAGATTCGATGATTCACTGAATTCTGCAATTCACATTACTTATCGCATTTCGCTGCGTTCTTCATCGATGCGAGAGCCAAGAGATCCGTTGTTGAAAGTTGTATAAATTTAAAGGCTAAAA…
Pic	Pic3	100°46′50.15″	30°3′2.66″	4078	Pic0223	Basidiomycota	Agaricomycetes	Stereopsidales	Stereopsidaceae	Stereopsis	Stereopsis cf. humphreyi	80	NE	TACTGATTTGAGGTCAAATGTCAAAGATTGTCTCAATAAAGAGACGGTTAGAAGCTGACCCCCATAAAGTTTGCCTCCCCTCCTCACGGCGTAGATAATTATCACACCAAAGGACGTTCCGCAAGGGTTCCGCTAATGCATTTAAGGAGAGACGACCTCTTTCGAAGCCCTCAGCCCCCAAGTCCAAGCCTAAGCATCTAATAAAAGATTCAGAGGTTGAGAATTTAATGACACTCAAACAGGCATGCTCCTCGGAATACCAAGGAGCGCAAGGTGCGTTCAAAGATTCGATGATTCACTGAATTCTGCAATTCACATTACTTATCGCATTTCGCTGCGTTCTTCATCGATGCGAGAGCCAAGAGATCCGTTGTTGAAAGTTGTATAAATTTAAAGGCT…
Pic	Pic3	100°46′50.15″	30°3′2.66″	4078	Pic0224	Basidiomycota	Agaricomycetes	Agaricales	Hygrophoraceae	Hygrophorus	Hygrophorus cf. whitei	10	NE	GATTTGAGGTCAATTGTTAATGATATGAATCGTTTAGAAGCTGACATTTGTTTCACAGCGATGGCATAGATATTATCAAACCAAAGCTTATCCACAAGGTACAAGCTAATGCATTTAAGAGGAGCTGACAAATGAAGCCAGCAACACTCCAAGTCCAAAGGCCTCTCTATATAAATTTGAGAGGTTTGAGAATTTGATGACACTCAAACAGGCATGCTCCTCGGAATACCAAGGAGCGCAAGGTGCGTTCAAAGATTCGATGATTCACTGAATTCTGCAATTCACATTACTTATCGCATTTCGCTGCGTTCTTCATCGATGCGAGAGCCAAGAGATCCGTTGTTGAAAGTTGTATAATTTTTTATTCAAATAGCATTCTAAAAACTTCATGACAG
Pic	Pic3	100°46′50.15″	30°3′2.66″	4078	Pic0225	Basidiomycota	Agaricomycetes	Agaricales	Cortinariaceae	Cortinarius	Cortinarius cf. hinnuleocervinus	20	NE	CTGATTTGAGGTCACATTAATGATGAATTGTCCGAGGACTGTTAGAAAGCTGAACTGCCCCTTACATTCAATAGCGTAGATAGTTATCACACCAATGAACAGGGTTGTTCTGCTAATGCATTTCAGGAGAGCTGAACCTTTTAAGAGGCCCAGCAAAAACCCCCACATCCAAACCACTCAACAAGAGAAGTTTGATATATATATTAATGACACTCAAACAGGCATGCTCCTCGGAATACCAAGGAGCGCAAGGTGCGTTCAAAGATTCGATGATTCACTGAATTCTGCAATTCACATTACTTATCGCATTTCGCTGCGTTCTTCATCGATGCGAGAGCCAAGAGATCCGTTGCTGAAAGTTGTATATATTATATAGGCACAACATTCTATTAACATACA…
Pic	Pic3	100°46′50.15″	30°3′2.66″	4078	Pic0226	Basidiomycota	Agaricomycetes	Russulales	Russulaceae	Lactarius	Lactarius acris	1	LC	GGTCAGGGTACGTGGTCGAGGCAAGCTCGAACATTGTCTCATCCAGAGACGATTGGAAGCAGGTCCCAAGAGGCGACAGAGCCAAAGACCGAGACGTGGAAGCATCTTATCACACGTCGAGGATCGGCAAAGGGAACCTCGCTAATTCATTTGAGAGGAGCTGACCTTTCAAGTCCAGCAAAGCCCTCCAAAGTCCAAGCCTCCTTTGGCATCCAAAAAGAAACCAAGGAGGTTGAGATTTTCACGACACTCAAACGGGTGTGCCCCTCGGAATACCAAGGGGCGCAAGGTGCGTTCAAAGATTCGATGATTCACTGAATTCTGCAATTCACATTACGTATCGCATTTCGCTGCGTTCTTCATCGATGCGAGAGCCAAGAGATCCGTTGTTGAAAGTTG…
Pic	Pic3	100°46′50.15″	30°3′2.66″	4078	Pic0227	Basidiomycota	Agaricomycetes	Russulales	Russulaceae	Lactarius	Lactarius olivaceoglutinus	2	NE	GATTTGAGGTCAGGGTTCGTGGGTTTGAGAGCGTTTCCCGAGAAGGGAGACACGCTCACAAACATCGTCTGTTGAGACGGTTAGAAGCGGGTCCCAAAGGCAACAGAGCCAGAAACCAAGACATGGAAACATCTTATCACATGTCGAGGATCGGCAAAGAGGACCCCGCTAATTCATTTGAGAGGAGCTGGCGAGAGACGCCAGCAAAGGCCTCCAAAGTCCAAGCCTCCTTCGGCGTCCAGAAGAAACCGAGAAGGTTGAGATTTTCACGACACTCAAACGGGTGTGCCCCTCGGAATACCAAGGGGCGCAAGGTGCGTTCAAAGATTCGATGATTCACTGAATTCTGCAATTCACATTACGTATCGCATTTCGCTGCGTTCTTCATCGATGCGAGAG…
Pic	Pic3	100°46′50.15″	30°3′2.66″	4078	Pic0228	Basidiomycota	Agaricomycetes	Agaricales	Hygrophoraceae	Hygrophorus	Hygrophorus annulatus	5	NE	TGATTTGAGGTCAATTGTTAATGATATGAATCGTTTAGAAGCTGACATTTGTTTCACAGCGATGGCATAGATATTATCAAACCAAAGCTTATCCACAAGGTACAAGCTAATGCATTTAAGAGGAGCTGACAAATGAAGCCAGCAACACTCCAAGTCCAAAGGCCTCTCTATATAAATTTGAGAGGTTTGAGAATTTGATGACACTCAAACAGGCATGCTCCTCGGAATACCAAGGAGCGCAAGGTGCGTTCAAAGATTCGATGATTCACTGAATTCTGCAATTCACATTACTTATCGCATTTCGCTGCGTTCTTCATCGATGCGAGAGCCAAGAGATCCGTTGTTGAAAGTTGTATAATTTTTTATTCAAATAGCATTCTAAAAACTTCATGACAGTGG…
Pic	Pic3	100°46′50.15″	30°3′2.66″	4078	Pic0229	Basidiomycota	Agaricomycetes	Russulales	Russulaceae	Lactarius	Lactarius olivaceoglutinus	3	NE	CATTATCGTAACAAAATGTGTGAGGCGCACGCAAGGGCTGTCGCTGACTTTTGACGCAAAAGTTGTGCACGCCGGAGTGTGTCCTCTCACATAAAATCCATCTCACCCTTTTGTGCACCACCGCGTGGGCACCCCTTCGGGATCAAACTGATCCAGGAAGGGGGGCTTGCGTTTTCACACAAACCCCTCTTTAAAAAGTGTAGAATGACCTCATTTTTGCGATAACACGCAATCAATACAACTTTCAACAACGGATCTCTTGGCTCTCGCATCGATGAAGAACGCAGCGAAATGCGATACGTAATGTGAATTGCAGAATTCAGTGAATCATCGAATCTTTGAACGCACCTTGCGCCCCTTGGTATTCCGAGGGGCACACCCGTTTGAGTGTCGTGAAAA…
Pic	Pic3	100°46′50.15″	30°3′2.66″	4078	Pic0230	Basidiomycota	Agaricomycetes	Russulales	Russulaceae	Lactarius	Lactarius hengduanensis	4	NE	GATTTGAGGTCAGGGTTCGTGGGGTTGAGAGAGTCTCCCGAGAAGGGAGACACGCCCAAACGTTGTCTCGTCGAGACGGTTAGAAGCGGGTCCCAAAGGCAACAGAGCCAGAAACCAAGTCATGGAAACATCTTATCACATGTCGAGGATCGGCAAAGAGGACCCCGCTAATTCGTTTAAGAGGAGCTGGCTCTCAAGAAGAGAGAGATGCCAGCAAAGGCCTCCAAAGTCCAAGCCTCCTTCGGTGTCCAGAAGAAAACCGAGAAGGTTGAGATTTTCACGACACTCAAACGGGTGTGCCCCTCGGAATACCAAGGGGCGCAAGGTGCGTTCAAAGATTCGATGATTCACTGAATTCTGCAATTCACATTACGTATCGCATTTCGCTGCGTTCTTCAT…
Pic	Pic3	100°46′50.15″	30°3′2.66″	4078	Pic0231	Basidiomycota	Agaricomycetes	Agaricales	Mycenaceae	Mycena	Mycena pearsoniana	6	NE	CTGATTTGAGGTCAATTGTCAAAAGATAGTCTCTGAAGAGACGGTTATAAGCAGGTTCCCACAAGTCTTGCGTCAGAGTCAAGCGGCGTAGATAATTATCACACCAAGCGACCATCCACAAAGGATCCCACTAATGAATTTAAAGGGAGCAGACCATCCAACAAAGGAAGCCAGCAAAACCCTCACATCCAAGCCTCGCAAACAAAGTCTGCAAGGTTGAGAATTTAATGACACTCAAACAGGCATGCCCTTCGGAATACCAAAGGGCGCAAGGTGCGTTCAAAGATTCGATGATTCACTGAATTCTGCAATTCACATTACTTATCGCATTTCGCTGCGTTCTTCATCGATGGGAGAGCCAAGAGATCCGTTGCTGAAAGTTGTATAGATTTACTGACT…
Pic	Pic3	100°46′50.15″	30°3′2.66″	4078	Pic0232	Basidiomycota	Agaricomycetes	Agaricales	incertae sedis	Cystodermella	Cystodermella terryi	2	DD	CCTGATTTGAGGTCAATTGTCAAGAGTTGTCCAAGTGAATGGACTGTTAGAAGCCGAACCCTACAAAAGTTTGTACCGCATTCATGATGTAGATAATTATCACACCAAAAATGGGACAATGTTAGGTTCCGCTAATGCATTTAAGAGGAGCAGACTAAGAAGCCTGCTACCTCCAACATCCAAGTCTGACTGATTTCATTAAGAAACCTGAAAGATTGAGAATTTAATGACACTCAAACAGGCATGCTCCTCGGAATACCGGGGAGCGCAAGGTGCGTTCAAAGATTCGATGATTCACTGAATTCTGCAATTCACATTACTTATCGCATTTCGCTGCGTTCTTCATCGATGCGAGAGCCAAGAGATCCGTTGCTGAAAGTTGTATTTATGTTTATAGGC…
Pic	Pic3	100°46′50.15″	30°3′2.66″	4078	Pic0233	Basidiomycota	Agaricomycetes	Russulales	Russulaceae	Russula	Russula sanguinea	1	LC	GATTTGAGGTCAGGTTTTTTTGGTGGGCCAAGCCTCCCAACCGATAAACCGGTGGTGACCGGGACGCCATCATTGTCCATCGGACGGTTAGAAGCAGGTGCCCAAGAGGCATCGCCAAACCCGAGACGTAGAAAACATCTTATCACGTCAAGGATCGGCAAAGCGGACCCCACTAATTTATTTGGGAGGAGCTCGCTTAAAAGCCAGCAAAAAGCCTCCAAGTCCAAAACCCTTTCAAAAGAAAGGTTTTTGAGAATTTCACGACACTCAAACGGGTGTGCCCCTCGGAATGCCAAGGGGCGCAAGGTGCGTTCAAAGATTCGATGATTCACTGAATTCTGCAATTCACATTACGTATCGCATTTCGCTGCGTTCTTCATCGATGCGAGAGCCAAGAGA…
Pic	Pic3	100°46′50.15″	30°3′2.66″	4078	Pic0234	Basidiomycota	Agaricomycetes	Agaricales	Entolomataceae	Entoloma	Entoloma cf. llimonae	2	NE	ATTGAATAAACTTGGTTAGGTTGTTGCTGGTCCTTAGGGGCATGTGCACGCCGACTCCATTTTTAACCACCTGTGCACCTTGCGTAGATCTGATAATCTCGAGGAAACTCGGTTTGAGAATTGCTGTGCAAACAGCTCTTCTTGTAATCAGGTCTATGTTTCTATATACCCCACAAGAATGTATTTTGAATGTCATAAATGGCCTTTGTGCCTTTAAAAACAAATACAACTTTCAACAACGGATCTCTTGGCTCTCGCATCGATGAAGAACGCAGCGAAATGCGATAAGTAATGTGAATTGCAGAATTCAGTGAATCATCGAATCTTTGAACGCACCTTGCGCTCCTTGGTATTCCGAGGAGCATGCCTGTTTGAGTGTCATGAAATTCTCAACCTCTC…
Pic	Pic3	100°46′50.15″	30°3′2.66″	4078	Pic0235	Basidiomycota	Agaricomycetes	Agaricales	Inocybaceae	Inocybe	Inocybe cf. pallidicremea	9	NE	CTGATTTGAGGTCAATTTGTCAATGATCACAAGTCCGTTATAAGCCGTGCTGACCAGCATCACCAAAGGCATAGATAATTTATCACACCAATAGCAGCTCAGACACCACTAATGCATTTCAGGGGAGCAGGCTTCTTGATTTGAAGCCTGCAAAATAAAATTATTCCCCCCACATCCAAGCCACACACATTCAAAACAAGAACGATGTGGTTGAGAAGGTCAAATGACACTCAAACAGGCATGCTCCTCGGAATACCAAGGAGCGCAAGATGCGTTCAAAGATTCGATGATTCACTGAATTCTGCAATTCACATTACTTATCGCATTTCGCTGCGTTCTTCATCGATGCGAGAGCCAAGAGATCCGTTGCTGAAAGTTGTATTAACTTTTATATAGGTA…
Pic	Pic3	100°46′50.15″	30°3′2.66″	4078	Pic0236	Basidiomycota	Agaricomycetes	Agaricales	Inocybaceae	Inocybe	Inocybe cf. proximella	2	NE	CCTGATTTGAGGTCAATGTGTCAATAAAATGCGCAAGACGCAAGTTGTTGTTCAGAAGCAGCATGCATCGTATACACCAAGGCATAGATAGTTATCACACCAAAGGTACTCGGACACCGCTAATGCTTTTCAGGGGAGCCGACTTTCTTTGAAGCCTGCAGAACCCCCAGATCCAAGCCACACCGAGGTATGGTTGAGAACTTGATGACACTCAAACAGGCATGCTCCTCGGAATACCAAGGAGCGCAAGATGCGTTCAAAGATTCGATGATTCACTGAATTCTGCAATTCACATTACTTATCGCATTTCGCTGCGTTCTTCATCGATGCGAGAGCCAAGAGATCCGTTGCTGAAAGTTGTATATTTGTTATATCCCCAGTACCCGACATTCTAAAACG…
Pic	Pic3	100°46′50.15″	30°3′2.66″	4078	Pic0237	Basidiomycota	Agaricomycetes	Agaricales	Hydnangiaceae	Laccaria	Laccaria bicolor	10	LC	CCAAGTCAATGGACTGTTAGAAGCTGAACTTCATAAAGCTGCTTCACATCCACGGCGTAGATAATTATCACACCAATAGACGGTCCACAAAAGTTCCGCTAATGCATTTAAGGAGAGCCGACCTCATAAGTGAAGCCAGCAACCCCCACATCCAAGCCTAACCAAGCTAATAAAAGCTGGAAGGTTGAGAATTTAATGACACTCAAACAGGCATGCTCCTCGGAATACCAAGGAGCGCAAGGTGCGTTCAAAGATTCGATGATTCACTGAATTCTGCAATTCACATTACTTATCGCATTTCGCTGCGTTCTTCATCGATGCGAGAGCCAAGAGATCCGTTGCTGAAAGTTGTATAGTTTTTATAGGAAACAAGTTCCTATTGATGACATTCTTTAAACA…
Pic	Pic3	100°46′50.15″	30°3′2.66″	4078	Pic0238	Basidiomycota	Agaricomycetes	Russulales	Russulaceae	Lactarius	Lactarius hengduanensis	3	NE	GGTCAGGGTTCGTGGGGTTGAGAGAGTCTCCCGAGAAGGGAGACACGCCCAAACGTTGTCTCGTCGAGACGGTTAGAAGCGGGTCCCAAAGGCAACAGAGCCAGAAACCAAGTCATGGAAACATCTTATCACATGTCGAGGATCGGCAAAGAGGACCCCGCTAATTCGTTTAAGAGGAGCTGGCTC
Pic	Pic3	100°46′50.15″	30°3′2.66″	4078	Pic0239	Basidiomycota	Agaricomycetes	Agaricales	incertae sedis	Melanoleuca	Melanoleuca leucopoda	2	DD	ATTTGAGGTCAATTTGTCAATTAGTTTGTCCAAGTCAATGGACTGTTAGAAGCCTGACATTTTTTTACTGCATGCAATCTATGATGTAGATAATTATCACACCATATAGAAGGCTGCAACAAGAGTCTTGCTAATGTATTTTAGGAGAGCTGACCTTATTCAAGCCAGCAAAGCCCCCATTATCCAATTCTAACTGAGAAAAAACCCAGAGAGGATTGAGAATTTAATGACACTCAAACAGGCATGCTCCTCGGAATACCAAGGAGCGCAAGGTGCGTTCAAAGATTCGATGATTCACTGAATTCTGCAATTCACATTACTTATCGCATTTCGCTGCGTTCTTCATCGATGCGAGAGCCAAGAGATCCGTTGTTGAAAGTTGTATAATGTTTTAATAAG…
Pic	Pic3	100°46′50.15″	30°3′2.66″	4078	Pic0240	Basidiomycota	Agaricomycetes	Agaricales	Inocybaceae	Inocybe	Inocybe cf. sublilacina	5	NE	CCTGATTTGAGGTCAATTTGTCAAATGATCACAAGTCCGTTATAAGCCGTGCTGACCAGCATCACCAAAGGCATAGATAATTTATCACACCAATAGCAGCTCAGACACCACTAATGCATTTCAGGGGAGCAGGCTTCTTGATTTGAAGCCTGCAAAATAAAATTATTCCCCCCACATCCAAGCCACACACATTCAAAACAAGAACGATGTGGTTGAGAAGGTCAAATGACACTCAAACAGGCATGCTCCTCGGAATACCAAGGAGCGCAAGATGCGTTCAAAGATTCGATGATTCACTGAATTCTGCAATTCACATTACTTATCGCATTTCGCTGCGTTCTTCATCGATGCGAGAGCCAAGAGATCCGTTGCTGAAAGTTGTATTAACTTTTATATAGG…
Pic	Pic3	100°46′50.15″	30°3′2.66″	4078	Pic0241	Basidiomycota	Agaricomycetes	Agaricales	Inocybaceae	Inocybe	Inocybe cf. sublilacina	1	NE	CTGATTTGAGGTCAATTTGTCAAATGATCACAAGTCCGTTATAAGCCGTGCTGACCAGCATCACCAAAGGCATAGATAATTTATCACACCAATAGCAGCTCAGACACCACTAATGCATTTCAGGGGAGCAGGCTTCTTGATTTGAAGCCTGCAAAATAAAATTATTCCCCCCACATCCAAGCCACACACATTCAAAACAAGAACGATGTGGTTGAGAAGGTCAAATGACACTCAAACAGGCATGCTCCTCGGAATACCAAGGAGCGCAAGATGCGTTCAAAGATTCGATGATTCACTGAATTCTGCAATTCACATTACTTATCGCATTTCGCTGCGTTCTTCATCGATGCGAGAGCCAAGAGATCCGTTGCTGAAAGTTGTATTAACTTTTATATAGGT…
Pic	Pic3	100°46′50.15″	30°3′2.66″	4078	Pic0242	Basidiomycota	Agaricomycetes	Russulales	Russulaceae	Russula	Russula sanguinea	1	LC	GATTTGAGGTCAGGTTTTTTTGGTGGGCCAAGCCTCCCAACCGATAAAACGGTGGTGACCGGGACGCCATCATTGTCCATCGGACGGTTAGAAGCAGGTGCCCAAGAGGCATCGCCAAACCCGAGACGTAGAAAACATCTTATCACGTCAAGGATCGGCAAAGCGGACCCCACTAATTTATTTGGGAGGAGCTCGCTTAAAAGCCAGCAAAAAGCCTCCAAGTCCAAAACCCTTTCAAAAGAAAGGTTTTTGAGAATTTCACGACACTCAAACGGGTGTGCCCCTCGGAATGCCAAGGGGCGCAAGGTGCGTTCAAAGATTCGATGATTCACTGAATTCTGCAATTCACATTACGTATCGCATTTCGCTGCGTTCTTCATCGATGCGAGAGCCAAGAGA…
Pic	Pic3	100°46′50.15″	30°3′2.66″	4078	Pic0243	Basidiomycota	Agaricomycetes	Agaricales	Cortinariaceae	Cortinarius	Cortinarius favrei	1	NE	CTGATTTGAGGTCACATTAATAAATAGAGAATTGTCCAAGTCAATGGACTGTTATAAGCTGAACTTGCTTCACGTCAATAGCGTATGATATGCTATCACACCAATGAACGGTCAACAAATTGTTCCGCTAATACATTTCAGGGGAGCTGACCTTGGAGGAGGCCAGCAAAATAACACCCCCACATCCAAACACTCTCAAAATTTAAAGAGGTTGAGATATTAATGACACTCAAACAGGCATGCTCCTCGGAATACCAAGGAGCGCAAGGTGCGTTCAAAGATTCGATGATTCACTGAATTCTGCAATTCACATTACTTATCGCATTTCGCTGCGTTCTTCATCGATGCGAGAGCCAAGAGATCCGTTGCTGAAAGTTGTATAGGTTTATATTTATATAG…
Pic	Pic3	100°46′50.15″	30°3′2.66″	4078	Pic0244	Basidiomycota	Agaricomycetes	Russulales	Russulaceae	Russula	Russula sororia	2	LC	GTTCGTAGGTGACCTGCGGAAGGATCATTATCGTTAAACCGAGGCGCGAGGGCTGTCGCTGACCTTCCCCGGTCGTGCACGCCCGAGCCCTCTCACACAATCCATCTCACCCTTTGTGCATCACCGCGTGGGTCCCCCTTTGCCGGAGGGCCCGCGTCTTTACACAAAACTCGATACAGTGTAGAATGTTTATTTTCGCCGTCGCACGCGATCAATAATACAACTTTCAACAACGGATCTCTTGGCTCTCGCATCGATGAAGAACGCAGCGAAATGCGATACGTAATGTGAATTGCAGAATTCAGTGAATCATCGAATCTTTGAACGCACCTTGCGCCCCTTGGCATTCCGAGGGGCACACCCGTTTGAGTGTCGTGAAATCTTCAAAAACCCTCTCTT…
Pic	Pic3	100°46′50.15″	30°3′2.66″	4078	Pic0245	Basidiomycota	Agaricomycetes	Russulales	Russulaceae	Lactarius	Lactarius cf. spinosulus	1	NE	CATTATCGTACAAAATGTGTGAGGCATGCGAGGGCTGTCGCTGGCTTTTAAAGTCGTGCACGCCAGAGTGTGTCCTCTCACATAAAATCCATCTCACCCTTTTGTGCACCACCGCGTGGGCACCCCTCGGGATCAAACAGATCCAGGAGGGGGGGCTTGCGTTTTCACACCAACCCCTTTTTAAAAGTGTAGAATGACCCCATTTTTGCGATAACACGCAATCAATACAACTTTCAACAACGGATCTCTTGGCTCTCGCATCGATGAAGAACGCAACGAAATGCAATACGTAATGTGAATTGCATAATTCAATGAATCATCGAATCTTTGAACGCACCTTGCGCCCCTTGGTATTCCGAGGGGCACACCCGTTTGAGTGTCGTGAAAATCTCAACCTTC…
Pic	Pic3	100°46′50.15″	30°3′2.66″	4078	Pic0246	Basidiomycota	Agaricomycetes	Russulales	Russulaceae	Russula	Russula sororia	2	LC	GATTTGAGGTCAGGTTTTTTTCGTGGGTCCAGCCGCGAGCGATGACCCGCGACCGGAGCACCATCCTTTTGTCCGTGGGACGATTGGGAGCGGGACGATGTCGAATCCAAAACGTAGAAACATCTTATCACGTCAAGGACCGGCAAAGCAGACCCCACTGATTCATTTGAGAGGAGCTCGCTTCCTAAAAGAAGAAAGCGAGCATTGAACCTCCAAGTCCAAAAATCCTCAAAAGAGAGGGTTTTTGAAGATTTCACGACACTCAAACGGGTGTGCCCCTCGGAATGCCAAGGGGCGCAAGGTGCGTTCAAAGATTCGATGATTCACTGAATTCTGCAATTCACATTACGTATCGCATTTCGCTGCGTTCTTCATCGATGCGAGAGCCAAGAGATCCGT…
Pic	Pic3	100°46′50.15″	30°3′2.66″	4078	Pic0247	Basidiomycota	Agaricomycetes	Agaricales	incertae sedis	Infundibulicybe	Infundibulicybe gibba	6	NE	TACCTGATTTGAGGTCAATAGTCAATAAATTGTCCAAGTCAATGGACAGTTAGAAGCTGAACTCCATTATAAACTGCTTCACATCAGAAATGGCGTAGATAATTATCACACCAATGATGGTCAACAAAAGTTCTGCTAATGCATTTAAGAAGAGCCGACTTGCTTAGAAGCCCGCAACTCCCATATCCAAGCCAATTCAAAATTTGATAAACAAACTGAAGAGGTTGAGAATTTAATGACACTCAAACAGGCATGCTCCTCGGAATACCAAGGAGCGCAAGGTGCGTTCAAAGATTCGATGATTCACTGAATTCTGCAATTCACATTACTTATCGCATTTCGCTGCGTTCTTCATCGATGCGAGAGCCAAGAGATCCGTTGTTGAAAGTTGTATTAATT…
Pic	Pic3	100°46′50.15″	30°3′2.66″	4078	Pic0248	Basidiomycota	Agaricomycetes	Gomphales	Gomphaceae	Phaeoclavulina	Phaeoclavulina subdecurrens	4	NE	TAGAAGCGGCCCTCACACATCGAGACGGGAGTCACGGACGGCGTCAAAGCATTACTTATCACACCATAGTGAAACCACACTCGTGCGGCGGAACCAGCTGATACATTTCAAGACGAGCGGACCCTACGAGAGGCCCGCAGCATCCAAATCCGATCGCGAACCCCTCCATTACAGAAGGATTAGGATCGAGAGAGTTCACGACACTCAAACAGGCATGCTCCTCGGAATACCAAGGAGCGCAAGATGCGTTCAAAGATTCGATGATTCACTGAATTCTGCAATTCACATTACGTTTCGCACTTTCGCGGCGTCCTTCATCGATGCGAAAGCCAAGAGATCCGTTGTTGAAAGTTGTATTTCGTTTAAGAAAATTCTTTACATGCGTATAGACTGGATGTA…
Pic	Pic3	100°46′50.15″	30°3′2.66″	4078	Pic0249	Basidiomycota	Agaricomycetes	Agaricales	Lycoperdaceae	Lycoperdon	Lycoperdon perlatum	1	LC	GAATGCTTGAAGGTTGTAGCTGGCTCTTCGGAGTATGTGCACGCTTATCTTGACTTAATTCATCCACCTGTGCACCTTTTGTAGTCTTGGGGGTTGAGATCGGTCGACTATCGGATGGCCAAGGTCATTCCGGATGTGAGGAATGCTGAGTGCGAAAGCATACAGCTCTTCTCAAATGACTTGTCTTCCTCGAGTACTATGTATTCATATACCACATAGTATGTTGTAGAATGTGATCAATGGGTCTATGTACCTATAATAATCATATACAACTTTCAGCAACGGATCTCTTGGCTCTCGCATCGATGAAGAACGCAGCGAAATGCGATAAGTAATGTGAATTGCAGAATTCAGTGAATCATCGAATCTTTGAACGCACCTTGCGCTCCTTGGTATTCC…
Pic	Pic3	100°46′50.15″	30°3′2.66″	4078	Pic0250	Basidiomycota	Agaricomycetes	Russulales	Russulaceae	Lactarius	Lactarius deliciosus	1	LC	GATTTGAGGTCAGGGTTCGTGGGGTTGAGAGGGTCTCCCGAGAAGGGAGACACGCCCAAACGTTGTCTCGTCGAGACGGTTAGAAGCGGGTCCCAAAGGCAACAGAGCCAGAAACCAAGTCATGGAAACATCTTATCACATGTCGAGGATCGGCAAAGAGGACCCCGCTAATTCGTTTAAGAGGAGCTGGCTCTCAAGAAGAGAGACGCCAGCAAAGGCCTCCAAAGTCCAAGCCTCCTTCGGTGTCCAGAAGAAAACCGAGAAGGTTGAGATTTTCACGACACTCAAACGGGTGTGCCCCTCGGAATACCAAGGGGCGCAAGGTGCGTTCAAAGATTCGATGATTCACTGAATTCTGCAATTCACATTACGTATCGCATTTCGCTGCGTTCTTCATCG…
Pic	Pic3	100°46′50.15″	30°3′2.66″	4078	Pic0251	Basidiomycota	Agaricomycetes	Russulales	Russulaceae	Russula	Russula cf. delica	1	NE	GATTTGAGGTCAGGTTTCATGGGTCGAAAAAGCTTCCCACCCCGTGAAGGGCGATTGGCTCGAACGTTGTCCCCGATGGGACGGTTAGAAGCAGGTCCTTTCCCGAGCGAAACCCAAGACGTAGAAACATCTTATCAACGTCGAGGATCTAGCAAAGCGGATCCCACTAATAGATTTAAGAGGAGCTGGCTTCGGAGGAGGCCAGCAGAAAACCTCCAAATTCCAAGCCTACTTGGTTCGATAAAAACCAAGCAAGTTGAGGATGTTCACGACACTCAAACGGGTGTGCCCCTCGGAATGCCAAGGGGCGCAAGGTGCGTTCAAAGATTCGATGATTCACTGAATTCTGCAATTCACATTACGTATCGCATTTCGCTGCGTTCTTCATCGATGCGAGAG…
Pic	Pic3	100°46′50.15″	30°3′2.66″	4078	Pic0252	Basidiomycota	Agaricomycetes	Agaricales	Inocybaceae	Inocybe	Inocybe cf. proximella	1	NE	CCTGATTTGAGGTCAATTTGTCAATAAAATGCAGCAAGACGCAAGTTCAGAAGCAGCACGCATCGCATACACCAAGGCATAGATAGTTATCACACCAAAGGTACTCGGACACCGCTAATGCTTTTCAGGGGAGCCGACCTTCTTTGAAGCCTGCAGAACCCCCAGATCCAAGCCACACCGAGGTATGGTTGAGAACTTGATGACACTCAAACAGGCATGCTCCTCGGAATACCAAGGAGCGCAAGATGCGTTCAAAGATTCGATGATTCACTGAATTCTGCAATTCACATTACTTATCGCATTTCGCTGCGTTCTTCATCGATGCGAGAGCCAAGAGATCCGTTGCTGAAAGTTGTATATTTGTTATATCCCCAGTACCCGACATTCTAAAACGCATTG…
Pic	Pic3	100°46′50.15″	30°3′2.66″	4078	Pic0253	Basidiomycota	Agaricomycetes	Agaricales	Inocybaceae	Inocybe	Inocybe cf. sublilacina	1	NE	CTGATTTGAGGTCAATTTGTCAAATGATCACAAGTCCGTTATAAGCCGTGCTGACCAGCATCACCAAAGGCATAGATAATTTATCACACCAATAGCAGCTCAGACACCACTAATGCATTTCAGGGGAGCAGGCTTCTTGATTTGAAGCCTGCAAAATAAAATTATTCCCCCCACATCCAAGCCACACACATTCAAAACAAGAACGATGTGGTTGAGAAGGTCAAATGACACTCAAACAGGCATGCTCCTCGGAATACCAAGGAGCGCAAGATGCGTTCAAAGATTCGATGATTCACTGAATTCTGCAATTCACATTACTTATCGCATTTCGCTGCGTTCTTCATCGATGCGAGAGCCAAGAGATCCGTTGCTGAAAGTTGTATTAACTTTTATATAGGT…
Pic	Pic3	100°46′50.15″	30°3′2.66″	4078	Pic0254	Basidiomycota	Agaricomycetes	Agaricales	Cortinariaceae	Cortinarius	Cortinarius cf. torvus	1	NE	TCACATTAATGATAAATTGTCCAAGGACCGTTAGAAAGCTGAACTGGCCATTGCATTCAATAATGTAGATATTTATCACACCAATGAACAGGTTGTTCTGCTAATGCATTTCAAGGGAGCTGAAGTCTTTTAAGAATCCAGCAAACCCTCACATCCAAACCACTCTAGGGTTGATATATATATATTAATGACACTCAAACAGGCATGCTCCTCGGAATACCAAGGAGCGCAAGGTGCGTTCAAAGATTCGATGATTCACTGAATTCTGCAATTCACATTACTTATCGCATTTCGCTGCGTTCTTCATCGATGCGAGAGCCAAGAGATCCGTTGCTGAAAGTTGTATAATTATTTTATAGTCACGACATTCTATTAACATACATTGGGGTAAATGAAAGC…
Pic	Pic3	100°46′50.15″	30°3′2.66″	4078	Pic0255	Basidiomycota	Agaricomycetes	Agaricales	Cortinariaceae	Cortinarius	Cortinarius cf. gentilis	3	NE	CCTGATTTGAGGTCACATAAATGATAAATTGTCCAAAGACTGTTAGGAAGCTGAACTGCCTTCACTGTTCAATAGCGTAGATAGTTATCACACCAATGAACAAACAGGTCGTTCTGCTAATGTATTTCAGGGGAGCTGACCCCTTCAAGAGGCCAGCAAAAGATAAACCCCCCACATCCAAACCACTCAGCAAAAGAGGGTTTGATATATAATATTAATGACACTCAAACAGGCATGCTCCTCGGAATACCAAGGAGCGCAAGGTGCGTTCAAAGATTCGATGATTCACTGAATTCTGCAATTCACATTACTTATCGCATTTCGCTGCGTTCTTCATCGATGCGAGAGCCAAGAGATCCGTTGCTGAAAGTTGTATAGATTTTTATCATGGGCACAACA…
Pic	Pic3	100°46′50.15″	30°3′2.66″	4078	Pic0256	Basidiomycota	Agaricomycetes	Agaricales	Hydnangiaceae	Laccaria	Laccaria bicolor	3	LC	CAAGTCAATGGACTGTTAGAAGCTGAACTTCATAAAGCTGCTTCACATCCACGGCGTAGATAATTATCACACCAATAGACGGTCCACAAAAGTTCCGCTAATGCATTTAAGGAGAGCCGACCTCATAAGTGAAGCCAGCAACCCCCACATCCAAGCCTAACCAAGCTAATAAAAGCTGGAAGGTTGAGAATTTAATGACACTCAAACAGGCATGCTCCTCGGAATACCAAGGAGCGCAAGGTGCGTTCAAAGATTCGATGATTCACTGAATTCTGCAATTCACATTACTTATCGCATTTCGCTGCGTTCTTCATCGATGCGAGAGCCAAGAGATCCGTTGCTGAAAGTTGTATAGTTTTTATAGGAAACAAGTTCCTATTGATGACATTCTTTAAACAT…
Pic	Pic3	100°46′50.15″	30°3′2.66″	4078	Pic0257	Basidiomycota	Agaricomycetes	Agaricales	Inocybaceae	Inocybe	Inocybe cf. sublilacina	7	NE	ACCTGATTTGAGGTCAATTTGTCAAATGATCACAAGTCCGTTATAAGCCGTGCTGACCAGCATCACCAAAGGCATAGATAATTTATCACACCAATAGCAGCTCAGACACCACTAATGCATTTCAGGGGAGCAGGCTTCTTGATTTGAAGCCTGCAAAATAAAATTATTCCCCCCACATCCAAGCCACACACATTCAAAACAAGAACGATGTGGTTGAGAAGGTCAAATGACACTCAAACAGGCATGCTCCTCGGAATACCAAGGAGCGCAAGATGCGTTCAAAGATTCGATGATTCACTGAATTCTGCAATTCACATTACTTATCGCATTTCGCTGCGTTCTTCATCGATGCGAGAGCCAAGAGATCCGTTGCTGAAAGTTGTATTAACTTTTATATAG…
Pic	Pic3	100°46′50.15″	30°3′2.66″	4078	Pic0258	Basidiomycota	Agaricomycetes	Agaricales	Cortinariaceae	Cortinarius	Cortinarius cf. hinnuleocervinus	8	NE	TGATTTGAGGTCACATTAATGATGAATTGTCCGAGGACTGTTAGAAAGCTGAACTGCTCCTTACATTCAATAGCGTAGATAGTTATCACACCAATGAACAGGGTTGTTCTGCTAATGCATTTCAGGAGAGCTGAACCTTTTAAGAGGCCCAGCAAAAACCCCCACATCCAAACCACTCAACAAGAGAAGTTTGATATATATATTAATGACACTCAAACAGGCATGCTCCTCGGAATACCAAGGAGCGCAAGGTGCGTTCAAAGATTCGATGATTCACTGAATTCTGCAATTCACATTACTTATCGCATTTCGCTGCGTTCTTCATCGATGCGAGAGCCAAGAGATCCGTTGCTGAAAGTTGTATATATTATATAGGCACAACATTCTATTAACATACAT…
Pic	Pic3	100°46′50.15″	30°3′2.66″	4078	Pic0259	Basidiomycota	Agaricomycetes	Russulales	Russulaceae	Lactarius	Lactarius sp1	2	NE
Pic	Pic3	100°46′50.15″	30°3′2.66″	4078	Pic0260	Basidiomycota	Agaricomycetes	Agaricales	Lycoperdaceae	Lycoperdon	Lycoperdon perlatum	2	LC	ATGGAATGCTTGAAGGTTGTAGCTGGCTCTTCGGAGTATGTGCACGCTTATCTTGACTTAATTCATCCACCTGTGCACCTTTTGTAGTCTTGGGGGTTGAGATCGGTCGACTATCGGATGGCCAAGGTCATTCCGGATGTGAGGAATGCTGAGTGCGAAAGCATACAGCTCTTCTCAAATGACTTGTCTTCCTCGAGTACTATGTATTCATATACCACATAGTATGTTGTAGAATGTGATCAATGGGTCTATGTACCTATAATAATCATATACAACTTTCAGCAACGGATCTCTTGGCTCTCGCATCGATGAAGAACGCAGCGAAATGCGATAAGTAATGTGAATTGCAGAATTCAGTGAATCATCGAATCTTTGAACGCACCTTGCGCTCCTTGGTAT…
Pic	Pic3	100°46′50.15″	30°3′2.66″	4078	Pic0261	Basidiomycota	Agaricomycetes	Agaricales	Amanitaceae	Amanita	Amanita umbrinolutea	1	NE	TACTGATTTGAGGTCAAGGGGCAGTTAAAAAAGAGAAGCCAGTGCAAACAAATTATCACACTGATGGTCTCAAAGTTAATGCTTTTGAGGAGAGCTGGCTCAAACAGAGACCAGCACAGTGCTCCCAAAGTCCAAAACACCTCGAGAAAAAGTGTTTTGATAGTTTAATGACACTCAAACAGGCATGCTCCTCGGAATGCCAAGGAGCGCAAGATGCGTTCAAAGATTCGATGATTCACTGGATTCTGCAATTCACATTACTTATCACATTTCGCTGTGTTCTTCATCGATGCGAGAGCCAAGAGATCCGTTGTTGAAAGTTGTATATTTATTATAACATGTAATATGCCAACCAACATGCATAACATCGTGTGTGTAACAAATATCATAGACACGCCA…
Pic	Pic3	100°46′50.15″	30°3′2.66″	4078	Pic0262	Basidiomycota	Agaricomycetes	Gomphales	Clavariadelphaceae	Clavariadelphus	Clavariadelphus pakistanicus	3	NE	CATTACAGTATTGTTTTGGGGGGACTGCTGCTGGCTCCTAGGAGCATGTGCGCGTCTTCCTTTCTAGCATTCACACCTGTGCACCTATGGATGAGGTCCTATGATATAGGACCTTGTCCATTATCATACATATAAAGCCTGTCTCTAATGCATGTATTAACGTTCTAAGGAGCGGATATATAAATACAACTTTCAACAACGGATCTCTTGGCTTTCGCATCGATGAAGAACGCCGCGAAAGTGCGAAACGTAATGTGAATTGCAGAATTCAGTGAATCATCGAATCTTTGAACGCATCTTGCGCTCCTTGGTATTCCGAGGAGCATGCCTGTTTGAGTGTCGCGACCCTCCTCAATCCCTTCTCCCTCTTCTGTGGGGGGGTTTTGGGCTTGGACTTTG…
Pic	Pic3	100°46′50.15″	30°3′2.66″	4078	Pic0263	Basidiomycota	Agaricomycetes	Russulales	Russulaceae	Russula	Russula vesca	1	LC	GATTTGAGGTCAGGTTTGTAAGGTCGAGTCGCAACTCGAACATTGTCTTTGTCCAAAGACGGTTGGAAAGCGGGTTCCGAGCTGACACTGAGACGTAGAAGAAATGCTTATCACGTCGAGGATCAGCAAAGCGGACCCCACCCATTCATTTAGGAGGAGCTGGCTTCTAAAGAGGCCAGCAAGAAAAACCTCCAAAGTCCAAGCCTTCGTGGTCAAAGAAACCAAGAAGGTTGAGAGTATTCACGACACTCAAACGGGTGTGCCCCTCGGAATACCAAGGGGCGCAAGGTGCGTTCAAAGATTCGATGATTCACTGAATTCTGCAATTCACATTACGTATCGCATTTCGCTGCGTTCTTCATCGATGCGAGAGCCAAGAGATCCGTTGTTGAAAGTTGT…
Pic	Pic3	100°46′50.15″	30°3′2.66″	4078	Pic0264	Basidiomycota	Agaricomycetes	Russulales	Russulaceae	Russula	Russula sichuanensis	3	DD	CATTATCGTTAACCGAGGCGCGAGGGCTGTCGCTGACCTTCCCCGGTCGTGCACGCCCGAGCCCTCTCACACAATCCATCTCACCCTTTGTGCATCACCGCGTGGGTCCCCCTTTGCCGGAGGGCCCGCGTCTTTACACAAAACTCGATACAGTGTAGAATGTTTATCTTCGCCGTCGCACGCGATCAATAATACAACTTTCAACAACGGATCTCTTGGCTCTCGCATCGATGAAGAACGCAGCGAAATGCGATACGTAATGTGAATTGCAGAATTCAGTGAATCATCGAATCTTTGAACGCACCTTGCGCCCCTTGGCATTCCGAGGGGCACACCCGTTTGAGTGTCGTGAAATCTTCAAAAACCCTCTCTTTTGAGGATTTTTGGACTTGGAGGTTC…
Pic	Pic4	99°5′20.87″	29°39′36.97″	4102	Pic0265	Basidiomycota	Agaricomycetes	Agaricales	incertae sedis	Panaeolus	Panaeolus semiovatus	1	LC	TGCGGAAGGATCATTATCGAATAAACTAGGTGGGTTGTTGCTGTCCCTCTCGGGGGAATTGTGCACGCCTTACCTTTTTTGTTTTTCCACCTGTGCACACACTGTAGGTCTGGAGGGAAAGGGAGGCAACTCCCTAACGTTTCAGGTCCTATGTTTACACACATACACTATTAAAAGTAACAGAACGATTCAATGGGCTCTAAGCCTATAAACTAAATACAACTTTCAGCAACGGATCTCTTGGCTCTCGCATCGATGAAGAACGCAGCGAAATGCGATAAGTAATGTGAATTGCAGAATTCAGTGAATCATCGAATCTTTGAACGCACCTTGCGCTCGTTGGTATTCCGACGAGCATGCCTGTTTGAGTGTCATTAAATTCTCAACCTCATCGCTTTT…
Pic	Pic4	99°5′20.87″	29°39′36.97″	4102	Pic0266	Basidiomycota	Agaricomycetes	Russulales	Russulaceae	Russula	Russula nauseosa	2	LC	TGCCTGATTTGAGATCAAGTTTCGTCATTCGTCCAAAGACAATTAGAAGCAATATGACCTTTACAAATGAAGGTACCATGTAAAGGTGTAGATAAATTATCACACCCAAGGAAACCAACAAAGGCACTGCTAATACATTTCAGGAGAGCAGACTCAATAAAAAGCCTGCAAAATCCCCCCACATCCAATCTGTAAACCAAAATAATTGGCACAGTTGATAATTTAATGATACTCAAACAGGCATGCTCCTCGGAATACCAAGGAGCGCAAGATGCGTTCAAAGATTCGATGATTCACTGAATTCTGCAATTCACATTACTTATCGCATTTCGCTGCGTTCTTCATCGATGCGAGAGCCAAGAGATCCGTTGCTGAAAGTTGTACTGATTTTATTATAGG…
Pic	Pic4	99°5′20.87″	29°39′36.97″	4102	Pic0267	Basidiomycota	Agaricomycetes	Agaricales	Inocybaceae	Inocybe	Inocybe cf. griseolilacina	2	NE	CATTATCGTATAAACTTGAAGCAGGCTGTTGCTGGCCCCTCGTGGCGTGTGCACGCTTGTCTCATCTTTGTCATTTCTCCAACTTTGTGCACATCTTGTAGATCCTGGATTGGGGAGCCTATTGTGAACTCGCGTTCGAGTCGGGACTGCTGTAGCTTTTTCTTCGGAAAGGCCGGCTTTTCCTTGCATCTTTTTTTCCAGGTCTATGTGTCTTTTTTCACAACCTCTTGAATACTTTTAAAATGTGTTGGAATATATATAATATATACAACTTTCAACAACGGATCTCTTGGCTCTCGCATCGATGAAAAACGCAGCGAAATGCGATAAGTAGTGTGAATTGCAAAATTCAGTGAATCATTGAATCTTTGAACGCATCTTGCGCTCCTTGGTATTCCG…
Pic	Pic4	99°5′20.87″	29°39′36.97″	4102	Pic0268	Basidiomycota	Agaricomycetes	Agaricales	Mycenaceae	Mycena	Mycena pura	1	LC	TTATTGAGTACTTGGTGTTGAGCTGGCCCTATCAGGGCATGTGCTCGCACCATATTATTTACCTATCTCTTGTGCACCTTTTGTAGTCTTTGAAGTGTTCGCAGTCAATGCGGTTTGGGGCTTGGGCTTTTGTAGTCCTTGCCCTGTTTGCTTCAAAGGCTATGTTTTTATACACACTATTGAAGTTACAGAATGTCTCTTATTGACCTTTGAGTCAGTAAATCAATACAACTTTCAGCAACGGATCTCTTGGCTCTCCCATCGATGAAGAACGCAGCGAAATGCGATAAGTAATGTGAATTGCAGAATTCAGTGAATCATCGAATCTTTGAACGCACCTTGCGCCCTTTGGTATTCCGAAGGGCATGCCTGTTTGAGTGTCATTAAATTCTCAACCTT…
Pic	Pic4	99°5′20.87″	29°39′36.97″	4102	Pic0269	Basidiomycota	Agaricomycetes	Agaricales	Inocybaceae	Inocybe	Inocybe cf. nitidiuscula	5	NE	CATTATCGAATAAACTTGAACAGGCTGTTGCTGGTCCCAGGACAATGTGCACGCTTGTCATCTTTATCATTTCTCCCAACTGTGCACACATTGTAGACCCTGGAGGTTTTGGATTTGTTCCGAGTGGGGACTGCTGTGCTTCAAAGAAAAAGAAGTCGGCTTTCCCTTGAACTTTTTCCAGGTCTATGTCATTTTTCACAACCTCTCGAATGTGTTTAGAATGTTGAAATAAAGAAAAGTTAATAAATACAACTTTCAGCAACGGATCTCTTGGCTCTCGCATCGATGAAGAACGCAGCGAAATGCGATAAGTAATGTGAATTGCAGAATTCAGTGAATCATCGAATCTTTGAACGCATCTTGCGCTCCTTGGTATTCCGAGGAGCATGCCTGTTTGAG…
Pic	Pic4	99°5′20.87″	29°39′36.97″	4102	Pic0270	Basidiomycota	Agaricomycetes	Russulales	Russulaceae	Russula	Russula cuprea	1	DD	GATTTGAGGTCAGGTTCGTTTTTGTGGGTCCAGCCTCCCGCCGATGTAAACGGCGGTGACCGGAGCACCATCGTTGTCCGTGAGACGGACGAGTTGGGAGCGGGATCCAAAGGGACAGTGCCAAATCCAAAACGTAGAAACATCTTATCACGTCAAGGACCAGCAATGCGGACCCCACTAATGTATTTGAGAGGAGCTCGCTTTCAAAAGCTGAAGGCGAGCATTGAACCTCCAAGTCCAAAAATCCGATCAAAAGAAAGGGTTTTTGAGAATTTCACGACACTCAAACGGGTGTGCCCCTCGGAATGCCAAGGGGCGCAAGGTGCGTTCAAAGATTCGATGATTCACTGAATTCTGCAATTCACATTACGTATCGCATTTCGCTGCGTTCTTCATCGA…
Pic	Pic4	99°5′20.87″	29°39′36.97″	4102	Pic0271	Basidiomycota	Agaricomycetes	Agaricales	Tricholomataceae	Tricholoma	Tricholoma sinoportentosum	4	NE	CCTGATTTGAGGTCAATTGTCATATAAAATTGTCTTCGAGAGACGATTAGAAGCTGTAACCAAGTCACTTCAGCAATAGCGTAGATAATTATCACACTAGGGCTGGGGCAACCAAAAAGGTCCCGCTAATAAATTTAAGGAGAGCCGACTTCTTAAGAAAAAGCCCGCAAGCTCCCACATCCAAGCCTAATCAACCAATAAAAGTTGATAAGGTTGAGAATTTCATGACACTCAAACAGGCATGCTCCTCGGAATACCAAGGAGCGCAAGGTGCGTTCAAAGATTCGATGATTCACTGAATTCTGCAATTCACATTACTTATCGCATTTCGCTGCGTTCTTCATCGATGCGAGAGCCAAGAGATCCGTTGTTGAAAGTTGTATAGGTTTTAAAGGCAAT…
Pic	Pic4	99°5′20.87″	29°39′36.97″	4102	Pic0272	Ascomycota	Pezizomycetes	Pezizales	Helvellaceae	Helvella	Helvella sp1	3	NE	ACCTGATTCGAGGAGTTCCGATGTCTTGCTCTCCCCCGCCCGACGGACGGGCAAGGGCCGGCAGCCTCGCCGCGCGCGAGCGCCAATGCGTCATATCACGCTCGGCCACGCGGCAGGCCCCGGCCCATGTATTTCAGCGGGGTGGCCGCCGCAATCGGGCGCGCCACCGACCGCCATCACCACGCTTTCACTCGCGCGAGGATTCGTCCCAGAGACGCTCGAACAGGCATGCCCCCCGGAATGCCAGGGGGCGCAATGTGCGTTCAAAGATTCGATGATTCACTGAATTCTGCAATTCACATTACTTATCGCATTTCGCTGCGTTCTTCATCGATGCGGGAACCAAGAGATCCGTTGTTGAAAG
Pic	Pic4	99°5′20.87″	29°39′36.97″	4102	Pic0273	Basidiomycota	Agaricomycetes	Agaricales	incertae sedis	Clitocybe	Clitocybe cf. vibecina	2	NE	TACCTGATTTGAGGTCAAAATGTCAGAAATTGTCCAAGTCAATGGACGATTAGAAGCTGAACCCCATGTAAAGCTGCTTCACGGCCATGGCGTAGATAATTATCACACCAAAGCTGGTCCACAAAGGTTCCGCTAATGCATTTAAGAGGAGCCGACTTCTGAGAAGCCCGCAAACCCCCACATCCAAGCCAATTCAACTTGCAAAAGCTGAAAGGGTTGAGAATTTAATGACACTCAAACAGGCATGCTCCTCGGAATACCAAGGAGCGCAAGGTGCGTTCAAAGATTCGATGATTCACTGAATTCTGCAATTCACATTACTTATCGCATTTCGCTGCGTTCTTCATCGATGCGAGAGCCAAGAGATCCGTTGTTGAAAGTTGTATTAATTTAAAGGCA…
Pic	Pic4	99°5′20.87″	29°39′36.97″	4102	Pic0274	Basidiomycota	Agaricomycetes	Agaricales	Omphalotaceae	Gymnopus	Gymnopus cf. hybridus	9	NE	CCTGATTTGAGGTCAAATAGTCAATAAATTGTCCATATACATAGACGGTTAGAAAGCAGAACTTCCCTTTTCCTCTGAGACTACAGGTAAAGCAAAATTAATTGCAATGCCAAAACCAGTATTGCTACTGAGAGATTACAGATATAGCAAAATTAATTGCAATACCCAGACCAGTATTTCTACTGAGAAATCTCAAATCCCAATGGAACATTAGATTGTTCAAAGCGTAGATAATTATCACACCAAGAATAACCTAACAAAGAGGTTTCCACTAATAACTTTAAGGAGAGCCGAACATCTAAGACGCCAGCAAGCTCCCACATCCAAGCATCAATAAGCTGGTAAAAGCTATTGAAGTTGAGAATTTAATGACACTCAAACAGGCATGCCCTCCGGAAT…
Pic	Pic4	99°5′20.87″	29°39′36.97″	4102	Pic0275	Basidiomycota	Agaricomycetes	Russulales	Russulaceae	Russula	Russula adusta	2	LC	GATTTGAGGTCAAGGTTCGTGGGTCGAGCATGCTCGAACGATGTCTCCCATGAGACGGTTATAAGCGGGTTCCCAAGGAACAGAGCAAATCCCGAGACGTAGAAACATCTTATCACGCCTGGGGATCGGCAAAGGGGACCCCACTAATGTATTTAAGAGGAGCTGGCTTTTCGCAAAGCCAGCAAAATGCCTCCAAAGTCCAAAGCCATCTTGATCGAGAAACCAAGAAGGTTTGAGAATTTCACGACACTCAAACGGGTGTGCCCCTCGGAATACCAAGGGGCGCAAGATGCGTTCAAAGATTCGATGATTCACTGAATTCTGCAATTCACATTACGTATCGCATTTCGCTGCGTTCTTCATCGATGCGAGAGCCAAGAGATCCGTTGTTGAAAGTTG…
Pic	Pic4	99°5′20.87″	29°39′36.97″	4102	Pic0276	Basidiomycota	Agaricomycetes	Russulales	Russulaceae	Russula	Russula graminea	1	NE	AGGTCAAGATTTTTATTTTGTGGGTCCAGCCTCCCGCCAATGTAGATGGCGGTGACCGAAGCACCATCGTTGTCCGTGAGACGATTAGGAGCAGGGGCATCCAAAGGACTATGCCAAATCCAAAACGTAGAAACATCTTATCACGTCAAGGACCAGCAAAGCAGACCCCACTGATTCTTTTGAGAGGAGCTCGCTTTCGCGTTTGAAAGCGAGCATTAAACCTCCAAGTCCAAAAATCCTTTTCAAAGAAAAGGGTTTTGAGGATTTCACGACACTCAAACGGGTGTGCCCCTCGGAATGCCAAGGGGCGCAAGGTGCGTTCAAAGATTCGATGATTCACTGAATTCTGCAATTCACATTACGTATCGCATTTCGCTGCGTTCTTCATCGATGCGAGAG…
Pic	Pic4	99°5′20.87″	29°39′36.97″	4102	Pic0277	Basidiomycota	Agaricomycetes	Russulales	Russulaceae	Russula	Russula graminea	1	NE	TTTGAGGTCAAGATTTTTATTTTGTGGGTCCAGCCTCCCGCCAATGTAGATGGCGGTGACCGAAGCACCATCGTTGTCCGTGAGACGATTAGGAGCAGGGGCATCCAAAGGACTATGCCAAATCCAAAACGTAGAAACATCTTATCACGTCAAGGACCAGCAAAGCAGACCCCACTGATTCTTTTGAGAGGAGCTCGCTTTCGCGTTTGAAAGCGAGCATTAAACCTCCAAGTCCAAAAATCCTTTTCAAAGAAAAGGGTTTTGAGGATTTCACGACACTCAAACGGGTGTGCCCCTCGGAATGCCAAGGGGCGCAAGGTGCGTTCAAAGATTCGATGATTCACTGAATTCTGCAATTCACATTACGTATCGCATTTCGCTGCGTTCTTCATCGATGCG…
Pic	Pic4	99°5′20.87″	29°39′36.97″	4102	Pic0278	Basidiomycota	Agaricomycetes	Agaricales	Mycenaceae	Mycena	Mycena cf. diosma	1	NE	TACCTGATTTGAGGTCAAATTGTCAAAGATTGTCTCCGAAGAGACGATTATAAGCAGGTTCCCATAAGTCTTGTTTCAGAGTCAGGCGGCGTAGATAATTATCACACCAAGTGACCATCCACAAAGGATCCCACTAATGAATTTAAAGGGAGCAGACCATCCAACTGAAGGAAGCCAGCAAAACCCTCACATCCAAGCCTCGCAAGCAAGCTTGCAAGGTTGAGAATTTAATGACACTCAAACAGGCATGCCCTTCGGAATACCAAAGGGCGCAAGGTGCGTTCAAAGATTCGATGATTCACTGAATTCTGCAATTCACATTACTTATCGCATTTCGCTGCGTTCTTCATCGATGGGAGAGCCAAGAGATCCGTTGCTGAAAGTTGTATAAATTTACTG…
Pic	Pic4	99°5′20.87″	29°39′36.97″	4102	Pic0279	Basidiomycota	Agaricomycetes	Agaricales	Tricholomataceae	Tricholoma	Tricholoma sinoportentosum	1	NE	TACCTGATTTGAGGTCAATTGTCATATAAAATTGTCTTCGAGAGACGATTAGAAGCTGTAACCAAGTCACTTCAGCAATAGCGTAGATAATTATCACACTAGGGCTGGGGCAACCAAAAAGGTCCCGCTAATAAATTTAAGGAGAGCCGACTTCTTAAGAAAAAGCCCGCAAGCTCCCACATCCAAGCCTAATCAACCAATAAAAGTTGATAAGGTTGAGAATTTCATGACACTCAAACAGGCATGCTCCTCGGAATACCAAGGAGCGCAAGGTGCGTTCAAAGATTCGATGATTCACTGAATTCTGCAATTCACATTACTTATCGCATTTCGCTGCGTTCTTCATCGATGCGAGAGCCAAGAGATCCGTTGTTGAAAGTTGTATAGGTTTTAAAGGCA…
Pic	Pic4	99°5′20.87″	29°39′36.97″	4102	Pic0280	Basidiomycota	Agaricomycetes	Polyporales	Dacryobolaceae	Amaropostia	Amaropostia stiptica	2	NE	CTACCTGATTTGAGGTCAGAGGTCAATAAAGATGTTGTCCCGTTTGTAAAGGACGGTTCGAAGCTGACCCTACATATTTATAGCTTTCACAACTGTGGCGTAGACAATTATCACACCAAACAGCCGATCACAGCATAGGTTCAAGCTAATACATTCAAGAGGAGCTGATTTTGTACTTCAAAAAAGTACAGAAACCAGCAAAAACCCTCCAAGTCCAAGCTCTCTAAAAGTCAATAAAGACCAAAAGAGTTGATGATTCCATGACACTCAAACAGGCATGCTCCTCAGAATACCAAGGAGCGCAAGGTGCGTTCAAAGATTCGATGATTCACTGAATTCTGCAATTCACATTACTTATCGCATTTCGCTGCGTTCTTCATCGATGCGAGAGCCAAGAGA…
Pic	Pic4	99°5′20.87″	29°39′36.97″	4102	Pic0281	Basidiomycota	Agaricomycetes	Russulales	Russulaceae	Russula	Russula graminea	1	NE	GATTTGAGGTCAAGATTTTTTTTTGTGGGTCCAGCCTCCCGCCAATGTAGAATGGCGGTGACCGAAGCACCATCGTTGTCCATGAGACGATTAGGAGCAGGGGCATCCAAAGGACTATGCCAAATCCAAAACGTAGAAACATCTTATCACGTCAAGGACCAGCAAAGCAGACCCCACTGATTCTTTTGAGAGGAGCTCGCTTTCGCATTTGAAAGCGAGCATTAAACCTCCAAGTCCAAAAATCCTTTTCAAAGAAGAGGGTTTTGAGGATTTCACGACACTCAAACGGGTGTGCCCCTCGGAATGCCAAGGGGCGCAAGGTGCGTTCAAAGATTCGATGATTCACTGAATTCTGCAATTCACATTACGTATCGCATTTCGCTGCGTTCTTCATCGATG…
Pic	Pic4	99°5′20.87″	29°39′36.97″	4102	Pic0282	Basidiomycota	Agaricomycetes	Russulales	Russulaceae	Russula	Russula adusta	1	LC	GAGGTCAGGTTCGTGGGTCGAGCATGCTCGAACGATGTCTCCCATGAGACGGTTATAAGCGGGTTCCCAAGGAACAGAGCAAATCCCGAGACGTAGAAACATCTTATCACGCCTGGGGATCGGCAAAGGGGACCCCACTAATGTATTTAAGAGGAGCTGGCTTTTCGCAAAGCCAGCAAAATGCCTCCAAAGTCCAAAGCCATCTTGATCGAGAAACCAAGAAGGTTTGAGAATTTCACGACACTCAAACGGGTGTGCCCCTCGGAATACCAAGGGGCGCAAGATGCGTTCAAAGATTCGATGATTCACTGAATTCTGCAATTCACATTACGTATCGCATTTCGCTGCGTTCTTCATCGATGCGAGAGCCAAGAGATCCGTTGTTGAAAGTTGTATTGA…
Pic	Pic4	99°5′20.87″	29°39′36.97″	4102	Pic0283	Basidiomycota	Agaricomycetes	Russulales	Russulaceae	Russula	Russula graminea	1	NE	TTGAGGTCAAGATTTTTATTTTGTGGGTCCAGCCTCCCGCCAATGTAGATGGCGGTGACCGAAGCACCATCGTTGTCCGTGAGACGATTAGGAGCAGGGGCATCCAAAGGACTATGCCAAATCCAAAACGTAGAAACATCTTATCACGTCAAGGACCAGCAAAGCAGACCCCACTGATTCTTTTGAGAGGAGCTCGCTTTCGCGTTTGAAAGCGAGCATTAAACCTCCAAGTCCAAAAATCCTTTTCAAAGAAAAGGGTTTTGAGGATTTCACGACACTCAAACGGGTGTGCCCCTCGGAATGCCAAGGGGCGCAAGGTGCGTTCAAAGATTCGATGATTCACTGAATTCTGCAATTCACATTACGTATCGCATTTCGCTGCGTTCTTCATCGATGCGA…
Pic	Pic4	99°5′20.87″	29°39′36.97″	4102	Pic0284	Basidiomycota	Agaricomycetes	Agaricales	Hygrophoraceae	Hygrophorus	Hygrophorus cf. pudorinus	2	NE	CTACCTGATTTGAGGTCAAAATATCAAAGAGTTGTCTGTTAGAAGCTGACATTTGTTTCACGGCAATGGCATAGATATTATCAAACCAAAGCCTATCCACAAAGAGTATCAAGCTAATGCATTTAAGAGGAGCTGACAAAATAAGCCAGCAACACCCCAAATCCAAAGCCTTTCTTGAAAGGAAAGGGATTGAGAATTTAATGACACTCAAACAGGCATGCTCCTCGGAATACCAAGGAGCGCAAGGTGCGTTCAAAGATTCGATGATTCACTGAATTCTGCAATTCACATTACTTATCGCATTTCGCTGCGTTCTTCATCGATGCGAGAGCCAAGAGATCCGTTGTTGAAAGTTGTATTAATTTTTTAATCAAGCGTTCTGAAACTTTTATAACAGGG…
Pic	Pic4	99°5′20.87″	29°39′36.97″	4102	Pic0285	Basidiomycota	Agaricomycetes	Agaricales	Lycoperdaceae	Lycoperdon	Lycoperdon perlatum	3	LC	AATGGAATGCTTGAAGGTTGTAGCTGGCTCTTCGGAGTATGTGCACGCTTATCTTGACTTAATTCATCCACCTGTGCACCTTTTGTAGTCTTGGGGGTTGAGATCGGTCGACTATCGGATGGCCAAGGTCATTCCGGATGTGAGGAATGCTGAGTGCGAAAGCATACAGCTCTTCTCAAATGACTTGTCTTCCTCGAGTACTATGTATTCATATACCACATAGTATGTTGTAGAATGTGATCAATGGGTCTATGTACCTATAATAATCATATACAACTTTCAGCAACGGATCTCTTGGCTCTCGCATCGATGAAGAACGCAGCGAAATGCGATAAGTAATGTGAATTGCAGAATTCAGTGAATCATCGAATCTTTGAACGCACCTTGCGCTCCTTGGTA…
Pic	Pic4	99°5′20.87″	29°39′36.97″	4102	Pic0286	Basidiomycota	Agaricomycetes	Russulales	Russulaceae	Russula	Russula cuprea	1	DD	GATTTGAGGTCAGGTTCGTTTTTGTGGGTCCAGCCTCCCGCCGATGTAAACGGCGGTGACCGGAGCACCATCGTTGTCCGTGAGACGGACGAGTTGGGAGCGGGATCCAAAGGGACAGTGCCAAATCCAAAACGTAGAAACATCTTATCACGTCAAGGACCAGCAATGCGGACCCCACTAATGTATTTGAGAGGAGCTCGCTTTCAAAAGCTGAAGGCGAGCATTGAACCTCCAAGTCCAAAAATCCGATCAAAAGAAAGGGTTTTTGAGAATTTCACGACACTCAAACGGGTGTGCCCCTCGGAATGCCAAGGGGCGCAAGGTGCGTTCAAAGATTCGATGATTCACTGAATTCTGCAATTCACATTACGTATCGCATTTCGCTGCGTTCTTCATCGA…
Pic	Pic4	99°5′20.87″	29°39′36.97″	4102	Pic0287	Basidiomycota	Agaricomycetes	Agaricales	Tricholomataceae	Tricholoma	Tricholoma saponaceum	1	LC	TACCTGATTTGAGGTCAATTGTCAGAAGTTGTCTCAAATGAGACGATTAGAAGCTGTACCCCATTAAAAGCTGCTTTCAACGATAGCGTAGATAATTATCACACTAAAGCTGGGCAACAAAGGTCCCGCTAATGTATTTAAGGAGAGCCGACTTCTGAGAAGCCCGCAAACTCCCACATCCAAGCCTGATCAACATAAATGCTGAAAAGGTTGAGAATTTCATGACACTCAAACAGGCATGCTCCTCGGAATACCAAGGAGCGCAAGGTGCGTTCAAAGATTCGATGATTCACTGAATTCTGCAATTCACATTACTTATCGCATTTCGCTGCGTTCTTCATCGATGCGAGAGCCAAGAGATCCGTTGTTGAAAGTTGTATAGATTTTAAAGGCAGTTAA…
Pic	Pic4	99°5′20.87″	29°39′36.97″	4102	Pic0288	Basidiomycota	Agaricomycetes	Agaricales	Tricholomataceae	Tricholoma	Tricholoma sulphureum	2	DD	CTACCTGATTTGAGGTCAATAATAATAAGCAGTCTCTTAACAAGACAATTGGAAGCAGGATGATCTTATTCCAAGTTACTTTAAAGACAACGGCGTAGACAATTATCACACCAATGCTAGGTAACAAAGATTCCTACTAATTTATTTAAGGAGAGCCGACTTACTGAAGCCCGCAAAACCCCCATCAATCCAAGCCTGGTTTCAACAATAAAGTTGGACAAGGTTGAGAATTTCATGACACTCAAACAGGCATGCTCCTCGGAATACCAAGGAGCGCAAGGTGCGTTCAAAGATTCGATGATTCACTGAATTCTGCAATTCACATTACTTATCGCATTTCGCTGCGTTCTTCATCGATGCGAGAGCCAAGAGATCCGTTGTTGAAAGTTGTATAAATTT…
Pic	Pic4	99°5′20.87″	29°39′36.97″	4102	Pic0289	Basidiomycota	Agaricomycetes	Agaricales	Cortinariaceae	Cortinarius	Cortinarius sp1	3	NE	TGAATAAACCTGATGGGTTGTTGCTGGTTCTCTAGGGAGCATGTGCACGCCTTGTCATCTTTATATCTCCACCTGTGCACTTTTTGTACGCCTTTCAGGTCTATGTTGCTTCATTTACCCCAATGTATGTCAATAGAATGTTGTGCCTATTTAATATATACAACTTTCAGCAACGGATCTCTTGGCTCTCGCATCGATGAAGAACGCAGCGAAATGCGATAAGTAATGTGAATTGCAGAATTCAGTGAATCATCGAATCTTTGAACGCACCTTGCGCTCCTTGGTATTCCGAGGAGCATGCCTGTTTGAGTGTCATTAATATATATATCAACCTTC
Pic	Pic4	99°5′20.87″	29°39′36.97″	4102	Pic0290	Basidiomycota	Agaricomycetes	Agaricales	Omphalotaceae	Gymnopus	Gymnopus cf. hybridus	1	NE	TACCTGATTTGAGGTCAAATAGTCAATAAATTGTCCATATACATAGACAGGTTAGAAAGCAGAACTTCCCTTTTCCTCTGAGACTACAGGTAAAGCAAAATTAATTGCAATGCCAAAACCAGTATTGCTACTGAGAGATTACAGATATAGCAAAATTAATTGCAATACCCAGACCAGTATTTCTACTGAGAAATCTCAAATCCCAATGGAACATTAGATTGTTCAAAGCGTAGATAATTATCACACCAAGAATAACCTAACAAAGAGGTTTCCACTAATAACTTTAAGGAGAGCCGAACATCTAAGACGCCAGCAAGCTCCCACATCCAAGCATCAATAAGCTGGTAAAAGCTATTGAAGTTGAGAATTTAATGACACTCAAACAGGCATGCCCTCCGG…
Pic	Pic4	99°5′20.87″	29°39′36.97″	4102	Pic0291	Basidiomycota	Agaricomycetes	Agaricales	Mycenaceae	Xeromphalina	Xeromphalina cf. setulipes	1	NE	CATTATTGAATGAATCGGGGGACAGTTGCTGGCCCGTCAAAGGGCATGTGCACGTCTCTCAATTTGCCTTCTCCACCTGTGCACTTTTTGTAGACCCGGGAGAACACCTCTCGAGGCAACTCGGATGGGGGGTCGCCGTCCAGGCTTCCCCTGCGTTCAACCTGGGCTATGCTTTTCACACACACTTTGAATGTCTCAGAATGTCTTTCAATGGCTTGCCGTAAAAAAGCAACGCTATAAAACTTATACAACTTTCAACAACGGATCTCTTGGCTCTCGCATCGATGAAAAACGCAGCGAAATGCGATAAGTAATGTGAATTGCAGAATTCAGTGAATCATCGAATCTTTGAACGCACCTTGCGCTCCTTGGTATTCCGAGGAGCATGCCTGTTTGAGT…
Pic	Pic4	99°5′20.87″	29°39′36.97″	4102	Pic0292	Basidiomycota	Agaricomycetes	Agaricales	Physalacriaceae	Armillaria	Armillaria cepistipes	1	DD	TTGAGGTCAATAGTCAATAAATTGTCCAAGTCAATGGACGGTTAGAAGCTGAATCCTTCTACAAAGTCAAAGGGAAAAATCAAGGAAAGCTAAGCTCGCGCTAAGCAACTCCTCTCTTAAAATCGGACAAGTATCTCCGCAAAGGGAGAAAGCAGAAGGAGCCGTTAAGCACCTTCCAAACCGATTCTAACCCAGACCCGAAAGCCTGATTAGTTACCACTGTATGACTCGTATTCCGACCTAACTACAAGGCGTAGATATTATCACAGCCTAGCAGCCAAAGTCAAACGGTTTCTGCTAATGCATTTCAGAGGAGCTGATCTCGTTAGAAACCAGCAAACCCCCATATCCAATCCGCCGCACTTCTAATGAAAGAAGGGGAGGTTGAGAATTTAATGA…
Pic	Pic4	99°5′20.87″	29°39′36.97″	4102	Pic0293	Basidiomycota	Agaricomycetes	Agaricales	Lycoperdaceae	Apioperdon	Apioperdon pyriforme	1	NE	AGGAAGTAAAAGTCGTAACAAGGTTTCCGTAGGTGAACCTGCGGAAGGATCATTATTGAATATTCCTGATGAGTTGTAGCTGGCTCTTTGGAGCATGTGCACGCTTGTCTTGATCTTATTCATCCACCTGTGCACATTTTGTAGTCTTTTGGGCTGAGTCGAGTATCGGATGGATGTCTATCCGGATGTGAGGACTGCTGAGTGCGAAAGCATACGGCTCTTCTCTGTTTGACCTCACCCTTGAGTACTATGTATTCATATACCACATAGTATGTTGTAGAATGTGATCATTGGGCCTTTGTGCCTATAATAATCATATACAACTTTCAGCAACGGATCTCTTGGCTCTCGCATCGATGAAGAACGCAGCGAAATGCGATAAGTAATGTGAATTGCAGA…
Pic	Pic4	99°5′20.87″	29°39′36.97″	4102	Pic0294	Basidiomycota	Agaricomycetes	Agaricales	Inocybaceae	Inocybe	Inocybe geophylla	2	LC	CATTATCGAATAAACTTGAGCAGGCTGTTTTGCTGGCCCTTGAAAGAGGGTATGTGCACGCTTGTTCATCTTTGTCATTCTTCCAAACTGTGCACACACTGTAGACCCTGGGGGAGTAGTATTTATGAATGAGTTTTCATTCGAGTTGGGGACTGCTGTGCTTTCAAGCCGGCTTTCCCTTGTATTTTTCCAGGTCTATGTCATTTTTTCACAACCTCTATAACATGTTTAGAATGTTGAATCAAGGTCTTTGTACCTATATAAAAGTTAATACAACTTTCAGCAACGGATCTCTTGGCTCTCGCATCGATGAAGAACGCAGCGAAATGCGATAAGTAATGTGAATTGCAGAATTCAGTGAATCATCGAATCTTTGAACGCATCTTGCGCTCCTTGGTA…
Pic	Pic4	99°5′20.87″	29°39′36.97″	4102	Pic0295	Basidiomycota	Agaricomycetes	Polyporales	incertae sedis	Mycoleptodonoides	Mycoleptodonoides cf. aitchisonii	2	NE	AACAAGGTTTCCGTAGGTGAACCTGCGGAAGGATCATTACCGAGTTTTGAAAGGGGTTGTAGCTGGCCTAACGGATGCATGTGCACGCCCCGCTCATCCACTCTACACCTGTGCACTCTCTGTAGGTCGGTTTGGATCGGACGCCTCTCGCGGGGCGATCGGTTCGGGCCTGCCTATGTATTCTATACAAACACTTTATAGTCTCAGAATGTCAACGCGGTAAAACGCATCTTATATACAACTTTCAGCAACGGATCTCTTGGTTCTCGCATCGATGAAGAACGCAGCGAAATGCGATAAGTAATGTGAATTGCAGAATTCAGTGAATCATCGAATCTTTGAACGCACCTTGCGCCCTCTGGTATTCCGGAGGGCATGCCCGTTTGAGTGTCATGGTAT…
Pic	Pic4	99°5′20.87″	29°39′36.97″	4102	Pic0296	Basidiomycota	Agaricomycetes	Agaricales	Physalacriaceae	Armillaria	Armillaria cepistipes	1	DD	TGATTTGAGGTCAATAGTCAATAAATTGTCCAAGTCAATGGACGGTTAGAAGCTGAATCCTTCTACAAAGTCAAAGGGAAAAATCAAGGAAAGCTAAGCTCGCGCTAAGCAACTCCTCTCTTAAAATCGGACAAGTATCTCCGCAAAGGGAGAAAGCAGAAGGAGCCGTTAAGCACCTTCCAAACCGATTCTAACCCAGACCCGAAAGCCTGATTAGTTACCACTGTATGACTCGTATTCCGACCTAACTACAAGGCGTAGATATTATCACAGCCTAGCAGCCAAAGTCAAACGGTTTCTGCTAATGCATTTCAGAGGAGCTGATCTCGTTAGAAACCAGCAAACCCCCATATCCAATCCGCCGCACTTCTAATGAAAGAAGGGGAGGTTGAGAATTTA…
Pic	Pic4	99°5′20.87″	29°39′36.97″	4102	Pic0297	Basidiomycota	Agaricomycetes	Agaricales	Cortinariaceae	Cortinarius	Cortinarius cf. ultimiionophyllus	1	NE	TACCTGATTTGAGGTCACATTAATGATAAATTGTCCAAGGACGGTTAGAAAGCTGAACTGGCCATTGCATTCAATAGTGTAGATAGTTATCACACCAATGAACAAGGTTGTTCTGCTAATGCATTTCAAGGGAGCTGAAAAGAATCCAGCAAACCCTCACATCCAAACCACTCAACAAAAGAGGGTTGATATATATATATTAATGACACTCAAACAGGCATGCTCCTCGGAATACCAAGGAGCGCAAGGTGCGTTCAAAGATTCGATGATTCACTGAATTCTGCAATTCACATTACTTATCGCATTTCGCTGCGTTCTTCATCGATGCGAGAGCCAAGAGATCCGTTGCTGAAAGTTGTATAGTTTTATAGTCACAACATTCTATTAACATACATTGGG…
Pic	Pic4	99°5′20.87″	29°39′36.97″	4102	Pic0298	Basidiomycota	Agaricomycetes	Agaricales	incertae sedis	Gerronema	Gerronema strombodes	9	DD	AAGTAAAAAATCGTAACAAGGTTTCCGTAGGTGAACCTGCGGAAGGATCATTACTGAAGGAATGATAGTGGCTTGAGCTGACTCTTAGGAGTATGTGCTCACCCCTATCGCTTTCTACACTCTCCACTGTGCACCTATTGTAGGCTATGATAACTCTCAAAAGAGAGGTCTCCGGTAAAAGGGAGGGCTTTCCTGTTTGGATAGAAGGCTATGCGATTCACTTTGCTTGCTTTCAACTTCGTAGCCTATGTCTATACAAACTCTTTGATAGTCTATGAATGTCGTTTGTTGGTCTTTGACCGATAAGAACCCTTATACAACTTTCAGCAACGGATCTCTTGGCTCTCGCATCGATGAAGAACGCAGCGAAATGCGATAAGTAATGTGAATTGCAGAATT…
Pic	Pic4	99°5′20.87″	29°39′36.97″	4102	Pic0299	Basidiomycota	Agaricomycetes	Agaricales	Entolomataceae	Entoloma	Entoloma cf. llimonae	1	NE	TACCTGATTTGAGGTCAAAAGTTGTCAAATTGTCTTTGAAAGACGATTAGAAGCAAGAGCTCTCCCGTGAAGGACACTGTTTATCAATGATATAGATAATTATCATACCAATGATGAGCAGCAAAGATCTTTGCTAATATATTTAAGAAGAGCTGAACGAGCCAGCAACTTCCAAATCCAAGCCTAACTGGTCGAAAAAACTAGAGAGGTTGAGAATTTCATGACACTCAAACAGGCATGCTCCTCGGAATACCAAGGAGCGCAAGGTGCGTTCAAAGATTCGATGATTCACTGAATTCTGCAATTCACATTACTTATCGCATTTCGCTGCGTTCTTCATCGATGCGAGAGCCAAGAGATCCGTTGTTGAAAGTTGTATTTGTTTTTAAAGGCACAAAG…
Pic	Pic4	99°5′20.87″	29°39′36.97″	4102	Pic0300	Basidiomycota	Agaricomycetes	Agaricales	Hygrophoraceae	Hygrophorus	Hygrophorus sp1	4	NE	TATTGAATTTTTGAATGGGTTGTAGCTGATCATTTATGATATGTGCACGCCCTTCATTCCAAATTTCACACCCTGTGCACTTTTTGTAGGCCGACTTGAAAAATCGGTCTATGTTTTTTTAATACACCCAAAGAAGTTTAGAATGTTTATTTGTAGCTTGCTTGCAAGCTTAAAAGTTTATACAACTTTCAACAACGGATCTCTTGGCTCTCGCATCGATGAAGAACGCAGCGAAATGCGATAAGTAATGTGAATTGCAGAATTCAGTGAATCATCGAATCTTTGAACGCACCTTGCGCTCCTTGGTATTCCGAGGAGCATGCCTGTTTGAGTGTCATTAAATTCTCAATCTCCTCATACTATTTTGTTTGTGGGAGGCTTGGATTTGGGGTGTTGCTG…
Pic	Pic4	99°5′20.87″	29°39′36.97″	4102	Pic0301	Basidiomycota	Agaricomycetes	Agaricales	Amanitaceae	Amanita	Amanita citrinoindusiata	1	NE	TACCTGATTTGAGGTCAGTTTATCATATTGTCTCATAAAGACAGTTAGACGGCAGAGGATCATGAAGCATCTCTTGGCATAGATAGTCTATCACACCAATAGAGTGCAAAGCTCCTCAACTAATGCATTTCAGAAGAGCCCACCACTTTATCAGCAGCCGGCAACTCCCAATGTCCAAAAATCCCATGCCAAAAAAAGCACAAGCGTTTTGAGATATTTAATGACACTCAAACAGGCATGCTCCTCGGAATACCAAGGAGCGCAAGATGCGTTCAAAGATTCGATGATTCACTGAATTCTGCAATTCACATTACTTATCGCATTTCGCTGCGTTCTTCATCGATGCGAGAGCCAAGAGATCCGTTGTTGAAAGTTGTATTTTATCATTTAAAGGCTGAC…
Pic	Pic4	99°5′20.87″	29°39′36.97″	4102	Pic0302	Basidiomycota	Agaricomycetes	Agaricales	Strophariaceae	Deconica	Deconica coprophila	3	LC	CTACCTGATTTGAGGTCAAAATGTCATAGATTGTCCATAGAGGACGGTTAGAAGCAATGCCACTAAGTCTAATAGTCTACGGCGACGATAATTATCACACCAATAGACGGTTAGAGGGCACCGGCTAATACATTTAAGGGGAGCTGACTTGTGAAAGCCGGCAAAAAACCCCCACATCCAAGCCATCTACTAGTTCGTAAAAACTAGAGAGGTTGAGAATTTAATGACACTCAAACAGGCATGCTCCTCGGAATACCAAGGAGCGCAAGGTGCGTTCAAAGATTCGATGATTCACTGAATTCTGCAATTCACATTACTTATCGCATTTCGCTGCGTTCTTCATCGATGCGAGAGCCAAGAGATCCGTTGCTGAAAGTTGTATAGTGTTTATAGGCACGA…
Pic	Pic4	99°5′20.87″	29°39′36.97″	4102	Pic0303	Basidiomycota	Agaricomycetes	Agaricales	Pleurotaceae	Pleurotus	Pleurotus abieticola	6	DD	TGCTGATTCCTATGGAGTTGTTGCTGGCCTCTAGGGGCATGTGCACGCTTCACTAGTCTTTCAACCACCTGTGAACCTTTGATAGATCTGTGAAGTCGTCTCTCAAGTCGCTGACTTGGTTTGCTGGGATTTAAACGTCTCGGTGTGACTACGCAGTCTATTTACTTACACACCCCAAATGTATGTCTACGAATGTCATTTAATGGGCCTTGTGCCTATAAACCATAATACAACTTTCAACAACGGATCTCTTGGCTCTCGCATCGATGAAGAACGCAGCGAAATGCGATAAGTAATGTGAATTGCAGAATTCAGTGAATCATCGAATCTTTGAACGCACCTTGCGCCCCTTGGTATTCCGAGGGGCATGCCTGTTTGAGTGTCATTAAATTCTCAAAC…
Pic	Pic4	99°5′20.87″	29°39′36.97″	4102	Pic0304	Basidiomycota	Agaricomycetes	Agaricales	Amanitaceae	Amanita	Amanita umbrinolutea	1	NE	TACCTGATTTGAGGTCAAAGGGGCAGTTAAAAAAGAGAAGCCAGTGCAAACAAATTATCACACTGATGGTCTCAAAGTTAATGCTTTTGAGGAGAGCTGGCTCAAACAGAGACCAGCACAGTGCTCCCAAAGTCCAAAACACCTCGAGAAAAAGTGTTTTGATAGTTTAATGACACTCAAACAGGCATGCTCCTCGGAATGCCAAGGAGCGCAAGATGCGTTCAAAGATTCGATGATTCACTGGATTCTGCAATTCACATTACTTATCACATTTCGCTGTGTTCTTCATCGATGCGAGAGCCAAGAGATCCGTTGTTGAAAGTTGTATATTTATTATAACATGTAATATGCCAACCAACATGCATAACATCGTGTGTGTAACAAATATCATAGACACGC…
Pic	Pic4	99°5′20.87″	29°39′36.97″	4102	Pic0305	Basidiomycota	Agaricomycetes	Agaricales	Mycenaceae	Mycena	Mycena metata	5	DD	CTACCTGATTTGAGGTCAAAATGTCAGAAAGTTGTCCCTCTGCGAGACGGTTATAAGCAGGTTCCCATAAGTTTGCTTCAAAGCCGACGAGGCGTAGATAATTATCACACCAAGTGACGGTCCACAAGAGATCCCACTAATGCATTTAAAGGGAGCAGACCATCCACTTAAGGAAGCCAGCAAAGCCCTCACGTCCAAGCCTCACTCAAGCCGGTAAAGGCGAGCAAGGTTGAGAATTTAATGACACTCAAACAGGCATGCCCTTCGGAATACCAAAGGGCGCAAGGTGCGTTCAAAGATTCGATGATTCACTGAATTCTGCAATTCACATTACTTATCGCATTTCGCTGCGTTCTTCATCGATGGGAGAGCCAAGAGATCCGTTGCTGAAAGTTGTAT…
Pic	Pic4	99°5′20.87″	29°39′36.97″	4102	Pic0306	Basidiomycota	Agaricomycetes	Auriculariales	Auriculariaceae	Auricularia	Auricularia tibetica	2	NE	CTACCTGATTTGAGGCCAAAGCTTTATAATAGTTGTCCACGAGGGACGGCTGTAAGCAGCGCCGCTGAAGAGGCCCAGGGCTGTCGGCGCAGATAATTATCACACCGTTCGCCCAGCACTCTAAAAGCGCCAGCTAATGCATTTCAAGACGAGCCGATTACGGCACGGTCCAAGTCCACCACGGGCGACTGTTACATCGCAAGGGTGAGGGTTTACGTGACACTCAAACAGGCATGCTCCATGGAATACCAAGGAGCGCAAGGTGCGTTCAAAGATTCGATGATTCACTGAATTCTGCAATTCACATTACTTATCGCATTTCGCTGCGTTCTTCATCGATGCGAGAGCCAAGAGATCCGTTGTTGAAAGTTGTTACTTTATAGTTTAGATCACATTCTG…
Pic	Pic5	101°5′17.0483″	28°6′40.1472″	3033	Pic0001	Basidiomycota	Agaricomycetes	Agaricales	Amanitaceae	Amanita	Amanita battarrae	2	LC	ACACTCAAGCCAGTGTAAACAAATTATCACACTGATGGTCTCCAAAGCTAATGCTTTTGAGGAGAGCTGGGCTCAAACAGACCAGCAATATACTCCCAAAGTCCAAAACACCCAAGAAAAGTGTTTTGATAGTTTAATGACACTCAAACAGGCATGCTCCTTGGAATACCAAGGAGCGCAAGATGCGTTCAAAGATTCAATGATTCACTGGATTCTGCAATTCACATTACTTATCACATTTCGCTGTGTTCTTCATCGATGCGAGAGCCAAGAGATCCATTGTTGAAAGTTGTAATTTTATTATATATAATATGCCCATATATATGTGTGTGTTTGTAAACATATCATAGACCACACAGAGTGTGTCTACAGGCAGTGCACAGGTGGAACAGAAGAAAC…
Pic	Pic5	101°5′17.0483″	28°6′40.1472″	3033	Pic0002	Basidiomycota	Agaricomycetes	Cantharellales	Hydnaceae	Clavulina	Clavulina sp1	2	NE	CTAAAAAAGTTGGGCGTTTTACGGCAGTGGCCGCGTCGCGCTCCCGATGCGAGGTTTGTGCTACTACGCAGAGGAGGCTGCGACGAGACCGCCAATTCATTTCGGGGGCGGCGGCCGGCGGGCCCAGAAGGGCCGCGCAGGCGGGTGCCGGTCCCCAACACCAAGCCGCTGGGGCTTGAGGGTTGAAATGACGCTCGAACAGGCATGCCCGCCAGAATACTGGCGGGCGCAATGTGCGTTCAAAGATTCGATGATTCACTGAATTCTGCAATTCACATTACGTATCGCATTTCGCTGCGTTCTTCATCGATGCCAGAACCAAGAGATCCGTTGTTGAAAGTTTTGATTCATTTGTATAATCCACTCAGAAAGTACTATAAAATACAGAAGAGTTTGGGT…
Pic	Pic5	101°5′17.0483″	28°6′40.1472″	3033	Pic0003	Basidiomycota	Agaricomycetes	Russulales	Russulaceae	Lactarius	Lactarius sp1	4	NE
Pic	Pic5	101°5′17.0483″	28°6′40.1472″	3033	Pic0004	Basidiomycota	Agaricomycetes	Agaricales	Omphalotaceae	Gymnopus	Gymnopus cf. polyphyllus	1	NE	AAGTAAAAGTCGTAACAAGGTTTCCGTAGGTGAACCTGCGGAAGGATCATTATTGAAACTTCTTTGGAAATAGTACTGTTGCTGGCCTTGTAATGAGGTATGTGCACGTCTATTACCAATTTATTCATCCACCTGTGCACTTTTTGTAGGAGTTCTTTGAAGTTATTTTGTACTTGTGCAATTTGACTTTGAAAGGCTTCTATGTCTTATAAACCCATTAGTATGTCTCTGAATGTTTTTTATTGGGACTTGATTGGCCCTTTAAACTTGTACAACTTTTAGCAACGGATCTCTTGGCTCTCCCATCGATGAAGAACGCAGCGAAATGCGATAAGTAATGTGAATTGCAGAATTCAGTGAATCATCGAATCTTTGAACGCACCTTGCGCCCTCTGGTAT…
Pic	Pic5	101°5′17.0483″	28°6′40.1472″	3033	Pic0005	Basidiomycota	Agaricomycetes	Agaricales	Mycenaceae	Mycena	Mycena cf. abramsii	3	NE	TTTGGAATTAAAAAAAATGTAACAAGGTTTCCGTAGGTGAACCTGCGGAAGGATCATTATTGAATACGATTGGTACTGATGCTGGCTCTTCACTGAGCATGTGCTCGTCCATCTATTTATCTTCTCTTGTGCACATTTTGTAGTCTTGAACGAACCTCTCGCAGTCAATGCGGTTTGGGAGATTGGGCGCGAGCCCTCCTCCTGCTTCTTCAAGGCTATGTTTTCATATACACTATAAAGTTACAGAATGTCTTTTAACGATTGCGCTTGTCGTAGTCATTAAACCTATACAACTTTCAGCAACGGATCTCTTGGCTCTCCTATCGATGAAGAACGCAGCGAAATGCGATAAGTAATGTGAATTGCAGAATTCAGTGAATCATCGAATCTTTGAACGCA…
Pic	Pic5	101°5′17.0483″	28°6′40.1472″	3033	Pic0006	Basidiomycota	Agaricomycetes	Agaricales	Crepidotaceae	Crepidotus	Crepidotus applanatus	1	LC	CAAGGTTTCCGTAGGTGAACCTGCGGAAGGATCATTAATGAATGAACTTGGTGGATTGTCGCTGGCTCTCTAGGGAGCATGTGCACGTCTGTCATTTTTATCTTTCCACCTGTGAACTTTTTGTAGACCTGAACACACAAATGTCAATCTGAGGCAACTCAGTCGTGAGGCTTGTAGGCTTTTTTCAATGAAAGTCGACTTTCCTTGAAGTGTTTCAGGGACTATGTACATCATACACACCTTTTAAAATGTAACAGAATGAAATACAAGGTCTTTGTACCTATAAAACCTATACAACTTTCAGCAACGGATCTCTTGGCTCTCGCATCGATGAAGAACGCAGCGAAATGCGATAAGTAATGTGAATTGCAGAATTCAGTGAATCATCGAATCTTTGAA…
Pic	Pic5	101°5′17.0483″	28°6′40.1472″	3033	Pic0007	Basidiomycota	Agaricomycetes	Agaricales	Hydnangiaceae	Laccaria	Laccaria longipes	3	DD	AGGATCATTATTGAATAAACCTGATGTGGCTGTTAGCTGGCTTTTCGAAGCATGTGCTCGTCCGTCATCTTTAATCTCTCCACCTGTGCACATTTTGTAGTCTTGGATATCTCTCGAGGCAACTCGGATTTTAGAATCGCCGTGCTGTACAAGTCGGCTTTCCTTTCATTTCCAAGACTATGTTTTTATATACACCAAAGAATGTTTAAAGAATGTCTTCAATGGGAACTTGTTTCCTATAAAATTATACAACTTTCAGCAACGGATCTCTTGGCTCTCGCATCGATGAAGAACGCAGCGAAATGCGATAAGTAATGTGAATTGCAGAATTCAGTGAATCATCGAATCTTTGAACGCACCTTGCGCTCCTTGGTATTCCGAGGAGCATGCCTGTTTGAG…
Pic	Pic5	101°5′17.0483″	28°6′40.1472″	3033	Pic0008	Basidiomycota	Agaricomycetes	Agaricales	Strophariaceae	Pholiota	Pholiota multicingulata	1	NE	CGTCATCTTTATCTCTCCACCTGTGCACACTTTGTAGGTCTGGAATAACTTTCCGAGGAAACTCGGTCGTAGGGACTGCTGTCAAGGCTTTCCTTGCATTTTCCAGGTCTATGTTTTCATATACACCATAAGAATGTAATAGAATGTTTTTATTGGGCTTTGTTGCCTATAAACTATATACAACTTTCAGCAACGGATCTCTTGGCTCTCGCATCGATGAAGAACGCAGCGAAATGCGATAAGTAATGTGAATTGCAGAATTCAGTGAATCATCGAATCTTTGAACGCACCTTGCGCTCCTTGGTATTCCGAGGAGCATGCCTGTTTGAGTGTCATTAAATTCTCAACCTTATTAGCTTTTGTTAATAATGGCTTGGATGTGGGGGTTTATTTGCTGGG…
Pic	Pic5	101°5′17.0483″	28°6′40.1472″	3033	Pic0009	Basidiomycota	Agaricomycetes	Agaricales	Mycenaceae	Mycena	Mycena cf. abramsii	2	NE	GGAATTAAAAAAAATGTAACAAGGTTTCCGTAGGTGAACCTGCGGAAGGATCATTATTGAATACGATTGGTACTGATGCTGGCTCTTCACTGAGCATGTGCTCGTCCATCTATTTATCTTCTCTTGTGCACATTTTGTAGTCTTGAACGAACCTCTCGCAGTCAATGCGGTTTGGGAGATTGGGCGCGAGCCCTCCTCCTGCTTCTTCAAGGCTATGTTTTCATATACACTATAAAGTTACAGAATGTCTTTTAACGATTGCGCTTGTCGTAGTCATTAAACCTATACAACTTTCAGCAACGGATCTCTTGGCTCTCCTATCGATGAAGAACGCAGCGAAATGCGATAAGTAATGTGAATTGCAGAATTCAGTGAATCATCGAATCTTTGAACGCACCT…
Pic	Pic5	101°5′17.0483″	28°6′40.1472″	3033	Pic0010	Basidiomycota	Agaricomycetes	Russulales	Auriscalpiaceae	Lentinellus	Lentinellus sp1	1	NE	TTCATCGCAATGAAGCAACAAACGACACGGGTTATAGGCATAGGAGAACAAGGACACTTCCATCCACGGCGATCATTATCACACCGAAAGACGTTATCGTGCCATCGCCTTTGCCAATGCATTTAAGGAAAGCTGATGGTGACACCAGCAAACCCACTATCCAAGCTTCTTTCGATAACGAAATCAAAAGGAGTTGAGAATTTAATGACACTCAAACAGGCATGCTCCTCGGAATACCAAGGAGCGCAAGGTGCGTTCAAAGATTCGATGATTCACTGAAAATCTGCAATTCACATTACATATCGCAATTCGCTGCGTTCTTCATCGATGCGAGAGCCAAGAGATCCGTTGCTGAAAGTTGTATAGTTTTATTTACTGACCATCTTCTCGAAGAAGCGC…
Pic	Pic5	101°5′17.0483″	28°6′40.1472″	3033	Pic0011	Ascomycota	Leotiomycetes	Helotiales	Helotiaceae	Bisporella	Bisporella cf. citrina	3	NE	TAGAGGAAGTAAAAGTCGTAACAAGGTTTCCGTAGGTGAACCTGCGGAAGGATCATTATAGAGTTCATGCCCTCGCGGGTAGACCTCCCACCCTTTGTATTTTAACCAACGTTGCTTTGGCGGGCCGCCCCTGGGCCACCGGCTTCGGCCGGCGCGTGCCCGCCAACAGACCCTCCCAACCCTGAATGTATGTGTCGTCTGAGTACTATGTAATAGTTAAAACTTTCAACAACGGATCTCTTGGTTCTGGCATCGATGAAGAACGCAGCGAAATGCGATAAGTAATGTGAATTGCAGAATTCAGTGAATCATCGAATCTTTGAACGCACATTGCGCCCCTTGGTATTCCGGGGGGCATGCCTGTTCGAGCGTCATTTCAACCCTCAAGCTCTGCTTGGT…
Pic	Pic5	101°5′17.0483″	28°6′40.1472″	3033	Pic0012	Basidiomycota	Agaricomycetes	Russulales	Bondarzewiaceae	Heterobasidion	Heterobasidion cf. orientale	5	NE	AGTGACTGCGGAGGTCATTACGAATATCGTGCAAGGTTGTCAGCTGGCCTCTCGGGGCATGTGCTCGCCTTGTTCATATATCCATCTCACACCTGTGCACACTCGCGTGGGTCGGTCGGGGGTTTTCTCTTTCGAGATCTCTCCCCTTCCGAGCCGCGTCTTCACACAAACACTTTGTATGTCTTCAGAATGGTATCAATGCTATAAAAACGCATCTAATACAACTTTCAACAATGGATCTCTCGGTTCTCGCATCGATGAAGAACGCAGCGAAATGCGATAAGTAATGTGAATTGCAGAATTCAGTGAATCATCGAATCTTTGAACGCACCTTGCGCCCTTTGGTATTCCGAAGGGCACGCCTGTTTGAGTGTCGTGAAATTCTCAACCCTGTGCTTT…
Pic	Pic5	101°5′17.0483″	28°6′40.1472″	3033	Pic0013	Basidiomycota	Agaricomycetes	Agaricales	Omphalotaceae	Gymnopus	Gymnopus sp1	1	NE
Pic	Pic5	101°5′17.0483″	28°6′40.1472″	3033	Pic0014	Basidiomycota	Agaricomycetes	Agaricales	Tricholomataceae	Tricholoma	Tricholoma albobrunneum	1	DD	GAGACGGTTAGAAAGCAGTAACCTCCAATTTAAAGCTGCTTCACATAATGGCGTAGATAATTATCACACCAAAAGCTAAGAGGCAACAGAGGTCCCTACTAATGAATTTAAGGAGAGCCGACTTCGTAAGAAGCCCGCAAACTCCCACATCCAAGCCTGAACAACTTAAGAAAAGCTGAAAAGGTTGAGAATTTCATGACACTCAAACAGGCATGCTCCTCGGAATACCAAGGAGCGCAAGGTGCGTTCAAAGATTCGATGATTCACTGAATTCTGCAATTCACATTACTTATCGCATTTCGCTGCGTTCTTCATCGATGCGAGAGCCAAGAGATCCGTTGTTGAAAGTTGTATAAGGTTTATTGGACAGTCAAGTCCGATAATAACATTCGTAGACAT…
Pic	Pic5	101°5′17.0483″	28°6′40.1472″	3033	Pic0015	Basidiomycota	Agaricomycetes	Agaricales	Mycenaceae	Mycena	Mycena cf. abramsii	5	NE	AATTAAAAAAAATGTAACAAGGTTTCCGTAGGTGAACCTGCGGAAGGATCATTATTGAATACGATTGGTACTGATGCTGGCTCTTCACTGAGCATGTGCTCGTCCATCTATTTATCTTCTCTTGTGCACATTTTGTAGTCTTGAACGAACCTCTCGCAGTCAATGCGGTTTGGGAGATTGGGCGCGAGCCCTCCTCCTGCTTCTTCAAGGCTATGTTTTCATATACACTATAAAGTTACAGAATGTCTTTTAACGATTGCGCTTGTCGTAGTCATTAAACCTATACAACTTTCAGCAACGGATCTCTTGGCTCTCCTATCGATGAAGAACGCAGCGAAATGCGATAAGTAATGTGAATTGCAGAATTCAGTGAATCATCGAATCTTTGAACGCACCTTG…
Pic	Pic5	101°5′17.0483″	28°6′40.1472″	3033	Pic0016	Basidiomycota	Agaricomycetes	Agaricales	Marasmiaceae	Marasmius	Marasmius cf. siccus	8	NE	GTGAACCTGCGGAAGGATCATTATTGAAACATTGTAAAGGAAGGTTGAGCTGGCTCTTCACGAGCAAGTGCTCACTTTTCTTTCAATCTTCATCCACCTGTGCACTTTTTGTAGAGAGTTTGAGAAATGGGCTTAGGTCCAAAGTATCGGGCTTTCTATGTTTTACAAACTCTGAACGTATGTCTTTGAATGTCATTTACAAGGTGCTTAATTGAACCTTTTAAAAACTATACAACTTTCAGCAACGGATCTCTTGGCTCTCGCATCGATGAAGAACGCAGCGAAATGCGATAAGTAATGTGAATTGCAGAATTCAGTGAATCATCGAATCTTTGAACGCACCTTGCGCCTCTTGGTATTCCGAGAGGCATGCCTGTTTGAGCGTCATTAAATTCTCAA…
Pic	Pic5	101°5′17.0483″	28°6′40.1472″	3033	Pic0017	Basidiomycota	Agaricomycetes	Boletales	Tapinellaceae	Pseudomerulius	Pseudomerulius cf. aureus	10	NE	TCGTAACAAGGTTCCGTAGGTGAACCTGCGGAAGGATCATTATCGATTCTCCTTTGAAGGAGGTTTGGGCTGTGCTGGCCTTTCCCGAAGGCATGTGCACGTCCTCACATCCGTACCCATACACCTGTGCACCTGTTGTAGGTCTCGCAAGGGATCTATGTTATCTTTGATAAACACCTTGATGTATGTCCTTAGAATGTCCTTATGATTGTCTTTGCTGCTCGATTTATTTTGAGTGGTGGAGATGAAATATATTATAACTTTCAGCAATGGATCTCTTGGTTCTCGCATCGATGAAGAACGCAGCGAATTGCGATATGTAATGTGAATTGCAGATTTTCCGTGAATCATCGAATCTTTGAACGCACCTTGCGCTCCTTGGTATTCCAAGGAGCATGC…
Pic	Pic5	101°5′17.0483″	28°6′40.1472″	3033	Pic0039	Basidiomycota	Agaricomycetes	Agaricales	Marasmiaceae	Marasmius	Marasmius cf. siccus	2	NE	TAGGTGAACCTGCGGAAGGATCATTATTGAAACATTGTAAAGGAAGGTTGAGCTGGCTCTTCACGAGCAAGTGCTCACTTTTCTTTCAATCTTCATCCACCTGTGCACTTTTTGTAGAGAGTTTGAGAAATGGGCTTAGGTCCAAAGTATCGGGCTTTCTATGTTTTACAAACTCTGAACGTATGTCTTTGAATGTCATTTACAAGGTGCTTAATTGAACCTTTTAAAAACTATACAACTTTCAGCAACGGATCTCTTGGCTCTCGCATCGATGAAGAACGCAGCGAAATGCGATAAGTAATGTGAATTGCAGAATTCAGTGAATCATCGAATCTTTGAACGCACCTTGCGCCTCTTGGTATTCCGAGAGGCATGCCTGTTTGAGCGTCATTAAATTCT…
Pic	Pic5	101°5′17.0483″	28°6′40.1472″	3033	Pic0040	Basidiomycota	Agaricomycetes	Agaricales	Hygrophoraceae	Hygrophorus	Hygrophorus russula	1	LC	GATTTGAGGTCAAATGTCAAAGAGATTGTTGTTAGAAGCCTGAATCATTTGTTTCAAAAGCGATGGCATAGATACTATCAAACCAAAGCTACATCCACAGAGCACAAGCTAATGCATTTAAGAGGAGCTGACAAGCCAGCAAACACTCCAAGTCCAAAAAAAATCCTTAAGAATAAAGACTTTTTGAGAATTTAATGACACTCAAACAGGCATGCTCCTCGGAATACCAAGGAGCGCAAGGTGCGTTCAAAGATTTGATGATTCACTGAATTCTGCAATTCACATTACTTATCGCATTTCGCTGCGTTCTTCATCGATGCGAGAGCCAAGAGATCCGTTGTTGAAAGTTGTATTATTTATCCCATTTTCCATTCACAATTTTATAAAGATGTGTTATTA…
Pic	Pic5	101°5′17.0483″	28°6′40.1472″	3033	Pic0041	Basidiomycota	Agaricomycetes	Polyporales	Polyporaceae	Polyporus	Polyporus sp1	2	NE
Pic	Pic6	101°5′17.0483″	28°6′40.1472″	3033	Pic0018	Basidiomycota	Agaricomycetes	Agaricales	Hygrophoraceae	Hygrophorus	Hygrophorus russula	1	LC	ACCTGATTTGAGGTCAAATGTCAAAGAGATTGTTGTTAGAAGCCTGAATCATTTGTTTCAAAAGCGATGGCATAGATACTATCAAACCAAAGCTACATCCACAGAGCACAAGCTAATGCATTTAAGAGGAGCTGACAAGCCAGCAAACACTCCAAGTCCAAAAAAAATCCTTAAGAATAAAGACTTTTTGAGAATTTAATGACACTCAAACAGGCATGCTCCTCGGAATACCAAGGAGCGCAAGGTGCGTTCAAAGATTTGATGATTCACTGAATTCTGCAATTCACATTACTTATCGCATTTCGCTGCGTTCTTCATCGATGCGAGAGCCAAGAGATCCGTTGTTGAAAGTTGTATTATTTATCCCATTTTCCATTCACAATTTTATAAAGATGTGTT…
Pic	Pic6	101°5′17.0483″	28°6′40.1472″	3033	Pic0019	Basidiomycota	Agaricomycetes	Agaricales	Hygrophoraceae	Hygrophorus	Hygrophorus cf. nemoreus	1	NE	TGACCATTTGTTTCAGAAGCAATGGCATAGATTTCTATCAAACCAAAGCCTAATCCACAGAGCACAAGCTAATGCTTTTAAGAGAAGCCAACAAAAGCCAGCAAACACTCCAAATCCAAAAGATCTTCCTTGCAGAAAGACTTTTTGATAATTTTAAATGACACTCAAACAGGCATGCTCCTCGGAATACCAAGGAGCGCAAGGTGCGTTCAAAGATTTGATGATTCACTGAATTCTGCAATTCACATTACTTATCGCATTTCGCTGCGTTCTTCATCGATGCGAGAGCCAAGAGATCCGTTGTTGAAAGTTGTAATTATTTATTCATTTCCATTCACATTTACATTTATGAGTTGTTAGAAAACATAGACCAAATGAATGGCCTACAAAAGTGCACAG…
Pic	Pic6	101°5′17.0483″	28°6′40.1472″	3033	Pic0020	Basidiomycota	Agaricomycetes	Agaricales	Mycenaceae	Mycena	Mycena cf. abramsii	6	NE	TTTGGAATTAAAAAAAATGTAACAAGGTTTCCGTAGGTGAACCTGCGGAAGGATCATTATTGAATACGATTGGTACTGATGCTGGCTCTTCACTGAGCATGTGCTCGTCCATCTATTTATCTTCTCTTGTGCACATTTTGTAGTCTTGAACGAACCTCTCGCAGTCAATGCGGTTTGGGAGATTGGGCGCGAGCCCTCCTCCTGCTTCTTCAAGGCTATGTTTTCATATACACTATAAAGTTACAGAATGTCTTTTAACGATTGCGCTTGTCGTAGTCATTAAACCTATACAACTTTCAGCAACGGATCTCTTGGCTCTCCTATCGATGAAGAACGCAGCGAAATGCGATAAGTAATGTGAATTGCAGAATTCAGTGAATCATCGAATCTTTGAACGCA…
Pic	Pic6	101°5′17.0483″	28°6′40.1472″	3033	Pic0021	Basidiomycota	Agaricomycetes	Thelephorales	Bankeraceae	Bankera	Bankera sp1	2	NE
Pic	Pic6	101°5′17.0483″	28°6′40.1472″	3033	Pic0028	Basidiomycota	Agaricomycetes	Agaricales	Hygrophoraceae	Hygrophorus	Hygrophorus russula	2	LC	CCTGATTTGAGGTCAAATGTCAAAGAGATTGTTGTTAGAAGCCTGAATCATTTGTTTCAAAAGCGATGGCATAGATACTATCAAACCAAAGCTACATCCACAGAGCACAAGCTAATGCATTTAAGAGGAGCTGACAAGCCAGCAAACACTCCAAGTCCAAAAAAAATCCTTAAGAATAAAGACTTTTTGAGAATTTAATGACACTCAAACAGGCATGCTCCTCGGAATACCAAGGAGCGCAAGGTGCGTTCAAAGATTTGATGATTCACTGAATTCTGCAATTCACATTACTTATCGCATTTCGCTGCGTTCTTCATCGATGCGAGAGCCAAGAGATCCGTTGTTGAAAGTTGTATTATTTATCCCATTTTCCATTCACAATTTTATAAAGATGTGTTA…
Pic	Pic6	101°5′17.0483″	28°6′40.1472″	3033	Pic0029	Basidiomycota	Agaricomycetes	Agaricales	Hygrophoraceae	Hygrophorus	Hygrophorus cf. cossus	3	NE	GTGAATTGCAGAATTCAGTGAATCATCGAATCTTTGAACGCACCTTGCGCTCCTTGGTATTCCGAGGAGCATGTCTGTTTGAGTATCATTAAAATCTCAATCCTTTGTTTCAATTTATTTTNGAATTAAAGGCNTTGGACTTGGAGGTGTTGCTGGTCTTTCTTTAAAGTCGGCTCCTCTTAAATGCATTAGCTTGGACCTTTTGCAGATAAGCTTTAGTTTGATAAATATCTATGCTAATTGTCTTTGAAGCAACAAATGCCAGCTTCCAATTGAACTTGCTTTATTGCAATTCCTTTCTTAAGTTTGATCTCAAATCAGGTAGGACTACCCGCTGAACTTAAGCATATCAATAAGCGGAGGAAAAGAAACTAACAAGGATTCCCCTAGTAACTGCGA…
Pic	Pic6	101°5′17.0483″	28°6′40.1472″	3033	Pic0030	Basidiomycota	Agaricomycetes	Agaricales	Amanitaceae	Amanita	Amanita battarrae	1	LC	ATGAATCATAAAAGAGGAGAGGCTGAGAGACATATAAACGGTGCAGAAAATTATTACCCCAACTTGTCTTTCCAAGCCAATATTTTTCAGGAGAGCTGACTATGTTAGCTAGCACTCCCACAATCCAAAAGCACTCAAACAAAAGTGTTTTGATATTTTTATGACACTCAAACAGGCATACTCCTCGGAATACCAAGGAGCGCAAGATGCATTCAAAGATTCGATGATTCACTGAATTCTGCAATTCACATTACTTATCACATTTCGCTGTGTTCTTCATCGATGCGAGAACCAAAAGATCCGTTGTTGAAAGTTGTATTGTTATTATTATAAAACAATCAAATATTTCAATGATGTGTATGAAATAAATCATAGACATAAAAATATGTCTACAACAGT…
Pic	Pic6	101°5′17.0483″	28°6′40.1472″	3033	Pic0031	Basidiomycota	Agaricomycetes	Agaricales	Mycenaceae	Mycena	Mycena cf. abramsii	2	NE	GAATTAAAAAAAATGTAACAAGGTTTCCGTAGGTGAACCTGCGGAAGGATCATTATTGAATACGATTGGTACTGATGCTGGCTCTTCACTGAGCATGTGCTCGTCCATCTATTTATCTTCTCTTGTGCACATTTTGTAGTCTTGAACGAACCTCTCGCAGTCAATGCGGTTTGGGAGATTGGGCGCGAGCCCTCCTCCTGCTTCTTCAAGGCTATGTTTTCATATACACTATAAAGTTACAGAATGTCTTTTAACGATTGCGCTTGTCGTAGTCATTAAACCTATACAACTTTCAGCAACGGATCTCTTGGCTCTCCTATCGATGAAGAACGCAGCGAAATGCGATAAGTAATGTGAATTGCAGAATTCAGTGAATCATCGAATCTTTGAACGCACCTT…
Pic	Pic7	101°5′17.0483″	28°6′40.1472″	3033	Pic0022	Basidiomycota	Agaricomycetes	Agaricales	Physalacriaceae	Xerula	Xerula strigosa	1	DD	TTAAGTTTATCTTATTATAGATGATTAGAAGCTGTAGCCATCTGATAGAGTCACATAGTTATCTCTTTTTCAAGAGAAGGCAAAGAGAGCTTATAAAAGCAACCCTTTAAAACCTGACCTCTACCCAGCAAGAAGACTATAGATATTTACCACAAGTCTAGCAAGCCCAGTCAACGGTACTACTGCTAATACATTTTAGAAGAGCTGATTGCAATAAAGTGTTCCAGCAACTTCCACATCCAATCCACCTCATCAACAAAGTGAGAAGGGTTGAGAGTATAATGACACTCAAACAGGCATGCCCTTCAGAATACCAAAGGGCGCAAGGTGCGTTCAAAGACTCGATGATTCACTGAATTCTGCAATTCACATTAGTTATCGCATTTCGCTGCGTTCTTC…
Pic	Pic7	101°5′17.0483″	28°6′40.1472″	3033	Pic0023	Basidiomycota	Agaricomycetes	Agaricales	Strophariaceae	Pholiota	Pholiota multicingulata	2	NE	AACAGACGGTTAGAAGCGGTGCTATATACTGACAGAAAGTCCACGGCGTAGATAATTATCACACCAATAGACAGTCTGCACAAGGCAACCAGCTAATACATTTAAGGGGAGCTGATTTCATTAAGAACCCAGCAAATAAACCCCCACATCCAAGCCATTATTAACAAAAGCTAATAAGGTTGAGAATTTAATGACACTCAAACAGGCATGCTCCTCGGAATACCAAGGAGCGCAAGGTGCGTTCAAAGATTCGATGATTCACTGAATTCTGCAATTCACATTACTTATCGCATTTCGCTGCGTTCTTCATCGATGCGAGAGCCAAGAGATCCGTTGCTGAAAGTTGTATATAGTTTATAGGCAACAAAGCCCAATAAAAACATTCTATTACATTCTTAT…
Pic	Pic7	101°5′17.0483″	28°6′40.1472″	3033	Pic0024	Basidiomycota	Agaricomycetes	Boletales	Suillaceae	Suillus	Suillus bovinus	2	LC	AAGAAGGAGGGAGAGCTGTAGCTGGCCCTAGGCACGTGCACGCTTTCTTTCTGGACTTTGGTCGTATGGGCGCGGAGGGTCAACCCCCTCTGCGTCTTCATATGCCCCTCTTCGTGTAGAAAGTCTTTGAATGTTTTTACCATCATCGAGTCGCGACTTCCAGGAGACGCGATTCTTTGAGACAAAAGTTATTACAACTTTCAGCAATGGATCTCTTGGCTCTCGCATCGATGAAGAACGCAGCGAATAGCGATATGTAATGTGAATTGCAGATCTACAGTGAATCATCGAATCTTTGAACGCACCTTGCGCTCCTCGGTGTTCCGAGGAGCATGCCTGTTTGAGCGTCAGTAAATTCTCAACTCCTCTCGATCGACTTCGAGTGGAGCTTGGATGGTG…
Pic	Pic7	101°5′17.0483″	28°6′40.1472″	3033	Pic0025	Basidiomycota	Agaricomycetes	Agaricales	Hygrophoraceae	Hygrophorus	Hygrophorus cf. nemoreus	1	NE	TGACCATTTGTTTCAGAAGCAATGGCATAGATTACTATCAAACCAAAGCCTAATCCACAGAGCACAAGCTAATGCTTTTAAGAGAAGCCAACAAAAGCCAGCAAACACTCCAAATCCAAAAGATCTTCCTTGCAGAAAGACTTTTTGATAATTTTAAATGACACTCAAACAGGCATGCTCCTCGGAATACCAAGGAGCGCAAGGTGCGTTCAAAGATTTGATGATTCACTGAATTCTGCAATTCACATTACTTATCGCATTTCGCTGCGTTCTTCATCGATGCGAGAGCCAAGAGATCCGTTGTTGAAAGTTGTAATTATTTATTCATTTCCATTCACATTTACATTTATGAGTTGTTAGAAAACATAGACCAAATGAATGGCCTACAAAAGTGCACAG…
Pic	Pic7	101°5′17.0483″	28°6′40.1472″	3033	Pic0026	Basidiomycota	Agaricomycetes	Agaricales	Hydnangiaceae	Laccaria	Laccaria longipes	5	DD	GGATCATTATTGAATAAACCTGATGTGGCTGTTAGCTGGCTTTTCGAAGCATGTGCTCGTCCGTCATCTTTAATCTCTCCACCTGTGCACATTTTGTAGTCTTGGATATCTCTCGAGGCAACTCGGATTTTAGAATCGCCGTGCTGTACAAGTCGGCTTTCCTTTCATTTCCAAGACTATGTTTTTATATACACCAAAGAATGTTTAAAGAATGTCTTCAATGGGAACTTGTTTCCTATAAAATTATACAACTTTCAGCAACGGATCTCTTGGCTCTCGCATCGATGAAGAACGCAGCGAAATGCGATAAGTAATGTGAATTGCAGAATTCAGTGAATCATCGAATCTTTGAACGCACCTTGCGCTCCTTGGTATTCCGAGGAGCATGCCTGTTTGAGT…
Pic	Pic7	101°5′17.0483″	28°6′40.1472″	3033	Pic0027	Basidiomycota	Dacrymycetes	Dacrymycetales	Dacrymycetaceae	Dacrymyces	Dacrymyces cf. palmatus	1	NE	CCAAACTGTGGAAGGAAAAAATCGTAACAAGGTTTCCGTAGGTGAACCTGCGGAAGGATCATTAGAAAAGTCCCATATACACACCTGTGAACCGTCCCTTCGGGGTTATACAAACTCTAGTGTTGTCATGCATGTCTTGTTATACCTAACAAATATAACTTTCAACAACGGATCTCTTGGCTCTCGCATCGATGAAGAACGCAGCGAAATGCGATAAGTAATGTGAATTGCAGAATAGTGAATCATCGAATCTTTGAACGCACCTTGCGCCTCTATGAGGCATGCCGGTTTGAGCGCCTTATAACCATGGGCTAGCGGCTTGCTGCTAGACCGACTTGAGTGTTGCCGCAGGCTCGCTCTGAATGCATTTGTGACTTGAAGCTGTACCAACGTAATAAG…
Pic	Pic7	101°5′17.0483″	28°6′40.1472″	3033	Pic0032	Basidiomycota	Agaricomycetes	Agaricales	Strophariaceae	Deconica	Deconica cf. phyllogena	2	NE	GTCCAGAGGACGATTATAAGCAGCGCAACCAAAGTCTAATAGTCCACGGCGTAGATAATTATCACACCAATAGACGGTTAGAGGGCACCGGCTAATACATTTAAGGAGAGCTGACTTGTGAAAGCCTGCAAAATTACTCCCAAATCCAAGCCATCTGCTAGTCAAAAAACTAGAGAGGTTGAGAATTTAATGACACTCAAACAGGCATGCTCCTCGGAATACCAAGGAGCGCAAGGTGCGTTCAAAGATTCGATGATTCACTGAATTCTGCAATTCACATTACTTATCGCATTTCGCTGCGTTCTTCATCGATGCGAGAGCCAAGAGATCCGTTGCTGAAAGTTGTATAGTGTTTATAGGCATAAAGCCCACTGATACATTCTATTACATACTATGGGG…
Pic	Pic7	101°5′17.0483″	28°6′40.1472″	3033	Pic0033	Basidiomycota	Agaricomycetes	Agaricales	Mycenaceae	Mycena	Mycena cf. abramsii	9	NE	GAATTAAAAAAAATGTAACAAGGTTTCCGTAGGTGAACCTGCGGAAGGATCATTATTGAATACGATTGGTACTGATGCTGGCTCTTCACTGAGCATGTGCTCGTCCATCTATTTATCTTCTCTTGTGCACATTTTGTAGTCTTGAACGAACCTCTCGCAGTCAATGCGGTTTGGGAGATTGGGCGCGAGCCCTCCTCCTGCTTCTTCAAGGCTATGTTTTCATATACACTATAAAGTTACAGAATGTCTTTTAACGATTGCGCTTGTCGTAGTCATTAAACCTATACAACTTTCAGCAACGGATCTCTTGGCTCTCCTATCGATGAAGAACGCAGCGAAATGCGATAAGTAATGTGAATTGCAGAATTCAGTGAATCATCGAATCTTTGAACGCACCTT…
Pic	Pic7	101°5′17.0483″	28°6′40.1472″	3033	Pic0034	Basidiomycota	Exobasidiomycetes	Exobasidiales	Exobasidiaceae	Exobasidium	Exobasidium sp.	8	NE
Pic	Pic7	101°5′17.0483″	28°6′40.1472″	3033	Pic0035	Basidiomycota	Agaricomycetes	Polyporales	Polyporaceae	Lenzites	Lenzites cf. betulina	8	NE	GTTTTGAAAGGGGTTGTAGCTGGCCTTCCGAGGCATGTGCACGCCCTGCTCATCCCACTCTACACCTGTGCACTTACTGTAGGTCGGCGTGGGTTTCTAGCCTCCGGGTTTGAAGCATTCTGCTGGCCTATGTACATTTATAAACACTTTAAAGTAACAGAATGTAAACGCGTCTAACGCATTTTAATACAACTTTCAGCAACGGATCTCTTGGCTCTCGCATCGATGAAGAACGCAGCGAAATGCGATAAGTAATGTGAATTGCAGAATTCAGTGAATCATCGAATCTTTGAACGCACCTTGCGCTCCTTGGTATTCCGAGGAGCATGCCTGTTTGAGTGTCATGGAATTCTCAACCCATAAATCCTTGTGATGTATGGGCTTGGATTTGGAGGCTTG…
Pic	Pic7	101°5′17.0483″	28°6′40.1472″	3033	Pic0036	Ascomycota	Sordariomycetes	Xylariales	Hypoxylaceae	Daldinia	Daldinia cf. concentrica	9	NE	TAGGTGAACCTGCGGAGGGATCATTACTGAGTTATCTAAACTCCAACCCTTTGTGAAACTTACCGTCGTTGCCTCGGCGGGCTGCGCTTACCCTGTAGCTACCCTGTAGCTACCCGGTAGGCGCGCTCCAAGCCCGCCGGTGGACCACTAAACTCTGTTTTAATACCGAATCTCTGAATGCTTCAACTTAATAAGTTAAAACTTTCAACAACGGATCTCTTGGTTCTGGCATCGATGAAGAACGCAGCGAAATGCGATAAGTAATGTGAATTGCAGAATTCAGTGAATCATCGAATCTTTGAACGCACATTGCGCCCATTAGTATTCTAGTGGGCATGCCTATTCGAGCGTCATTTCAACCCTTAAGCCTTAGTTGCTTAGCGTTGGGAGTCTGCGCTG…
Pic	Pic7	101°5′17.0483″	28°6′40.1472″	3033	Pic0037	Basidiomycota	Agaricomycetes	Agaricales	Mycenaceae	Hydropus	Hydropus sp.	1	NE	AGCAAGGGTTTAAGCAAGCTTCCGATCCAGTCTTGCGACTGAGGAGTCTGTTTGTCCAAATGGACGGTTAGAAGCAGTCCTTTCTCGAATCCATTGAAAGCGTAGATAGACTATCACACTTGCGTGGATCCTAGATAACCACTAATGTATTTAAAGGGAGTCTGATCGGTGACAACCAGCAACCCTCACATCCAAAGGATCAAGTCCTGTAAAAAGACTCGAAACTTTGAGAGATTAATGACGCTCAAACAGGCGTACCCTTCGGAATACCAAAGGGTGCAAGGTGCGTTCAAAGATTCGATGATTCACTGAATTCTGCAATTCACATTACTTATCGCATTTCGCTGCGTTCTTCATCGATGCGAGAGCCAAGAGATCCGTTGCTGAAAGTTGTATAGA…
Pic	Pic7	101°5′17.0483″	28°6′40.1472″	3033	Pic0038	Basidiomycota	Agaricomycetes	Agaricales	Physalacriaceae	Xerula	Xerula strigosa	1	DD	CAGTTAAGTTTATCTTATTATAGATGATTAGAAGCTGTAGCCATCTGATAGAGTCACATAGTTATCTCTTTTTCAAGAGAAGGCAAAGAGAGCTTATAAAAGCAACCCTTTAAAACCTGACCTCTACCCAGCAAGAAGACTATAGATATTTACCACAAGTCTAGCAAGCCCAGTCAACGGTACTACTGCTAATACATTTTAGAAGAGCTGATTGCAATAAAGTGTTCCAGCAACTTCCACATCCAATCCACCTCATCAACAAAGTGAGAAGGGTTGAGAGTATAATGACACTCAAACAGGCATGCCCTTCAGAATACCAAAGGGCGCAAGGTGCGTTCAAAGACTCGATGATTCACTGAATTCTGCAATTCACATTAGTTATCGCATTTCGCTGCGTTC…
Pic	Pic8	100°56′35.0952″	30°3′10.3644″	2953	Pic0042	Basidiomycota	Agaricomycetes	Agaricales	Tricholomataceae	Tricholoma	Tricholoma terreum	1	LC	AGGTCAATTGTCAGAAGTTGGTCTTAAAGGAGACCATTTAGAAGCTGAACCCCGTTTATAAAGCTGCTCTTCACGATGGCGTAAATAATTTATCACACCAAAGCCAGGCAACAAAGGTCCCGCTAATGCATTTCAGGAGAGCCGACCTCTGAGATGAGAAGCCCGCATACTCCCACATCCAAGCCTGATCAACAGAAAAAGCTGAAAAGGTTGAGAATTTCATGACACTCAAACAGGCATGCTCCTCGGAATACCAAGGAGCGCAAGGTGCGTTCAAAGATTCGATGATTCACTGAATTCTGCAATTCACATTACTTATCGCATTTCGCTGCGTTCTTCATCGATGCGAGAGCCAAGAGATCCGTTGTTGAAAGTTGTATTTAAAGTTTTAAAGGCATT…
Pic	Pic8	100°56′35.0952″	30°3′10.3644″	2953	Pic0043	Basidiomycota	Agaricomycetes	Agaricales	Inocybaceae	Inocybe	Inocybe sp1	2	NE	GAGGTCAGTTTGTCAAGAATCGTGCGTTGGAAGCAGCACATGCGCGGCATACCAAAGGCGTAGATGATGTTATCACACCTAGCGGTTTCCGCTCCAGACACCACTGATGCATTTCAGGGGAGCAGACTCTGCAACGAAAGCCCGCAAAAGCCCCCACGTCCAAAGCCACGTCGAAATGAATCAATGTGGTGTTGAGAGGTTTAAATGACACTCAAACAGGCATGCTCCTCGGAATACCAAGGAGCGCAAGATGCGTTCAAAGATTCGATGATTCACTGAATTCTGCAATTCACATTACTTATCGCATTTCGCTGCGTTCTTCATCGATGCGAGAGCCAAGAGATCCGTTGCTGAAAGTTGTTTTTAATAACTTTTATTTTTGTTTCAACATTCTAAACA…
Pic	Pic8	100°56′35.0952″	30°3′10.3644″	2953	Pic0044	Basidiomycota	Agaricomycetes	Agaricales	Inocybaceae	Inocybe	Inocybe appendiculata	6	NE	ATAAAATTGTAAGGTCTTTTTTGTTAGAAGCAGTGCAACCAGCCCAGCATAAGGCATAGATAATTATCACACCTATAGCAGCAGCTCAGACACCACTAATGTATTTCAGGGGAGCAGACTTCATTTAAAGCCTGCAAAGAAAATCCCCCCAAATCCAAGCCACATCATTGATGTAGTTGAGAGAAGTTGAATGACACTCAAACAGGCATGCTCCTCGGAATACCAAGGAGCGCAAGATGCGTTCAAAGATTCGATGATTCACTGAATTCTGCAATTCACATTACTTATCGCATTTCGCTGCGTTCTTCATCGATGCGAGAGCCAAGAGATCCGTTGCTGAAAGTTGTATATTTAACTTTATAGGTACAAAATTGACCTGATTCAACACATTCTAAACGC…
Pic	Pic8	100°56′35.0952″	30°3′10.3644″	2953	Pic0045	Basidiomycota	Agaricomycetes	Hysterangiales	Hysterangiaceae	Hysterangium	Hysterangium cf. nephriticum	6	NE	TCTCCCTCGGGAGACGGACTGTGAGCCCCCTTGACGTCCAAGGCCCGACCGACGCCAGCGAGTTTTCATTATCACGCCATTTCGTCTGTGGAGGGACCAAGGCCGGAACGAGGGCTAATGCATTTCGAGACGAGCCGCGACGGCAACGTCCAAAATCCGACCCTCCGAACGCAAGCCCGGACTTGAAGGTACCGGACCGCGAGGGGAGAGTCGAGGGACTGTCACGACACTCAAACAGGCATGCTCCTCGGAATACCGAGGAGCGCAAGATGCGTTCAAAGGTTCGATGATTCACTGAATTCTGCAATTCACATTACGTTTCGCACTTTCGCTGCGTTCTTCATCGATGCGAAAGCCAAGAGATCCGTTGTTGAAAGTTGTATTATTATCTTACTCCGT…
Pic	Pic8	100°56′35.0952″	30°3′10.3644″	2953	Pic0046	Basidiomycota	Agaricomycetes	Russulales	Russulaceae	Russula	Russula sp1	7	NE	CGTGGGTCCAGCCGCGAGCGATGACCCGCGACCGGAGCACCATCCTTTTGTCCGTGGGACGATTGGGAGCGGGACGATGTCGAATCCAAAACGTAAAAACATCTTATCACGTCAAGGACCGGCAAAGCAGACCCCACTGATTCATTTGAGAGGAGCCCGCTTCCTAAAAGAAGAAAGCGAGCATTGAACCTCCAAGTCCAAAAAAAACCTCAAAAGAGAGGGTTTTTGAAGATTTCACGACACTCAAACGGGTGTGCCCCTCGGAATGCCAAGGGGCGCAAGGTGCGTTCAAAGATTCGATGATTCACTGAATTCTGCAATTCACATTACGTATCGCATTTCGCTGCGTTCTTCATCGATGCGAGAGCCAAGAGATCCGTTGTTGAAAGTTGTATTATT…
Pic	Pic8	100°56′35.0952″	30°3′10.3644″	2953	Pic0047	Basidiomycota	Agaricomycetes	Russulales	Russulaceae	Lactarius	Lactarius alnicola	1	NE	GAGGTCAGGGTTCGTGGGGTTGAGAGCGTTTCCCGAGAAGGGAGACACGCTCAAACGTTGTCTCGATGCAAGGTTGAGACGATTAGAAGCGGATCCCAGGAGCAACAGAGCCAGAAACCAAGACATGGAAACATCTTATCACACGTCGAGGATCAGCAAAGAGGACCCCGCTAATTCATTTAAGAGGAGCTGGGTTTCAGAAGAGAGAAACACCAGCAAAGGCCTCCAAAGTCCAAGCCTCCTTCGGTGTCCAGAAGAAACCGAGAAGGTTGAGATTTTCACGACACTCAAACGGGTGTGCCCCTCGGAATACCAAGGGGCGCAAGGTGCGTTCAAAGATTCGATGATTCACTGAATTCTGCAATTCACATTACGTATCGCATTTCGCTGCGTTCTTCA…
Pic	Pic8	100°56′35.0952″	30°3′10.3644″	2953	Pic0048	Basidiomycota	Agaricomycetes	Russulales	Russulaceae	Russula	Russula cf. atroglauca	1	NE	GAGGACATTATAGTGCAACCGAGGCACCTGGGCTGTCGCTGACCTTTAAGGACGTGCACGCCCGGAGTGCTCTCTCACATCCATCTCACCCCTTTGTGCATCACCGCGTGGGGCCCTCTCTTTTGGCTTGTTCCGGGAGGGGGGGTTCACGTTTTTACACAAACAATCCATTAATGCATGTGTAAAATGTCTTACTTATTTTAAATACAACTTTCAACAACGGATCTCTTGGCTCTCGCATCGATGAATAACGCAGCGAAATGCGATACGTAATGTGAATTGCAGAATTCACTGAATCATCGAATCTTTGAACGCACCTTGCGCCCCTTGGTATTCCGAGGGGTGCACCCGTTTGAGTGTCGTGAACACCCTCAACCTTCTCGGTTTATCGACCGGGAA…
Pic	Pic8	100°56′35.0952″	30°3′10.3644″	2953	Pic0049	Basidiomycota	Agaricomycetes	Agaricales	Inocybaceae	Inocybe	Inocybe cf. laurina	4	NE	TGCGTTTTCGAAGCAGCCCATTTGCGCGGCATACCAAAGGCATAGATGAATGTTATCAACGCCTAGCGGTTTCCACTCCAGGTACCACTAATGAATTTCAGGGGAGCAGGCCTTTCATTAAAAGCCTGCAAAAGCCCCCCAAGTCCAAAGCCACATCAAGATGTGGGCTTTGAGAGTTCAAAATGACACTCAAACAGGCATGCTCCTCGGAATACCAAGGAGCGCAAGATGCGTTCAAAGATTCGATGATTCACTGAATTCTGCAATTCACATTACTTATCGCATTTCGCTGCGTTCTTCATCGATGCGAGAGCCAAGAGATCCGTTGCTGAAAGTTGTTTTTTATAACTTTTATGTATTTCAACATTCTAGACATATTGTTTGTGAGACATAGACCTT…
Pic	Pic8	100°56′35.0952″	30°3′10.3644″	2953	Pic0050	Basidiomycota	Agaricomycetes	Agaricales	Hydnangiaceae	Laccaria	Laccaria sp1	6	NE	GAGGTCAATTGTCAAAAATTGTCCAAGTCAATGGACTGTTAGAAGCTGAACTTCATAAAGCTGCTTCACATCCACGGCGTAGATAATTATCACACCAATAGACGGTCCACAAAAGTTCCGCTAATGCATTTAAGGAGAGCCGACCTCATAAGTGAAGCCAGCAACCCCCACATCCAAGCCTAACCAAGCTAATAAAAGCTGGAAGGTTGAGAATTTAATGACACTCAAACAGGCATGCTCCTCGGAATACCAAGGAGCGCAAGGTGCGTTCAAAGATTCGATGATTCACTGAATTCTGCAATTCACATTACTTATCGCATTTCGCTGCGTTCTTCATCGATGCGAGAGCCAAGAGATCCGTTGCTGAAAGTTGTATAGTTTTTATAGGAAACAAGTTCC…
Pic	Pic8	100°56′35.0952″	30°3′10.3644″	2953	Pic0051	Basidiomycota	Dacrymycetes	Dacrymycetales	Dacrymycetaceae	Calocera	Calocera cf. viscosa	5	NE	CTAAAGACGATTCGAAGCGTCCTTAGTCCCGTTACAACGAAATACTTATCACGTTGCTTCGAGCATAGGGTCGCTCATGCATTCAGAGCGAGCCGGCAAGCCGGCAACACGCTCAACTCTGCCATAGGCAAGATATTTAAGGCGCTCACAATCCAGCATGCCCAGGGTAAACCCAGAGGGCGCAAGGTGCGTTCAAAGATTCGATGATTCACTGAATTCTGCAATTCACATTACTTATCGCATTTCGCTGCGTTCTTCATCGATGCGAGAGCCAAGAGATCCGTTGCTAAAAGTTATTGCATTATGTATAACATCATTCATTGACAACACTAGCGTTTGTATATCATATCCCACATGACTTCAATAATGATCCTTCCGCAGG
Pic	Pic8	100°56′35.0952″	30°3′10.3644″	2953	Pic0052	Basidiomycota	Agaricomycetes	Russulales	Russulaceae	Russula	Russula queletii	1	DD	TCAAGCCTCCCGACCGATGAAACGGCGGTGACCGGAACACCATCATTGTCCATGAGACGGTTGGAAGCAGGTGCCCAAGAGGCATCGCCAAACCCGAGACGTAGAAACATCTTATCACGTCAAGGATCGACAAAGCGGACCCCACTAATTCGTTTGAGAGGAGCCGGCAAAAGCCAGCAAAGAGCCTCCAAGTCCAAAACCCTTTCAAAAAGAAAGGTTTTTGAGAATTTCACGACACTCAAACGGGTGTGCCCCTCGGAATGCCAAGGGGCGCAAGGTGCGTTCAAAGATTCGATGATTCACTGAATTCTGCAATTCACATTACGTATCGCATTTCGCTGCGTTCTTCATCGATGCGAGAGCCAAGAGATCCGTTGTTGAAAGTTGTATTAACTGCGT…
Pic	Pic8	100°56′35.0952″	30°3′10.3644″	2953	Pic0053	Basidiomycota	Agaricomycetes	Agaricales	Cortinariaceae	Cortinarius	Cortinarius hinnuloides	1	NE	GATTTGAGGTCACATTAATGATGAATTGTCCAAGGACTGTTAGAAAGCTGAACTGCCCCTCACATTCAATAGCGTAGATAGTTATCACACCAATGAACAGGGTTGTTCTGCTAATGCATTTCAGGGGAGCTGAACCCTTTACAAGGGCCCAGCAAAAACCCCCACATCCAAACCACTCAACAAAGAGAAGTTTGATATATATATTAATGACACTCAAACAGGCATGCTCCTCGGAATACCAAGGAGCGCAAGGTGCGTTCAAAGATTCGATGATTCACTGAATTCTGCAATTCACATTACTTATCGCATTTCGCTGCGTTCTTCATCGATGCGAGAGCCAAGAGATCCGTTGCTGAAAGTTGTATATATTATATAGGCACAACATTCTATTGACATACA…
Pic	Pic8	100°56′35.0952″	30°3′10.3644″	2953	Pic0054	Basidiomycota	Agaricomycetes	Boletales	Suillaceae	Suillus	Suillus luteus	1	LC	ATGAGGAAGACGCCCCTAGAGGCATCGACGCATTAGAGGCACGGGACCATTCTGTCTTGCACTTCGGCGAACGGCGATCATTATCACGCCAAAGGCCTTGTCATGCAAAGTCGAAAGTCGACCGCGAGCCGATTCATTTAAGAGGAGCCCGAGTCCTGGACGAATCCAGTGTCTCCGGCAGCCCCCAACATCCAAGCACCCGCTCGAAGCAAATCGAGAGGGGTTGAGAATTTACTGACACTCAAACAGGCATGCTCCTCGGAACACCGAGGAGCGCAAGGTGCGTTCAAAGATTCGATGATTCACTGTAGATCTGCAATTCACATTACATATCGCGATTCGCTGCGTTCTTCATCGATGCGAGAGCCAAGAGATCCGTTGCTGAAAGTTGTAATAACT…
Pic	Pic8	100°56′35.0952″	30°3′10.3644″	2953	Pic0055	Basidiomycota	Agaricomycetes	Russulales	Russulaceae	Russula	Russula vinosobrunneola	3	NE	GTCCAGCCGCGAGCGATGACCCGCGACCGGAGCACCATCCTTTTGTCCGTGGGACGATTGGGAGCGGGACGATGTCGAATCCAAAACGTAGAAACATCTTATCACGTCAAGGACCGGCAAAGCAGACCCCACTGATTCATTTGAGAGGAGCCCGCTTCCTAAAAGAAGAAAGCGAGCATTGAACCTCCAAGTCCAAAAATCCTCAAAAGAGAGGGTTTTTGAAGATTTCACGACACTCAAACGGGTGTGCCCCTCGGAATGCCAAGGGGCGCAAGGTGCGTTCAAAGATTCGATGATTCACTGAATTCTGCAATTCACATTACGTATCGCATTTCGCTGCGTTCTTCATCGATGCGAGAGCCAAGAGATCCGTTGTTGAAAGTTGTATTATTGATCGCG…
Pic	Pic8	100°56′35.0952″	30°3′10.3644″	2953	Pic0056	Basidiomycota	Agaricomycetes	Agaricales	Amanitaceae	Amanita	Amanita brunneofuliginea	1	LC	ACACTCAAGTCAGTGTAAACAAATTATCACACTGATGGTCTCCAAAGCTAATGCTTTTGAGGAGAGCTGGCCCAAACAGACCAGCAAGATACTCCCAAGTCCAAAACACCCAAGAAAAGTGTTTTGATAGTTTAACGACACTCAAACAGGCATGCTCCTTGGAATGCCAAGGAGCGCAAGATGCGTTCAAAGATTCGATGATTCACTGGATTCTGCAATTCACATTACTTATCACATTTCGCTGTGTTCTTCATCGATGCGAGAGCCAAGAGATCCATTGTTGAAAGTTGTATTTTATTATATATATGTAATATGCCTAACCATCTTGTATAATGTGTGTGTGTAACATATCATAGACACAGAGTGTCTACAAGCAGTGCACAGGTGGAACAGAAGAAA…
Pic	Pic8	100°56′35.0952″	30°3′10.3644″	2953	Pic0057	Basidiomycota	Agaricomycetes	Russulales	Russulaceae	Lactarius	Lactarius hengduanensis	12	NE	AGGTCAGGGTTCGTGGGGTTGAGAGAGTCTCCCGAGAAGGGAGACACGCCCAAACGTTGTCTCGTCGAGACGGTTAGAAGCGGGTCCCAAAGGCAACAGAGCCAGAAACCAAGTCATGGAAACATCTTATCACATGTCGAGGATCGGCAAAGAGGACCCCGCTAATTCGTTTAAGAGGAGCTGGCTCT
Pic	Pic8	100°56′35.0952″	30°3′10.3644″	2953	Pic0058	Basidiomycota	Agaricomycetes	Russulales	Russulaceae	Russula	Russula vinosobrunneola	5	NE	CAGCCGCGAGCGATGACCCGCGACCGGAGCACCATCCTTTTGTCCGTGGGACGATTGGGAGCGGGACGATGTCGAATCCAAAACGTAGAAACATCTTATCACGTCAAGGACCGGCAAAGCAGACCCCACTGATTCATTTGAGAGGAGCCCGCTTCCTAAAAGAAGAAAGCGAGCATTGAACCTCCAAGTCCAAAAATCCTCAAAAGAGAGGGTTTTTGAAGATTTCACGACACTCAAACGGGTGTGCCCCTCGGAATGCCAAGGGGCGCAAGGTGCGTTCAAAGATTCGATGATTCACTGAATTCTGCAATTCACATTACGTATCGCATTTCGCTGCGTTCTTCATCGATGCGAGAGCCAAGAGATCCGTTGTTGAAAGTTGTATTATTGATCGCGTGC…
Pic	Pic8	100°56′35.0952″	30°3′10.3644″	2953	Pic0059	Basidiomycota	Agaricomycetes	Agaricales	Hydnangiaceae	Laccaria	Laccaria alba	2	NT	TGATTTGAGGTCAATTGTCAAAATTGTCCAAGTCAATGGACGGTTAGAAGCTGAACTTGATAAAGCTGTTTCTCATCCACGGCGTAGATAATTATCACACCAATAGACGGTCCACAAAAGTTCCGCTAATGCATTTAAGAAGAGCTGACCTCATTGATGAAGCCTGCAACCCCCACATCCAAGCCTATCCAAGCTAATAAAAGTTGGAAGGTTGAGAATTTAATGACACTCAAACAGGCATGCTCCTCGGAATACCAAGGAGCGCAAGGTGCGTTCAAAGATTCGATGATTCACTGAATTCTGCAATTCACATTACTTATCGCATTTCGCTGCGTTCTTCATCGATGCGAGAGCCAAGAGATCCGTTGCTGAAAGTTGTATAATTTTATAGGAAACAAG…
Pic	Pic8	100°56′35.0952″	30°3′10.3644″	2953	Pic0060	Basidiomycota	Agaricomycetes	Agaricales	Entolomataceae	Entoloma	Entoloma cf. caesiellum	1	NE	TATACAGATTAGAAGCAAGAAGAAAAAACACTGGTTCATTGATGATATAGATAATTATCATATCAAAGATGATTTAGTGATTAATCTCGCTAATGCATTTAAGAAGAGCTGAGCTGCAAGAGCCAGCATACTTCCATGATCCAAGCCTAGCTAGCTTTGAAAAAAGCTTGAAAGGTTGAGAATTTCATGACACTCAAACAGGCATGCTCTTCGGATTACCAAAGAGCGCAAGGTGCGTTCAAAGATTCGATGATTCACTGAATTCTGCAATTCACATTACTTATCGCATTTCGCTGCGTTCGTCATCGATGCAAGAGCCAAGAGATCCGTTGTTGAAAGTTGTATATATATTTTTTTCAGACACGCAAATGCCCAAATTATAAACATTCTGATACTTTA…
Pic	Pic8	100°56′35.0952″	30°3′10.3644″	2953	Pic0061	Basidiomycota	Agaricomycetes	Agaricales	Psathyrellaceae	Psathyrella	Psathyrella candolleana	1	LC	TACCTGATTTGAGGTCAAATTGGTCAAGTAAATTGTCCTTGCGGACGGTTAGAAGCAAGCATGAGTCCAATCCACGGCGTAGATAATTATCACACCAATAGACGGAAGCTCAACATGAGCTCGCTAATGCATTTCAGGGGAGCAGACCAGCACTGAGGCAGCCTGCAAAACCCCCACATCCAAGCCTTCACCTGTCTCGTTACAAAACTGGTGAGGTTGAGAATTTAATGACACTCAAACAGGCATGCTCCTCGGAATACCAAGGAGCGCAAGGTGCGTTCAAAGATTCGATGATTCACTGAATTCTGCAATTCACATTACTTATCGCATTTCGCTGCGTTCTTCATCGATGCGAGAGCCAAGAGATCCGTTGCTGAAAGTTGTATAG
Pic	Pic8	100°56′35.0952″	30°3′10.3644″	2953	Pic0062	Basidiomycota	Agaricomycetes	Russulales	Russulaceae	Lactarius	Lactarius hengduanensis	3	NE	TGCGGAGGATCATTATCGTACAAACATGTGTGAGGCGTGCGAGGGCTGTCGCTGACTTTTTGACGTGCCGCCGGAGTGCGTCCTCTCACATAAAATCCATCTCACCCTTTTGTGCACCACCGGGTGGGCACCCTTTGGGATCGAATCGATCCAGGAGGGGGCTTGCGTTTTCACACAAACCCCTTTTAAAAAGTGTAAAATGACCCCACTTTGCGATGACACGCAATCAATACAACTTTCAACAACGGATCTCTTGGCTCTCGCATCTATGAAGAACGCAACGAAATGCGATACGTAATGTGAATTGCGGAATTCGGTGAATCATCGAATCTTTGAACGCACCTTGCGCCCCTTGGTATTCCGAGGGGCACACCCGGTTGAGTGTCGTGAAAGTCTCGA…
Pic	Pic8	100°56′35.0952″	30°3′10.3644″	2953	Pic0063	Basidiomycota	Agaricomycetes	Agaricales	Amanitaceae	Amanita	Amanita brunneofuliginea	1	LC	CACTCAAGTCAGTGTAAACAAATTATCACACTGATGGTCTCCAAAGCTAATGCTTTTGAGGAGAGCTGGCCCAAACAGACCAGCAAGATACTCCCAAGTCCAAAACACCCAAGAAAAGTGTTTTGATAGTTTAACGACACTCAAACAGGCATGCTCCTTGGAATGCCAAGGAGCGCAAGATGCGTTCAAAGATTCGATGATTCACTGGATTCTGCAATTCACATTACTTATCACATTTCGCTGTGTTCTTCATCGATGCGAGAGCCAAGAGATCCATTGTTGAAAGTTGTATTTTATTATATATATGTAATATGCCTAACCATCTTGTATAATGTGTGTGTGTAACATATCATAGACACAGAGTGTCTACAAGCAGTGCACAGGTGGAACAGAAGAAAA…
Pic	Pic8	100°56′35.0952″	30°3′10.3644″	2953	Pic0064	Basidiomycota	Agaricomycetes	Russulales	Russulaceae	Russula	Russula vinosobrunneola	5	NE	TCCAGCCGCGAGCGATGACCCGCGACCGGAGCACCATCCTTTTGTCCGTGGGACGATTGGGAGCGGGACGATGTCGAATCCAAAACGTAGAAACATCTTATCACGTCAAGGACCGGCAAAGCAGACCCCACTGATTCATTTGAGAGGAGCCCGCTTCCTAAAAGAAGAAAGCGAGCATTGAACCTCCAAGTCCAAAAATCCTCAAAAGAGAGGGTTTTTGAAGATTTCACGACACTCAAACGGGTGTGCCCCTCGGAATGCCAAGGGGCGCAAGGTGCGTTCAAAGATTCGATGATTCACTGAATTCTGCAATTCACATTACGTATCGCATTTCGCTGCGTTCTTCATCGATGCGAGAGCCAAGAGATCCGTTGTTGAAAGTTGTATTATTGATCGCGT…
Pic	Pic8	100°56′35.0952″	30°3′10.3644″	2953	Pic0065	Basidiomycota	Agaricomycetes	Agaricales	Cortinariaceae	Cortinarius	Cortinarius glaucopus	5	DD	TGATTTGAGGTCACATTAATGAAAAGTTGTCCAAGTCAATGGACTGTTAGAAGCTGAACCTGTTTCACGTCAATAGCGTAGATAGTTATCACACCAATGAACGGTTCACAAATTGTTCTGCTAATGCATTTCAGGGGAGCTGACCTGTAGATACAAGACCAGCAAAAAAGACCCCCAAATCCAACACCCGACAAACAAAAGTTGAAGAGGTTGATATATTAATGACACTCAAACAGGCATGCTCCTCGGAATACCAAGGAGCGCAAGGTGCGTTCAAAGATTCGATGATTCACTGAATTCTGCAATTCACATTACTTATCGCATTTCGCTGCGTTCTTCATCGATGCGAGAGCCAAGAGATCCGTTGCTGAAAGTTGTATAGGTTTATAGGCACAAAGG…
Pic	Pic8	100°56′35.0952″	30°3′10.3644″	2953	Pic0066	Basidiomycota	Agaricomycetes	Agaricales	Mycenaceae	Mycena	Mycena cf. pearsoniana	1	NE	CTGATTTGAGGTCAATTGTCAAAAGATAGTCTCCGTGAAGAGACGGTTATAAGCAGGTTCCCACAAGTCTTGCGTCAGAGTCAAGCGGCGTAGATAATTATCACACCAAGCGACCATCCACAAAGGATCCCACTAATGAATTTAAAGGGAGCAGACCATCCAAAAAGGAAGCCAGCAAAACCCTCACATCCAAGCCTCACAAACAAAAGCTTGCAAGGTTGAGAATTTAATGACACTCAAACAGGCATGCCCTTCGGAATACCAAAGGGCGCAAGGTGCGTTCAAAGATTCGATGATTCACTGAATTCTGCAATTCACATTACTTATCGCATTTCGCTGCGTTCTTCATCGATGGGAGAGCCAAGAGATCCGTTGCTGAAAGTTGTATAGATTTACTGA…
Pic	Pic8	100°56′35.0952″	30°3′10.3644″	2953	Pic0067	Basidiomycota	Agaricomycetes	Agaricales	Hydnangiaceae	Laccaria	Laccaria bicolor	3	LC	AAGTCAATGGACTGTTAGAAGCTGAACTTCATAAAGCTGCTTCACATCCACGGCGTAGATAATTATCACACCAATAGACGGTCCACAAAAGTTCCGCTAATGCATTTAAGGAGAGCCGACCTCATAAGTGAAGCCAGCAACCCCCACATCCAAGCCTAACCAAGCTAATAAAAGCTGGAAGGTTGAGAATTTAATGACACTCAAACAGGCATGCTCCTCGGAATACCAAGGAGCGCAAGGTGCGTTCAAAGATTCGATGATTCACTGAATTCTGCAATTCACATTACTTATCGCATTTCGCTGCGTTCTTCATCGATGCGAGAGCCAAGAGATCCGTTGCTGAAAGTTGTATAGTTTTTATAGGAAACAAGTTCCTATTGATGACATTCTTTAAACATG…
Pic	Pic8	100°56′35.0952″	30°3′10.3644″	2953	Pic0068	Basidiomycota	Agaricomycetes	Agaricales	Cortinariaceae	Cortinarius	Cortinarius cf. catalanensis	1	NE	TCCAAAGACTGTTAGAAAGCTGAAATTCCCCTCACATTCATAAGCGTAGATAGTTATCACACCAATGAGCAAGGTTGTTCTGCTAATGCATTTCAGGGGAGCTGAACCTTTTGAAAGGCCAGCAAAACCCCCACATCCAAACCCACTCTCAAAAAATGAGAAGGGTTGATTATATTAATGACACTCAAACAGGCATGCTCCTCGGAATACCAAGGAGCGCAAGGTGCGTTCAAAGATTCGATGATTCACTGAATTCTGCAATTCACATTACTTATCGCATTTCGCTGCGTTCTTCATCGATGCGAGAGCCAAGAGATCCGTTGCTGAAAGTTGTATATATTACATAGGCACAACATTCTATTGACATACATTGGGGTAAAATGAAGCAACATAGACCTG…
Pic	Pic8	100°56′35.0952″	30°3′10.3644″	2953	Pic0069	Basidiomycota	Agaricomycetes	Russulales	Russulaceae	Russula	Russula sp1	1	NE	GATTTGAGGTCAGGTTTTCTTTTTGTGGGTCCAGCCTCCCGCCGATGTAGACGGCAGTGACCGGAGCACCATCATTGTCAATGAGACAGTTAGCAGCAGGCATCCAAGGGACAGTGCTAAACCCAAAACGTAGAAACATTTTATCACGTCAAGGATCAGCAAAGCGAACCCCACTAATTCATTTGAGAGGAGCTTGCTTTCAAAAAGAAAGGGCAAGCATTGAGCCTCCAAGTCCAAAAATCCTTTTCCCGACCACAATGGTTCAAAGAAAAAAGGGTTTTGAAGATTTCACGACACTCAAACGGGTGTGCCCCTCGGAATGCCAAGGGGCGCAAGGTGCGTTCAAAGATTCGATGATTCACTGAATTCTGCAATTCACATTACGTATCGCATTTCGCT…
Pic	Pic8	100°56′35.0952″	30°3′10.3644″	2953	Pic0070	Basidiomycota	Agaricomycetes	Agaricales	Inocybaceae	Inocybe	Inocybe nitidiuscula	1	LC	GCCGATCATAATGCAGCTGCACGACAGTTTCCGACTGGAAGCGGGCAGTGAGCGCAACGCAATTAATGTGAGTAGCTCACTCATTAGGCACCCCAGGCTTTACACTTTATGCTCCGGCTCGTATGTTGTGTGGAATTGTGAGCGGATAACAATTTCACACAGGAAACAGCTATGACCATGATTACGCCAAGCTTGGTACCGAGCTCGGATCCACTAGTAACGGCCGCCAGTGTGCTGGAATTGCCCTTGGAAGTAAAAGTCGTAACAAGGTTTCCGTAGGTGAACCTGCGGAAGGATCATTATCGAATAAACTTGAACAGGCTGTTGCTGGTCCCAGGACAATGTGCACGCTTGTCATCTTTATCATTTCTCCCAACTGTGCACACATTGTAGACCCTG…
Pic	Pic8	100°56′35.0952″	30°3′10.3644″	2953	Pic0071	Basidiomycota	Agaricomycetes	Russulales	Russulaceae	Lactarius	Lactarius hengduanensis	1	NE	GAGGTCAGGGTTCGTGGGGTTGAGAGAGTCTCCCGAGAAGGGAGACACGCCCAAACGTTGTCTCGTCGAGACGGTTAGAAGCGGGTCCCAAAGGCAACAGAGCCAGAAACCAAGTCATGGAAACATCTTATCACATGTCGAGGATCGGCAAAGAGGACCCCGCTAATTCGTTTAAGAGGAGCTGGCTCTC
Pic	Pic8	100°56′35.0952″	30°3′10.3644″	2953	Pic0072	Basidiomycota	Agaricomycetes	Agaricales	Inocybaceae	Inocybe	Inocybe cf. glabripes	3	NE	TACCTGATTTGAGGTCTCCAAAAAAAAGAAATAAAGTTTGTTATAAGCAGTGTAATCTGTTTTATGCAGTATACTAAGGCATATATAAATTATCACACCTGTAGTAGTTCCTTCTGCTCACATACCACTAATGCGTTTCAGGGGAGCAGACTTAAAATAAAACCTGCGAACACTACCCCCACTTCCAAAGCCACACCGAAAGAATCAATGTGGTTTGAGGATTTAGATGACACTCAAACAGGCATGCTCCTCGGAATACCAGGGAGCGCAAGATGCGTTCAAAGATTCGATGATTCACTGAATTCTGCAATTCACATTACTTATCGCATTTCGCTGCGTTCTTCATCGATGCGAGAGCCAAGAGATCCGTTGCTGAAAGTTGTATATTAACTTTATAGG…
Pic	Pic8	100°56′35.0952″	30°3′10.3644″	2953	Pic0073	Basidiomycota	Agaricomycetes	Agaricales	Cortinariaceae	Cortinarius	Cortinarius croceus	1	DD	GAGGTCACATTAATGAAAATTTGTCCAAGTCAATGGACTGTTAGAAGCTGAACCTGTTTCACGTCAAAAGCGTAGATAGTTATCACACCAATGAACGGGTCAACAATTGTTCCGCTAATGCATTTTAGGGGAGCCGACCTCAAAAGAGACCAGCAAAAGACCCCCACATCCAAACACTCGACAAGTCAAAACCTGAGGAGGTTGATATATTAATGACACTCAAACAGGCATGCTCCTCGGAATACCAAGGAGCGCAAGGTGCGTTCAAAGATTCGATGATTCACTGAATTCTGCAATTCACATTACTTATCGCATTTCGCTGCGTTCTTCATCGATGCGAGAGCCAAGAGATCCGTTGCTGAAAGTTGTATAAAGTTTGTAGGCACAAAGGCCCTTTTC…
Pic	Pic8	100°56′35.0952″	30°3′10.3644″	2953	Pic0074	Basidiomycota	Agaricomycetes	Agaricales	Hydnangiaceae	Laccaria	Laccaria cf. laccata	2	NE	TACCTGATTTGAGGTCAATTGTCAAAATTGTCCAAGTCAATGGACGGTTAGAAGCTGAACTTGATAAAGCTGTTTCTCATCCACGGCGTAGATAATTATCACACCAATAGACGGTCCACAAAAGTTCCGCTAATGCATTTAAGAAGAGCTGACCTCATTGATGAAGCCTGCAACCCCCACATCCAAGCCTATCCAAGCTAATAAAAGTTGGAAGGTTGAGAATTTAATGACACTCAAACAGGCATGCTCCTCGGAATACCAAGGAGCGCAAGGTGCGTTCAAAGATTCGATGATTCACTGAATTCTGCAATTCACATTACTTATCGCATTTCGCTGCGTTCTTCATCGATGCGAGAGCCAAGAGATCCGTTGCTGAAAGTTGTATAATTTTATAGGAAA…
Pic	Pic8	100°56′35.0952″	30°3′10.3644″	2953	Pic0075	Basidiomycota	Agaricomycetes	Agaricales	Inocybaceae	Inocybe	Inocybe laurina	2	NE	TACCTGATTTGAGGTCAAGTTTGTCAAGAGCATGTGCGTTTTCGAAGCAGCCCATTTGCGCGGCATACCAAAGGCATAGATGAATGTTATCAACGCCTAGCGGTTTCCACTCCAGGTACCACTAATGAATTTCAGGGGAGCAGGCCTTTCATTAAAAGCCTGCAAAAGCCCCCCAAGTCCAAAGCCACATCAAGATGTGGGCTTTGAGAGTTCAAAATGACACTCAAACAGGCATGCTCCTCGGAATACCAAGGAGCGCAAGATGCGTTCAAAGATTCGATGATTCACTGAATTCTGCAATTCACATTACTTATCGCATTTCGCTGCGTTCTTCATCGATGCGAGAGCCAAGAGATCCGTTGCTGAAAGTTGTTTTTTATAACTTTTATGTATTTCAAC…
Pic	Pic8	100°56′35.0952″	30°3′10.3644″	2953	Pic0076	Basidiomycota	Agaricomycetes	Agaricales	Inocybaceae	Inocybe	Inocybe laurina	2	NE	TACCTGATTTGAGGTCAGTTTGTCAAGAGCATGTGCGTTTTCGAAGCAGCCCATTTGCGCGGCATACCAAAGGCATAGATGAATGTTATCAACGCCTAGCGGTTTCCACTCCAGGTACCACTAATGAATTTCAGGGGAGCAGGCCTTTTTATTAAAAGCCTGCAAAAGCCCCCAAGTCCAAAGCCACATCAAGATGTGGGCTTTGAGAGTTCAAAATGACACTCAAACAGGCATGCTCCTCGGAATACCAAGGAGCGCAAGATGCGTTCAAAGATTCGATGATTCACTGAATTCTGCAATTCACATTACTTATCGCATTTCGCTGCGTTCTTCATCGATGCGAGAGCCAAGAGATCCGTTGCTGAAAGTTGTTTTTTATAACTTTTATGTATTTCAACA…
Pic	Pic8	100°56′35.0952″	30°3′10.3644″	2953	Pic0077	Basidiomycota	Agaricomycetes	Agaricales	Inocybaceae	Inocybe	Inocybe cf. sororia	22	NE	ACCTGATTTGAGGTCAGATTGTCATTGGTGAGATTAGGAAGCAGCATAACCTTTTCCATGCAGACATCTGAGGTGTAGATAAATTATCACACCTGTAGATGGTTCTACTAAGGTACCACTAATCAATTTCAGGGGAGCCGACTTCATTTTACAAAAGCCCGCAAAAAATCCCCCCCAAATCCAATCTACACCAACTTAAAAAATTGGTGTAGTTGAGAATTTAATGACACTCAAACAGGCATGCTCCTCAGAATACCAAGGAGCGCAAGATGCGTTCAAAGATTCGATGATTCACTGAATTCTGCAATTCACATTACTTATCGCATTTCGCTGCGTTCTTCATCGATGCGAGAGCCAAGAGATCCGTTGCTGAAAGTTGTATATAACTTTTATAGGTGC…
Pic	Pic8	100°56′35.0952″	30°3′10.3644″	2953	Pic0078	Basidiomycota	Agaricomycetes	Agaricales	Hydnangiaceae	Laccaria	Laccaria cf. laccata	2	NE	TGATTTGAGGTCAATTGTCAAAATTGTCCAAGTCAATGGACGGTTAGAAGCTGAACTTGATAAAGCTGTTTCTCATCCACGGCGTAGATAATTATCACACCAATAGACGGTCCACAAAAGTTCCGCTAATGCATTTAAGAAGAGCTGACCTCATTGATGAAGCCTGCAACCCCCACATCCAAGCCTATCCAAGCTAATAAAAGTTGGAAGGTTGAGAATTTAATGACACTCAAACAGGCATGCTCCTCGGAATACCAAGGAGCGCAAGGTGCGTTCAAAGATTCGATGATTCACTGAATTCTGCAATTCACATTACTTATCGCATTTCGCTGCGTTCTTCATCGATGCGAGAGCCAAGAGATCCGTTGCTGAAAGTTGTATAATTTTATAGGAAACAAG…
Pic	Pic8	100°56′35.0952″	30°3′10.3644″	2953	Pic0079	Basidiomycota	Agaricomycetes	Agaricales	Hymenogastraceae	Hebeloma	Hebeloma celatum	2	NE	TACTGATTTGAGGTCAATTGTCATGTACTGTCTGAATGAACAGACGGTTAGAAGCAGTGCTAACCCATATGATTGCAGATGTCCACGGCGTAGATAATTATCACACCAATAGACAGTCCACGCGGGGCACCGGCTAATGCATTTAAGGGGAGCTGACCATCTGTGAAGAAGCCAGCAAAATAAACCCCCATATCCAAGCCATCCATCAGCAAAAGCTGATAAAGGTTGAGAATTTAATGACACTCAAACAGGCATGCTCCTCGGAATACCAAGGAGCGCAAGGTGCGTTCAAAGATTCGATGATTCACTGAATTCTGCAATTCACATTACTTATCGCATTTCGCTGCGTTCTTCATCGATGCGAGAGCCAAGAGATCCGTTGCTGAAAGTTGTATAAGT…
Pin	Pin1	100°56′54.0081″	30°3′14.4377″	3291	Pin0001	Basidiomycota	Agaricomycetes	Agaricales	Hymenogastraceae	Gymnopilus	Gymnopilus cf. piceinus	1	NE	AGAAGCTGATCAAACTTGGTCATTTAGAGGAAGTAAAAGTCGTAACAAGGTTTCCGTAGGTGAACCTGCGGAAGGATCATTATTGAATAAACTTGATGTGGTTGTAGCTGGCTCTCTTGGGAGTATGTGCTCGCCCATCATCTTTATCTTTCCACCTGTGCACTTATTGTAGATTTGGATATGACTTTCCGAGGCAACTCGGTTAGGGAAGGGGGAGGGAATGCTATTCGTAGCTTTTTCTCCTTGTATGTCCAAGTCTATGCTTTTCAAAATACTCCAAGTATGTAACAGAATGTATTATTGGGCCATGTGCTTATAAAATCTATACAACTTTCAGCAACGGATCTCTTGGCTCTCGCATCGATGAAGAACGCAGCGAAATGCGATAAGTAATGTGAA…
Pin	Pin1	100°56′54.0081″	30°3′14.4377″	3291	Pin0002	Basidiomycota	Agaricomycetes	Agaricales	Hygrophoraceae	Hygrophorus	Hygrophorus sp.	1	NE	TTTGTCCCAGAAAGGACTATTATAAGCTGACATTTGTTTCACAAGCAATGGCATAGATACTATCAAACCAAAGCCTATCCACAAAGAGTACAAGCTAATGCATTTAAGAGGAGCCAACAAATAAAGCCAGCAACACTCCAAATCCAAAGTCTTTTTAAGAAAAATAAAAAGCCTTTGAGAATATATAATGACACTCAAACAGGCATGCTCCTCGGAATACCAAGGAGCGCAAGGTGCGTTCAAAGATTCGATGATTCACTGAATTCTGCAATTCACATTACTTATCGCATTTCGCTGCGTTCTTCATCGATGCGAGAGCCAAGAGATCCGTTGTTGAAAGTTGTATTAATTATATCAAATCAAGCATTCATTCACATACAATGTGTGTGTTATAGAAAC…
Pin	Pin1	100°56′54.0081″	30°3′14.4377″	3291	Pin0003	Basidiomycota	Agaricomycetes	Agaricales	Hymenogastraceae	Gymnopilus	Gymnopilus cf. piceinus	4	NE	AAGCTGATCAAACTTGGTCATTTAGAGGAAGTAAAAGTCGTAACAAGGTTTCCGTAGGTGAACCTGCGGAAGGATCATTATTGAATAAACTTGATGTGGTTGTAGCTGGCTCTCTTGGGAGTATGTGCTCGCCCATCATCTTTATCTTTCCACCTGTGCACTTATTGTAGATTTGGATATGACTTTCCGAGGCAACTCGGTTAGGGAAGGGGGAGGGAATGCTATTCGTAGCTTTTTCTCCTTGTATGTCCAAGTCTATGCTTTTCAAAATACTCCAAGTATGTAACAGAATGTATTATTGGGCCATGTGCTTATAAAATCTATACAACTTTCAGCAACGGATCTCTTGGCTCTCGCATCGATGAAGAACGCAGCGAAATGCGATAAGTAATGTGAATT…
[truncated: 890 more rows]
